# Supplementary material for: Construction of a High-Density Genetic Map and Quantitative Trait Locus Mapping in the Sea Cucumber Apostichopus japonicus
Source: Sci Rep. 2015 Oct 6;5:14852. doi: 10.1038/srep14852 (PMC4594301; doi:10.1038/srep14852)
Supplement: Supplementary Table S1 [file srep14852-s2.xls]

## Sheet: Sheet1
individual	raw reads	trimming reads	trimming percent	mapping reads	mapping percent
Father	29077897	24365620	0.8379	17132449	0.7031	individual: two parents and 100 progenies were used to construct this linkage map
Mother	37471929	36543002	0.9752	26802222	0.7334	raw reads: summary reads number after Illumina sequencing for each individual
Progeny_001	2159803	1844930	0.8542	1198072	0.6494	trimming reads: summary reads number for each individual after quality trimming, Adaptor sequences, unreliable reads (no restriction sites or ’N’ at the end of reads), long homopolymeric regions (>10 bp), low-quality sequences (>5 positions with a quality < 10) and mitochondrial origin were removed
Progeny_002	2306180	2186152	0.948	1518039	0.6944	trimming percent: the propotion of trimming reads in raw reads
Progeny_003	2281752	2081226	0.9121	1549709	0.7446	mapping reads: summary reads number after reads mapping to the reference
Progeny_004	2566138	2176525	0.8482	1602491	0.7363	mapping percent: the propotion of mapping reads in trimming reads
Progeny_005	2992576	2882446	0.9632	2077552	0.7208
Progeny_006	2680878	2472739	0.9224	1804263	0.7297
Progeny_007	2492602	2191953	0.8794	1639453	0.7479
Progeny_008	3055404	2757062	0.9024	2041846	0.7406
Progeny_009	3136476	3031044	0.9664	2070036	0.6829
Progeny_010	3305093	3116433	0.9429	2239680	0.7187
Progeny_011	3302496	3169990	0.9599	2316668	0.7308
Progeny_012	2699790	2348512	0.8699	1556340	0.6627
Progeny_013	2854806	2660287	0.9319	1811040	0.6808
Progeny_014	2405818	1984124	0.8247	1313411	0.662
Progeny_015	3404951	3118712	0.9159	2288923	0.7339
Progeny_016	3148139	2561503	0.8137	1884071	0.7355
Progeny_017	2981798	2896267	0.9713	2048480	0.7073
Progeny_018	3382665	3256639	0.9627	2277875	0.6995
Progeny_019	3508026	3410390	0.9722	2403338	0.7047
Progeny_020	4042500	3849652	0.9523	2823590	0.7335
Progeny_021	3556582	3048860	0.8572	2252101	0.7387
Progeny_022	3401804	3240669	0.9526	2368879	0.731
Progeny_023	3860932	3580785	0.9274	2651780	0.7406
Progeny_024	3962271	3841719	0.9696	2768843	0.7207
Progeny_025	3837787	3731486	0.9723	2672359	0.7162
Progeny_026	3166249	2952409	0.9325	2184573	0.7399
Progeny_027	3549933	2882084	0.8119	2082936	0.7227
Progeny_028	3059593	2771479	0.9058	1901947	0.6863
Progeny_029	3706409	3567769	0.9626	2564172	0.7187
Progeny_030	3394984	3097201	0.9123	2295639	0.7412
Progeny_031	3590919	3271108	0.9109	2425744	0.7416
Progeny_032	3470860	2903362	0.8365	2132699	0.7346
Progeny_033	2843824	2241507	0.7882	1550830	0.6919
Progeny_034	3201609	2741124	0.8562	2026050	0.7391
Progeny_035	3754493	3244202	0.8641	2369373	0.7303
Progeny_036	3682740	3498667	0.95	2466348	0.7049
Progeny_037	4229510	3894955	0.9209	2818691	0.7237
Progeny_038	4717148	4229882	0.8967	3205852	0.7579
Progeny_039	4247075	3878109	0.9131	2822618	0.7278
Progeny_040	3605846	3332223	0.9241	2439833	0.7322
Progeny_041	4428267	4293792	0.9696	3153729	0.7345
Progeny_042	4139418	3584081	0.8658	2658615	0.7418
Progeny_043	2622051	2482245	0.9467	1813243	0.7305
Progeny_044	3600116	3093303	0.8592	2295575	0.7421
Progeny_045	4097965	3261723	0.7959	2306022	0.707
Progeny_046	3517925	2872308	0.8165	1983052	0.6904
Progeny_047	2014147	1940751	0.9636	1230070	0.6338
Progeny_048	2657564	2370292	0.8919	1699516	0.717
Progeny_049	2142353	1904793	0.8891	1262030	0.6626
Progeny_050	2206775	1918900	0.8695	1392953	0.7259
Progeny_051	2175461	2102273	0.9664	1484709	0.7062
Progeny_052	3135039	2473838	0.7891	1778808	0.719
Progeny_053	3745917	3535548	0.9438	2637240	0.7459
Progeny_054	3392009	2244393	0.6617	1556879	0.6937
Progeny_055	3679370	3009630	0.818	2216311	0.7364
Progeny_056	2297578	1723276	0.75	1264239	0.7336
Progeny_057	2327406	1196609	0.5141	886607	0.7409
Progeny_058	3592798	2713440	0.7552	1908754	0.7034
Progeny_059	3637916	3219164	0.8849	2175841	0.6759
Progeny_060	3747087	2967325	0.7919	2136593	0.72
Progeny_061	3867573	3382219	0.8745	2486126	0.7351
Progeny_062	3897136	3446786	0.8844	2523213	0.732
Progeny_063	3409120	3090425	0.9065	2288685	0.7406
Progeny_064	3148580	2963907	0.9413	2162782	0.7297
Progeny_065	2795863	2537174	0.9075	1885102	0.743
Progeny_066	2790771	2696435	0.9662	1790575	0.6641
Progeny_067	3054087	2517562	0.8243	1854896	0.7368
Progeny_068	3127009	3028486	0.9685	2213448	0.7309
Progeny_069	2540794	2300200	0.9053	1706197	0.7418
Progeny_070	2934213	2578527	0.8788	1913905	0.7422
Progeny_071	2360471	2078252	0.8804	1540895	0.7414
Progeny_072	2571611	2341326	0.9105	1713449	0.7318
Progeny_073	6818627	5639275	0.827	4130696	0.7325
Progeny_074	2546331	2260510	0.8878	1641433	0.7261
Progeny_075	2782809	2402121	0.8632	1741841	0.7251
Progeny_076	2633600	2188927	0.8312	1531000	0.6994
Progeny_077	2694422	2458797	0.9126	1818271	0.7395
Progeny_078	2813133	2484445	0.8832	1838304	0.7399
Progeny_079	2716322	2305329	0.8487	1558113	0.6759
Progeny_080	2517388	1787326	0.71	1335451	0.7472
Progeny_081	2746519	2409185	0.8772	1772250	0.7356
Progeny_082	2724185	2390412	0.8775	1722299	0.7205
Progeny_083	2894598	2743867	0.9479	2022642	0.7372
Progeny_084	3110456	2723937	0.8757	1985516	0.7289
Progeny_085	2857100	2611791	0.9141	1918258	0.7345
Progeny_086	7001276	5911894	0.8444	4357749	0.7371
Progeny_087	2894206	2494668	0.862	1680807	0.6738
Progeny_088	3368629	2837160	0.8422	1955412	0.6892
Progeny_089	3088853	2573036	0.833	1854157	0.7206
Progeny_090	3224493	2780606	0.8623	1976305	0.7107
Progeny_091	3693808	2758874	0.7469	1927275	0.6986
Progeny_092	3253960	2723589	0.837	1954655	0.7177
Progeny_093	2655897	2303855	0.8674	1685443	0.7316
Progeny_094	2619751	2100122	0.8016	1518626	0.7231
Progeny_095	2675724	2229169	0.8331	1615950	0.7249
Progeny_096	2533089	2066221	0.8157	1477320	0.715
Progeny_097	2985027	2549557	0.8541	1826903	0.7166
Progeny_098	2690742	2367734	0.88	1706542	0.7207
Progeny_099	2714534	2337028	0.8609	1589176	0.68
Progeny_100	4559778	3792887	0.8318	2697975	0.7113
