# Supplementary material for: Construction of a High-Density Genetic Map and Quantitative Trait Locus Mapping in the Sea Cucumber Apostichopus japonicus
Source: Sci Rep. 2015 Oct 6;5:14852. doi: 10.1038/srep14852 (PMC4594301; doi:10.1038/srep14852)
Supplement: Supplementary Table S2 [file srep14852-s3.xls]

## Sheet: Intergrated map
Marker	Sequence & SNP	Linkage group	Position (cM)
msnp627564	GATGGA(C/A)AAACTGGTACTCCATTCATA	1	0
mdsnp9231	GAGAGTCACACCACAGCTCCTGATGAA	1	0.85		Marker："m" and "f" represents male and female marker, separately; "d" represent parent specific tag, thus it doesn't have SNP on it
mdsnp35409	AGTCTGACCACCTTAACTCCCCCAATT	1	2.68		Sequence & SNP: a sequence was used as a marker for parent specific tag while SNP in a sequence was provided as a marker for parent shared tag
mdsnp5606	CCTCTTAACACCTCCCCTCCCCCACTC	1	3.68		Linkage group: there are 19 linkage group in the linkage map
msnp2718058	AGATAGCAAACGGCTGCTCCTCTCC(A/G)A	1	5.05		Position: the position of marker in each linkage group, the same number of adjacent marker is because they were in a single cluster
mdsnp8854	CCAAAAGTAACCATTTCTCCATGAGTG	1	8.99
mdsnp33004	GATTTGCAAACCACATCTCCCAAACGG	1	8.99
mdsnp38186	TAAACTCAGACATGAACTCCAGGTCCA	1	8.99
mdsnp12543	CACCCTCCCACTGTCCCTCCCTGTCTC	1	10.05
mdsnp43393	AAACTACCCACTCCCCCTCCCCAAATG	1	10.37
mdsnp31598	ATTGACATCACTTTTACTCCCTTTCTG	1	12.03
mdsnp33114	TATTCATAAACCTAGACTCCAATGATT	1	13.93
fmsnp1137906	GCTGATGGGACTTACACTCCT(T/A)CAAGT	1	16.79
mdsnp57266	AAATGGTGAACCTGCTCTCCGATTTCC	1	16.81
mdsnp51882	TAGACCCCCACCCCCTCTCCCCTCCTC	1	17.43
mdsnp19486	CTTTGGTAAACAGAATCTCCACCTATA	1	17.75
mdsnp41561	TATAACAGCACGTCCTCTCCCCTAAAA	1	17.75
msnp255716	TA(C/T)TTCATTACTATCTCTCCTTCTCAA	1	18.11
msnp3108293	CT(A/C)TCCTTCACAGCAACTCCTGAAGCT	1	18.37
msnp195485	TATATATA(T/C)ACACTTACTCCTCCCAAA	1	19.4
msnp1727174	TAGAGTAAAACCAT(G/T)ACTCCTTAAAAT	1	19.4
msnp2192369	CTTCCTCGGACTGTTTCTCCTTGACG(C/T)	1	19.4
mdsnp31574	TCTCACCTCACACCAACTCCCTCCCAC	1	19.4
mdsnp1406	TACTGACTGACTGGCGCTCCAAGGTAT	1	19.65
msnp299052	CTA(A/G)TTTACACAGAAGCTCCGTCACAT	1	19.89
mdsnp17139	ACGAAGCCAACATAATCTCCACACAAA	1	19.95
msnp1784603	TCTCCATGCACTGG(T/C)CCTCCTCCAGCC	1	25.8
msnp2744571	CCGCCACTGACTTCCCCTCCTCTG(T/A)TG	1	27.42
fdsnp45342	ATTTGATCTACAGATACTCCTACTTAA	1	29.42
fdsnp42396	CCCTTATCCACTACCTCTCCCCTATCC	1	29.42
fmsnp732456	CCT(A/T)TTTATACCCACCCTCCTTTCTAT	1	30.03
fsnp2215190	GCTTT(T/C)ACTACAAGTGCTCCATTCCTT	1	30.3
fsnp2421873	TGC(G/A)ATCAAACTGTTCCTCCCGTATTA	1	30.85
fsnp1803333	CCACTC(G/A)GAACCTTTGCTCCTGTCACT	1	30.85
fsnp1676837	TTGGC(G/T)TGGACTTTACCTCCAATTCAT	1	31.15
fsnp210081	AATGTTCTTACATGTCCTCCTGTT(T/G)CA	1	31.15
fdsnp30049	TCAGACTAGACCAACTCTCCATTTCTC	1	31.15
fsnp2618085	AGAACA(G/T)CGACAGGTTCTCCCACATGC	1	31.75
fdsnp32571	ATAAATCGAACATCTACTCCACACACT	1	32.04
fdsnp9605	GTGTCTTAAACCATACCTCCATGCTTA	1	32.38
fdsnp51686	TGTGCTCACACCCTTACTCCCACCTTC	1	32.77
fdsnp35367	ACACTGTATACCACAACTCCTAACTGC	1	33
fdsnp11340	CAAGGTTTTACTGTCCCTCCTCCTGTG	1	33
fdsnp27342	GTTCATCATACCTCCCCTCCCCCACTC	1	33.5
fdsnp4673	CCTCCATCCACGACATCTCCCTTATCC	1	33.61
fdsnp44153	GCTAATTATACCACAACTCCAGGTTTA	1	33.61
fsnp514983	ACAAAACGTACTGCT(T/C)CTCCTATGGAT	1	33.79
fdsnp13829	TAAGCTAAAACTGCAACTCCCTAAATT	1	33.79
fsnp154111	TGAACCTGAACCATATCTCCATATT(C/T)G	1	33.79
fsnp1969808	AAACGAAGTACAAATGCTCCAAAAAT(T/G)	1	33.79
fdsnp32029	TTTAACTTGACCTTACCTCCTTTAGTT	1	33.79
fdsnp45329	TCCCTACACACCACCCCTCCCCATGTC	1	33.79
fdsnp53821	AAGATGCACACTTGTACTCCTGCGATG	1	33.79
fdsnp57004	ATGAAAGAGACATACCCTCCAATACGT	1	33.79
fdsnp11859	TCAATACCAACTCCCCCTCCCGCCCCC	1	33.99
fdsnp17349	CAGCGGAGTACGTGTACTCCATTCGCA	1	33.99
fdsnp40051	GCACCCCGTACACTAACTCCAATATTC	1	33.99
fdsnp50115	TAAGGAATCACAAAGCCTCCAGCTTTC	1	34.55
fdsnp8843	CTGTTATGAACAACTTCTCCAGCTTAG	1	34.55
fmsnp129861	AAAATAACTACTACCACTCCA(T/G)GTTGT	1	37.13
fsnp2800198	GGGA(G/A)CTTGACCCTAGCTCCCCTCGTC	1	37.74
fsnp2800217	GGGAGCTTGACCCTAGCTCCCCT(C/T)GTC	1	38.19
fdsnp29483	ATGTCAATGACACCCTCTCCTGTACCG	1	38.19
fdsnp43350	AAGAAAGGAACTTTTTCTCCCCGCTTA	1	38.19
fsnp828611	TATAGTCATAC(A/G)GTGGCTCCATAAAAT	1	38.19
fsnp828614	TATAGTCATACAGT(G/T)GCTCCATAAAAT	1	38.19
fdsnp29555	TCCACCCCAACACCTTCTCCCACCACA	1	38.72
fdsnp26650	TTGCTTTTCACAGACTCTCCACAATGT	1	40.23
fmsnp692846	TC(C/T)CGGAAGACAGTCCCTCCTCCAGAG	1	41.21
mdsnp43328	CACTATCCCACTGCCTCTCCCCCTCCC	1	42.11
fsnp1548793	GATCTCGTTACCTCAACTCCTC(C/T)GCAG	1	42.28
fdsnp2363	TGAAATTTCACACAATCTCCACAATTC	1	42.47
fdsnp16734	GCAAACCAAACCACCCCTCCCATTCCA	1	43.13
fdsnp47959	TTTTTGGCCACTTGACCTCCATTTATA	1	44.59
fdsnp25965	TGGTCCTGGACTGCACCTCCGAGCAGC	1	44.59
fdsnp56729	GTATCTTGCACGAGTTCTCCGTTCGAA	1	44.59
fdsnp34902	CGGTCAATGACCAAATCTCCTCTACTA	1	44.97
fdsnp416	TCAAGATTTACTGTATCTCCATAGTCC	1	45.6
fdsnp42212	ACACAACGTACTATTTCTCCCGGTTGA	1	46.14
fdsnp17634	GCCACCCAAACGAAATCTCCTAGCTAT	1	46.14
fdsnp22430	ATCCTAACAACCCCTTCTCCATCTTCT	1	46.14
fdsnp6031	AAACAACTTACCTTCTCTCCTCGTGGA	1	46.58
fdsnp29442	AGAATCATGACCGAATCTCCGAAGAGC	1	47.29
msnp1612922	ATAACAAAAACTTGTGCTCCATTTTT(C/G)	1	47.49
fsnp1602738	CTCAACCATACTGTTCCTCCA(A/T)TGATA	1	49.85
fdsnp9583	TACCATAAAACTTCAGCTCCCGTTGTG	1	49.85
fdsnp18475	ATATTCCCTACCTAACCTCCCATAGGG	1	50.13
fdsnp48042	CATTCTCTAACCCACTCTCCAAGTTTG	1	50.55
fdsnp34058	TTTACACACACCACCCCTCCCATCCCC	1	50.55
fmsnp3187214	AA(C/C)GTTCCAACGATAACTCCAGCTATC	1	50.76
fdsnp22880	ACAGTCAACACCACTGCTCCAGGTAGC	1	51.27
fdsnp34999	AACAGAGTAACTTATGCTCCACAAAAG	1	51.53
fsnp2001234	CTGACGAAGACGTCGGCTCCTCAG(T/G)TC	1	52.16
fdsnp41566	TATACAGTAACACGCTCTCCATGGTGT	1	52.16
fsnp442937	ACCAT(T/G)TATACCTAAACTCCATGATAT	1	52.16
fdsnp47085	TCTCTCCAGACGGACCCTCCACTTCCG	1	52.16
mdsnp54335	AAACACACCACTCTTCCTCCTATCAGG	1	54.19
mdsnp47572	CCTTGATCCACCCCCCCTCCCCTCCCC	1	55.4
fmsnp783037	CTTTTCAAAACCA(T/A)GGCTCCGATTTAT	1	56.35
mdsnp28939	TTACTTCATACTTTGTCTCCTATATCC	1	56.52
msnp2928820	CGCAAAAGTACGGATACTCCTTAAT(G/A)C	1	56.65
msnp2217519	AATACATTTACT(C/A)AAACTCCTGAAGCA	1	56.88
mdsnp33225	TTTAACTGTACTAGTACTCCCCATAAT	1	57.59
msnp117309	AATGTTCTAACATGAACTCCTTCC(A/G)AT	1	58.57
mdsnp23359	GGTGTGGTTACGTCGACTCCTCTTGAT	1	58.57
mdsnp7044	TTAGTCCCCACCACCCCTCCCCTCCTC	1	58.57
fdsnp12965	CCAATACCAACCTCCCCTCCCCCCAAC	1	58.71
msnp3262386	GCATTT(C/T)TTACCTAGTCTCCTCACAAC	1	59.19
fdsnp17552	TGTTTCTTAACACCTTCTCCCAATTCA	1	59.24
mdsnp20850	GTCAGGCACACTCTTTCTCCTGAGTCT	1	59.27
mdsnp45602	AAACTACGCACACTGTCTCCGAACTAA	1	59.27
fsnp2728485	CTG(A/G)TGACAACCACTTCTCCTTGAATT	1	59.51
msnp1999565	TA(T/C)GAAAGTACGTTCACTCCGATGTGA	1	59.65
mdsnp57453	TCAACTTGAACTAATGCTCCCTGAATC	1	59.65
fsnp2950658	GTCAAGTCAACCTCTTCTCC(C/T)CCTTCT	1	59.98
fdsnp23178	ATCTCTTCCACCACCCCTCCTCTTCCC	1	59.98
fmsnp1141037	ACCACAAGGACATCAGCTCC(G/A)TTTTGC	1	60.68
mdsnp50955	GTCATGCGGACATTAACTCCTGATGAA	1	60.96
mdsnp18513	CGCATCATCACCGCCCCTCCCCTCTCC	1	60.96
mdsnp31670	TGTCAACAAACCTTCTCTCCCCTCCCC	1	60.96
fsnp2358459	CGACAAGTCACA(C/A)CCTCTCCTTGACAT	1	61.3
msnp1245248	CTGTGTTATAC(C/T)CTCCCTCCAGAGGAA	1	62.09
fmsnp1819943	GGCATAATGAC(T/G)TCGGCTCCTCCGTGC	1	63.18
fmsnp1595285	TCTAATAAAACGTTATCTCC(A/G)AGGGGT	1	63.36
fdsnp4514	TTGACTCTAACAGGAACTCCTTTGGAG	1	63.56
msnp2545642	GGTA(G/C)AGGAACTACCCCTCCCCCTATT	1	63.97
fdsnp32662	TAACAGCTCACCTCTCCTCCACCAGAC	1	64.34
fdsnp27684	ACAACATCCACTTATACTCCACTATAT	1	64.84
fsnp2870151	(G/T)CCTACGCTACAACGGCTCCATTCGAC	1	65.11
fdsnp56572	GTGGCTAATACAGCTCCTCCGAAACAA	1	65.29
fdsnp34128	AAGTACATTACTGTAACTCCTGAGGAC	1	65.47
msnp1814427	ACT(C/T)ACCCTACCCCATCTCCAAAGTAG	1	65.62
fdsnp29717	AACTATTAGACTAAGTCTCCTATTTAA	1	66.12
fdsnp26267	TGCTTCACCACTTCTGCTCCTGCTTTC	1	66.12
msnp2106752	TTAGTAAGCACAAATCCTCCGTAAGT(G/C)	1	66.3
fdsnp50668	TCACTCCCAACAGAATCTCCTTTGGTG	1	66.59
fsnp3273961	GATGCAAGAACAACGGCTCCAAGGA(C/G)A	1	66.72
fsnp1476012	TCCATA(C/T)CCACCTTGTCTCCTCCATTG	1	66.72
fdsnp15846	TAATCAGGAACTATGCCTCCTAAGCTG	1	66.72
fdsnp22937	TCTTCACTCACTATAACTCCCATCTCT	1	66.72
fsnp3139974	CCTCCCTTGACC(C/T)TTTCTCCATCACTT	1	66.72
fdsnp33614	GATCTAAAAACTGTAACTCCTGCAAAA	1	66.72
fdsnp34957	CGTCGGGAGACCCCCCCTCCACTCCCT	1	66.72
fsnp681343	A(G/A)TGGGTAAACTTATTCTCCTCGGTAC	1	66.72
fsnp681364	AGTGGGTAAACTTATTCTCCTC(G/A)GTAC	1	66.72
fsnp81381	TTCTGC(G/A)GGACATCCTCTCCTGCTTGT	1	66.72
mdsnp17124	AGACACTCAACCCCCCCTCCCCCTCCA	1	66.94
fsnp1790718	(G/C)GGGCAAAGACACCCCCTCCCCCCACT	1	66.95
fsnp1639225	TGGA(T/A)AATTACTTGGGCTCCTCAGTGT	1	66.95
fdsnp12579	TTTTGTTTTACTCACACTCCAAGAATT	1	66.95
fdsnp5492	AGAATCAGTACTTGTACTCCTGCTTAT	1	66.95
fsnp1639229	TGGATAAT(T/G)ACTTGGGCTCCTCAGTGT	1	66.98
fsnp1022048	AACTGAGCCACAACCCCTCC(T/A)CCCCCA	1	66.98
fsnp3085248	GGTCATTCCACTCAT(C/T)CTCCAGTCACC	1	67.01
fmsnp1659446	TC(T/C)TGGATTACTCACCCTCCCATATAC	1	67.25
fsnp1428391	TCAGTGAGGACCC(G/T)GTCTCCCTCTCCT	1	67.26
fdsnp6240	GAGGAGTGTACAGTAGCTCCAGACAAA	1	67.72
fdsnp12124	AAATGACTTACAAGACCTCCTATTATC	1	67.72
fsnp1303154	TC(T/G)TACAAAACACTTCCTCCCCGCTCA	1	67.72
fdsnp24341	TGAAGAAAAACAAAACCTCCCTTAATA	1	67.72
fdsnp43158	AGCTACCGAACCGTATCTCCCACTGCC	1	67.72
fdsnp46084	CGTACTTGTACTTGTACTCCTTAAAAT	1	67.72
fdsnp7199	CTCTCTTGTACTTCTGCTCCAACCAAT	1	67.72
fmsnp197973	TGGTTCTCAACA(C/T)TTCCTCCCCTATGA	1	68.26
fmsnp197983	TGGTTCTCAACACTTCCTCCCC(T/A)ATGA	1	68.26
mdsnp30203	GATATGAAAACGTATACTCCTATGAAA	1	68.69
mdsnp8811	TCAAACTTCACCAGGACTCCGCAAATA	1	68.69
mdsnp9336	CAGAGAAACACATTTCCTCCAGTAGGA	1	68.69
mdsnp55101	CTAAATCCAACTCCCTCTCCGTACGAA	1	69.01
msnp1639236	TGGATAATTACTTGG(G/C)CTCCTCAGTGT	1	70.29
msnp320733	GTC(A/G)ATGTAACTTATTCTCCACTGTTC	1	70.77
fmsnp1505143	TCTT(C/T)TCCAACTGCTGCTCCCTGGAAT	1	71.3
mdsnp57503	GCTTGTACGACCAGCTCTCCATGTCGT	1	72.04
fsnp94259	ATTTT(T/C)CTTACTATTTCTCCTTTTTTC	1	72.43
fdsnp50088	TGTTTAATGACCACCCCTCCCCCCGCC	1	72.43
fdsnp864	ATGAAAATAACAGGTACTCCAAAAGTT	1	72.43
mdsnp28726	GAGTAGAGCACGTAATCTCCGTCCATT	1	72.7
fdsnp20141	TTGTTTACAACATTGCCTCCAAATACA	1	73.15
mdsnp25091	ACTTTGTATACCCCCCCTCCCCTGTAA	1	73.44
mdsnp32045	GAGGAATACACCTTTTCTCCTCTCCGA	1	73.44
fsnp1015803	ACAAATTGTACA(C/T)AAACTCCAAACCAA	1	73.56
fdsnp22311	AGTAGACCTACCCCCCCTCCCATCGGT	1	73.56
fsnp2717527	TTTCAGT(T/C)TACATAATCTCCAGTAATA	1	73.56
mdsnp43387	AACTGACTAACGAGACCTCCTTTCATC	1	73.7
fsnp1820915	GGACGGGGGAC(G/A)TGTCCTCCCACTTTT	1	74
msnp458269	A(C/T)AAGTACAACTACATCTCCTCCAACA	1	74.06
fsnp116712	AGATTCACCACAACACCTCCC(G/A)AAGTC	1	74.29
fdsnp55406	AAACGCACTACTTTTTCTCCTCAATAA	1	74.29
fdsnp2656	AAATATCAAACTTCACCTCCAGTATAT	1	74.4
fsnp950350	GTTCAAA(T/A)GACAGTTTCTCCTTCACAA	1	74.5
fdsnp460	AGTGGTATGACTGTGCCTCCTCGCCAA	1	74.54
fsnp2717520	(T/A)TTCAGTTTACATAATCTCCAGTAATA	1	74.56
fdsnp23190	AAAAGTTACACCCTTACTCCTGTTCCC	1	74.84
mdsnp46171	CTCTTTCCTACCTTCCCTCCCCTCCCC	1	74.99
fdsnp30572	TTCAGGGCCACAATCCCTCCTTTACCA	1	75.24
fmsnp94255	A(T/A)TTTTCTTACTATTTCTCCTTTTTTC	1	75.45
mdsnp56929	AACTTTCCGACAATGACTCCTCCAAAG	1	75.93
msnp3085253	GGTCATTCCACTCATCCTCC(A/T)GTCACC	1	76.45
fdsnp3656	CTTTTACTAACTAAAACTCCAATAAAA	1	76.47
mdsnp41667	CACCCCTCCACTATACCTCCGAGTGAC	1	76.83
fdsnp53592	ACACCATTGACATGACCTCCCCACCCC	1	77.16
mdsnp51932	CGAGTAATAACTTATTCTCCTGGATTC	1	77.26
fmsnp1863329	CACTAATA(A/G)ACTACTTCTCCTCACTCT	1	77.58
fdsnp3172	CTAATAGTCACAAATGCTCCAAACTGT	1	79.16
fdsnp56822	AATCAACGTACCTACACTCCTCTCAAC	1	82.05
fdsnp53725	TGAAACTAAACGTTGGCTCCGATGAGA	1	82.59
fsnp1399980	CTACTC(G/A)AAACATTTACTCCTGGTCTC	1	82.59
fdsnp23888	CTGACCTCGACCCCACCTCCACCCTCC	1	82.59
fdsnp33473	CTTTTCTAGACCCCCCCTCCTCCACCG	1	82.59
fdsnp34809	GGATCTTTGACAACTGCTCCACACATC	1	82.59
fdsnp37330	ATAAAATTCACATAAACTCCATGATAC	1	82.59
fdsnp20377	GTTGGTAGCACCTGGTCTCCCCAATCC	1	84.23
fdsnp49911	ACGTTATTAACAAAGTCTCCGGATGGT	1	84.23
fdsnp50083	AGTGACTCAACTTCAACTCCTGTCTGT	1	84.23
fdsnp49700	TCTTCATAGACGTGTTCTCCTACTCAT	1	85.92
fdsnp13235	TACCAAATTACAACTCCTCCGTGATAT	1	86.81
fsnp1515428	GC(A/C)GGAGGTACTGTACCTCCATGATTA	1	91
fdsnp20078	CCCATTAGGACTTCTACTCCAATGACA	1	93.13
fdsnp3850	CATATCAGTACCCCTCCTCCCTCCCCT	1	93.46
fdsnp39314	TCTCCAACAACATTACCTCCACTACTA	1	93.95
mdsnp57049	TTGAAATCTACATTATCTCCCACACAA	1	94.53
fdsnp8515	GCAGACACTACCAATACTCCAACCCTC	1	95.19
fsnp814837	TGCTATC(A/C)AACATCCCCTCCACCCCCA	1	96.29
fdsnp33975	ATACACACAACTTACCCTCCCCCCCTT	1	96.29
fdsnp1523	TGACCCCCCACCCCCTCTCCCAATTCA	1	96.59
fdsnp4641	TCCCCCAACACCGTACCTCCCGACGAC	1	97.11
fsnp2748665	CCCTTGGTCACATA(C/T)GCTCCTTTACTG	1	98.23
msnp276599	ACCCTGCGTACAGT(A/T)CCTCCCATACAG	1	98.58
msnp114188	ACTCCCAT(A/G)ACCCTTCCTCCGATGAAA	1	98.69
msnp2849278	CAATACTTGACATGTACTCCATGGA(C/T)G	1	98.8
fdsnp6468	GATAGTGATACCCCACCTCCCATCCCC	1	99.12
fsnp3239973	CTT(C/T)GTTTAACACCTTCTCCCGGATTT	1	99.16
fsnp2536218	TTT(C/A)TAACGACTAATTCTCCATTCTGC	1	99.21
fdsnp25750	ACACACCCTACTTGTGCTCCCCCCTTC	1	99.38
fsnp364124	CCTGA(T/A)GTAACAGGACCTCCAGTTCAA	1	99.79
fsnp2177118	GAA(C/T)AAGGTACATATTCTCCGTTTACT	1	100.25
fsnp1057724	TT(T/C)ACTTGCACAAGAACTCCCTCAGCA	1	100.25
fdsnp20825	TTCAAGTATACACTCACTCCTGCCTTT	1	100.25
fsnp2275640	AT(C/T)TCTCTTACTCTCTCTCCTGGTGTT	1	100.25
fsnp2528361	AAA(G/C)GAATTACTGTAACTCCAAAATTG	1	100.25
fdsnp36925	ACTTCAGACACCCCTTCTCCTATCAGC	1	100.25
msnp3184704	AAT(T/C)TACGAACCTCATCTCCTTCACCG	1	101.31
msnp373515	(T/A)ACTAGGCTACCTTAACTCCCTCTATA	1	101.54
mdsnp32121	CAAGAAGACACCCCCCCTCCTGAGAAC	1	101.54
fdsnp44426	GCCATACACACATGTCCTCCAAATTCA	1	101.58
fdsnp53345	CTGTTTTAAACAGTCCCTCCTCCCCCC	1	101.58
fmsnp2340898	T(T/C)GAAGATAACAGAGGCTCCAACTGCT	1	101.74
fdsnp19325	AGCCTACACACCCCCCCTCCTCCCCCT	1	102.08
fdsnp15718	CTCTGTTTTACCCTCTCTCCACCTTGG	1	102.08
fdsnp27527	ATATATAAGACACTGTCTCCCTATTCT	1	102.08
fdsnp33663	AGATATCCAACACAAACTCCATGTCTT	1	102.08
fsnp274013	ACTTTTGCTACCTTCCCTCC(A/T)TTGAAT	1	102.37
msnp1863347	CACTAATAAACTACTTCTCCTCACTC(T/A)	1	102.86
fsnp402717	CTGACCTGCACCATT(G/T)CTCCTCCAGTT	1	103.23
fsnp848726	ATCAATCTGAC(A/G)ATGCCTCCAAAGAAC	1	103.24
fsnp2544473	ATGTTCTTTACCATTTCTCCTTG(T/A)TTT	1	103.75
msnp231597	ATGGGAACCACTTCCTCTCCT(C/T)CTTTT	1	104.49
fdsnp45604	ACGTACGTCACTAGGTCTCCTCTCTCT	1	104.68
fdsnp57535	CGTCCTCTAACATCCTCTCCTGCCCAT	1	104.71
fdsnp15024	TGCACTCGGACCTAATCTCCTGCTGAG	1	105.1
fdsnp27099	TTAGGTGTTACCTCCTCTCCATTTTTC	1	105.73
fdsnp21541	ATCTACAAAACATCCCCTCCATGACTC	1	105.83
mdsnp18040	TTTCTCCTAACCCCATCTCCATTCCTA	1	106.75
fsnp711335	ACACCACCCACCCCCTCTCCCTC(T/C)TGG	1	107.78
fsnp2347081	C(A/C)CACACACACACACACTCCAAACTTG	1	108.2
fdsnp18003	CTCTTTCACACCCCCCCTCCCCACCAA	1	108.2
fsnp2043959	TGTGTTGT(G/A)ACAGTAACTCCAGATTAA	1	108.2
fdsnp22165	CCTACCCACACCCCCCCTCCCCCACCA	1	108.95
msnp3198016	CTTC(G/A)CCTCACCACCTCTCCCTCCCCG	1	109.55
mdsnp38900	AAAACTCACACTGATACTCCAGACATG	1	109.88
msnp2733921	ATGGAAGAGACA(C/T)CCTCTCCAATTTTG	1	109.91
fdsnp44692	AGTTGGATGACATGTTCTCCTTTTATT	1	110.25
fsnp2213859	TCGGAATATACGATATCTCCATCT(T/C)CA	1	110.65
fdsnp11373	ATTTTTTTAACTAATCCTCCAAAGTAG	1	110.65
fdsnp13515	CAGAAATGAACTCCTACTCCTCTGAGT	1	110.65
fdsnp2193	ATATGCTACACTAAAACTCCACACCAT	1	110.65
fdsnp530	AGTTAATCCACACAATCTCCATAATTC	1	110.65
fsnp543315	TGCTGTTGTACTCATACTCCAAGT(C/G)TG	1	110.65
fdsnp8741	GATTTTAATACAGGTACTCCTTGAATG	1	110.65
msnp2787644	TTTTT(T/C)CCGACATCAACTCCATAGTTG	1	112.07
msnp1689843	TTGTCGACGACCAGGGCTCCCTCT(C/T)CA	1	112.16
mdsnp13879	GAATCACTAACAAAGACTCCGTAAAAT	1	112.16
fmsnp508476	CAGTTTATTACTTCT(C/T)CTCCCCTCCCC	1	112.6
fdsnp37882	TTTCCTTATACTATCTCTCCAGAATCA	1	112.88
fdsnp1507	AAGACTCCCACCCACACTCCCCATTAG	1	113.82
fsnp2455824	ATTTGTGCCACCCCT(C/T)CTCCCAACTCC	1	114.32
fsnp2641351	TATATACTCACCTGGTCTCCTCTTT(T/C)A	1	114.89
mdsnp18086	TGACATGCAACTTGTGCTCCCTGAATA	1	115.66
fsnp443365	C(A/T)ATTGTAAACTTGTGCTCCCTCGATA	1	115.97
fmsnp2167730	GCTATTTAGAC(A/G)AAAGCTCCATTGATC	1	116.34
fsnp2641339	TATATACTCACCT(G/T)GTCTCCTCTTTTA	1	116.5
fdsnp5425	TCATTGATTACAAAATCTCCGATCACC	1	116.5
fdsnp13324	ACTTCAACGACCTATACTCCTTACTAG	1	117.09
mdsnp20012	AGTTTTGACACTATGGCTCCAATAACG	1	119.23
mdsnp50182	AAAGATTGGACTTTCACTCCCATTGCA	1	119.46
mdsnp13680	TATTTCTTCACACTCTCTCCGTTCTTC	1	121.08
fdsnp16728	ATTCATCCCACCCCCCCTCCACCCTCC	1	121.48
mdsnp45379	CCCACCCCCACCCCAGCTCCGAGACTG	1	122.82
fdsnp52640	TGAGACTGAACTCTGTCTCCAGTTTAG	1	123.36
fsnp827909	GTAAGTCATAC(T/A)ATCTCTCCTTATATG	1	124.08
fdsnp13255	TCATTTGTCACATTCTCTCCACCCTCT	1	124.08
fdsnp15891	CCTTCTTAAACAGTTTCTCCTGTTTAC	1	124.08
fdsnp19169	ACGTACACCACGTTTTCTCCTCTACCT	1	124.08
fdsnp21664	CCTTCCCTTACCCCGCCTCCTTTTATA	1	124.08
fdsnp24710	GTTATAGCAACATGTACTCCAGGCTTT	1	124.08
fdsnp35430	CTTCCCGTCACCTCCCCTCCACCCCCT	1	124.08
fdsnp44517	TGCTAGAAAACAACGCCTCCGGCCAAG	1	124.08
fdsnp45860	TCACCTGTCACTTCCTCTCCATCCTTT	1	124.08
fdsnp52042	TCCACCGGAACTTCTTCTCCTTCTGGT	1	124.08
fdsnp48961	AACTAAGTCACCCCACCTCCTAAATTT	1	124.52
fmsnp2446633	ATTA(T/A)TTTGACTTGGCCTCCACCATAA	1	125.23
mdsnp45607	GGGCTGTGAACCCCCCCTCCTGAAGTA	1	127.01
fdsnp10794	TTTCAATCTACATCTTCTCCATAGATT	1	127.08
fsnp518321	ATGCA(A/T)TAAACAAGTACTCCTAATCTC	1	129.7
mdsnp39163	TATCTGTTAACTTTAACTCCCTAGGAA	1	129.91
fsnp2795966	AACATACAAAC(A/G)TGAGCTCCTTTGTTG	1	129.99
mdsnp35366	CCGCCTTAAACCAGCACTCCCTCTAAC	1	130.61
msnp236604	CCAACC(C/T)CTACCTACACTCCAGCTTCA	1	130.73
mdsnp11768	GCGAGATGTACGATAACTCCCGTTTAT	1	130.73
msnp1489554	ACCCTTGCCACCTAATCTCCA(C/T)TTTGC	1	131.23
mdsnp12074	GATCCTCCAACCACTCCTCCCCCCCTG	1	131.77
fdsnp38433	TATAAATATACTATTACTCCCTACCAT	1	132.41
mdsnp48845	TGAAACTACACTTGATCTCCGGAAAGC	1	132.73
msnp1489555	ACCCTTGCCACCTAATCTCCAC(T/A)TTGC	1	133.04
msnp728606	GGTCGGTCGACCAC(T/G)GCTCCGATATAA	1	133.04
mdsnp12155	TCAACCGATACCATATCTCCCAAAGTA	1	133.34
msnp3177316	ACGCTATGTACAT(C/T)GACTCCATCTCTT	1	133.75
mdsnp50065	ATTAACTGAACATTAGCTCCTTATTTC	1	133.75
mdsnp9263	CTGCAACCAACATCATCTCCCTAAGAC	1	133.75
msnp236610	CCAACCCCTACC(T/A)ACACTCCAGCTTCA	1	134.25
mdsnp10176	ATTTACCCCACCCCATCTCCACCCCAT	1	135.2
mdsnp45569	GTATTCACAACTGATCCTCCTCCGTTT	1	135.2
fsnp1003190	TAAAAAAT(A/G)ACATTCTCTCCAATATAA	1	135.23
fsnp477418	TAGATAT(A/T)AACGAAGACTCCGCATGGC	1	138.18
fdsnp42282	TTACTAATAACACTGGCTCCGCAAAAT	1	145.76
fmsnp1622076	(G/C)TTCCCTTAACCCATCCTCCGCCTCCA	1	146.81
fmsnp1622096	GTTCCCTTAACCCATCCTCC(G/T)CCTCCA	1	146.81
fdsnp38859	TAACTGGTAACATTTCCTCCAATTCAA	1	148.03
fmsnp3216419	AAATAATATACACCTACTCC(A/C)TAACCC	1	148.53
fdsnp8001	AAATGTTATACTACTCCTCCCCCTTAA	1	148.99
fdsnp187	ATACATTTAACGTATACTCCGAACATA	1	148.99
fdsnp23119	TATTGACATACAAATACTCCAGTGCAG	1	148.99
fdsnp5814	GTAAACGAGACATTGACTCCATATCGT	1	148.99
fdsnp8652	TTTAATAGTACAGTATCTCCAGTCCTG	1	149.22
fsnp1427411	CCATT(G/T)TAAACACCTTCTCCCACGGAC	1	149.22
fsnp1480380	(A/G)ACCTCATTACAACCTCTCCTTCTCTC	1	150.47
fmsnp3197771	AA(G/A)ATATTTACAATGCCTCCCTGCAAC	1	151.27
fdsnp20450	CACATTAGGACTTTTTCTCCACATTAA	1	151.72
fdsnp2907	ATGACCTAAACACGAGCTCCGAAAGTG	1	151.72
fsnp734869	TTCTTTTGGACTG(C/T)CTCTCCATCATAA	1	154.99
fsnp2066994	TCCATGATGACA(T/A)CATCTCCCCACAGT	1	154.99
fdsnp33918	TATATATATACATACACTCCATTGTTA	1	154.99
fdsnp1155	GAACTAAGTACAATTGCTCCAAAGTGT	1	155.69
fdsnp54840	CTTGAAAGAACCAAAACTCCAATCCTT	1	155.69
fdsnp23090	AATAGAAATACCCATCCTCCTAGATGT	1	155.89
fmsnp2153955	CTTGCC(C/T)TTACAAAACCTCCTATTCTG	1	156.78
fmsnp2516106	CGTACC(C/T)GTACCACCCCTCCATACCTG	1	157.41
fsnp2516100	(C/G)GTACCCGTACCACCCCTCCATACCTG	1	157.66
fmsnp2329013	CGATTCCAGACTTACCCTCCCTA(T/A)AAT	1	158.28
fdsnp9855	GAACCAAAAACATTTGCTCCTTGAAAA	1	158.84
fdsnp15263	TCAATGCTAACAACGCCTCCCTCGTTG	1	158.84
fdsnp30390	ATGTGAAGGACAATCACTCCATTGTCT	1	158.84
fdsnp41142	TTTATTTTTACCATCCCTCCACCCAGA	1	159.18
fsnp3260436	(A/T)AAACACAAACACTCACTCCTCCATTA	1	160.09
fdsnp3156	AGCAGGGGGACAAACCCTCCTCCTCCA	1	160.43
fdsnp45894	TTCTATGGTACACACACTCCAATAATC	1	160.96
fdsnp36309	AATTTTTATACATAGTCTCCGCTGTAG	1	160.96
fdsnp41331	CCAATTGTCACCTTTACTCCTCTGTAG	1	160.96
fdsnp53788	AAGTGAATAACCTGAACTCCGCTAGAT	1	160.96
fdsnp19973	AAGACACCCACCCAACCTCCTACTGTA	1	161.16
fdsnp51871	GGGGTTCGGACTGTACCTCCACGTAAG	1	161.16
fdsnp7888	CATAATTTCACCTTTCCTCCGGTATCT	1	161.16
fdsnp37209	GACGTGACGACTTGTCCTCCTTTGTTC	1	161.2
fdsnp23942	TTAAACAAAACAATTGCTCCCCTTTAT	1	161.2
fsnp2393170	C(C/T)CCCTCCCACTTTGCCTCCCCTCTCC	1	161.25
fdsnp35384	AGTACCTTCACATATACTCCAGGAAGT	1	161.25
fdsnp3679	GGTTAAAAAACTTGTCCTCCTCGCTCA	1	161.25
fdsnp70	GACCTGTACACAAAAGCTCCGTCTGTA	1	161.25
fdsnp23087	AGTGTCACTACACTACCTCCAGGGGTC	1	161.49
fdsnp30521	ATACATAACACAATGCCTCCAATCGAC	1	161.49
fdsnp32384	CGTATGCTTACTTCACCTCCTAGGCAT	1	161.49
fdsnp46205	TTGGCCGTCACAGTATCTCCGCTGATT	1	161.69
fdsnp34362	GCTTAAAGGACCACCCCTCCTTTTTAA	1	162.24
fdsnp10588	TACTTTTACACATTCTCTCCCACATGC	1	162.3
fdsnp34288	ATATTTCCTACACAGGCTCCTTTACTT	1	162.34
fdsnp47290	CTATAGTTCACATGTTCTCCTTGGTTT	1	162.34
fsnp2437287	(G/A)ATGGGTAAACCTCTTCTCCACTTTTC	1	162.42
fdsnp16250	CGTCATATGACATGTCCTCCCACACAC	1	162.42
fdsnp30221	GTATGTAGTACTGTGACTCCACCCTAA	1	162.53
fdsnp1192	GGATGAGAGACTTGTTCTCCAAACCAA	1	162.71
fmsnp1824138	TCGAGAGAAACCTTATCTCCA(C/G)GATAG	1	163.02
fmsnp1489546	ACCCTTGCCACCT(A/T)ATCTCCACTTTGC	1	163.78
fdsnp42288	CATGGCCCTACAAACTCTCCAAGAATA	1	165.48
fdsnp20376	ACGTTATTAACATGCGCTCCAGAGTCC	1	165.48
fmsnp1762933	CTACCGTACACTTTTTCTCCTTTTT(T/G)G	1	165.67
msnp2314920	TTCACAACGACAGTCACTCCTTAT(C/A)CT	1	166.5
mdsnp25016	ACTGATACAACAGGGACTCCGACACAG	1	166.5
mdsnp33085	CTTCAATGAACACTCCCTCCCCTCCCT	1	166.5
msnp849530	TATAA(T/A)TTTACTGACACTCCAAGCTTT	1	166.5
mdsnp47672	CCGCCACTGACAAGACCTCCCCCCCTC	1	166.96
mdsnp28500	GCATTCTAAACATGGACTCCAAGGTTA	1	167.4
mdsnp55116	TCTTATTTGACCCATCCTCCGCTGATC	1	168
msnp1646350	A(C/T)AAGAGTCACGCATGCTCCAACTAAA	1	168.58
mdsnp42670	AAGACGTTAACACGTGCTCCGTTTCAT	1	168.58
fsnp2223927	ATTTGTGACACCTCACCTCCC(A/G)AATGG	1	169.18
mdsnp51509	CATTCACCCACAGCACCTCCTGTCTCC	1	169.8
fmsnp1646360	ACAAGAGTCAC(G/T)CATGCTCCAACTAAA	1	170.09
fmsnp1646362	ACAAGAGTCACGC(A/G)TGCTCCAACTAAA	1	170.09
mdsnp35194	GAGAGTTGGACACCCCCTCCCCCCTCA	1	171.71
mdsnp31353	TTCAATCATACTGTCCCTCCGAGTCAC	1	171.71
mdsnp32042	AAACAAACAACCCCCCCTCCCCCAATG	1	171.71
mdsnp50752	GAGAAGGACACCTTGCCTCCACTAGGA	1	171.71
mdsnp52133	CCCTGCATGACGCTGTCTCCTTATGCC	1	171.71
mdsnp36030	TTTACACACACTGAGTCTCCATACACA	1	171.96
fdsnp16070	TGGTGGTTTACCATGACTCCCAGAAAG	1	172.41
mdsnp22802	AGTGACCTCACTTAACCTCCATGATCT	1	172.87
mdsnp4065	GTACTAGCAACGGAACCTCCAAATTGT	1	173.07
msnp1519950	ACAAACTAAACTTTG(T/C)CTCCCAAGAAA	1	173.5
mdsnp10657	TATGGGGACACATCGACTCCATCATAC	1	174.27
mdsnp45893	GTTAGTTTAACTATTCCTCCCTCTGTC	1	174.4
msnp411317	GC(A/C)ACAATCACACCCTCTCCTTCCTTA	1	174.81
msnp2505665	ATGACCTCCACCAG(A/C)TCTCCCTTCACC	1	174.81
mdsnp31754	TAATTACGCACCACTACTCCCACTAAC	1	174.81
fmsnp3008659	GTGACAATTACGATATCTCCCAACG(T/C)C	1	175.41
msnp160924	TTTAAGG(A/T)TACAAACTCTCCATTATGT	1	175.56
mdsnp23014	AATCCGAGTACTAACCCTCCATCATCA	1	175.56
mdsnp41304	GGGAATTTTACAACCCCTCCCCTCCCT	1	175.56
mdsnp56410	TGATTAAAAACCCATACTCCTATTCCC	1	175.56
mdsnp13759	GAAATACACACTGTTACTCCTACAAGG	1	175.75
mdsnp38581	GATAAAGCCACTCCCCCTCCCGCAGAT	1	176.18
fmsnp1785432	GATATT(T/C)AAACGGCTTCTCCTCACTAT	1	176.35
msnp2143232	TC(A/T)TGAGTCACCCCATCTCCCATTTCA	1	176.36
mdsnp29098	TCAACTTGCACCCTTTCTCCTTCATTG	1	177.34
msnp2143234	TCAT(G/A)AGTCACCCCATCTCCCATTTCA	1	177.55
msnp1600470	TATTGATAAACACATCCTCCT(T/A)TGAGA	1	177.62
mdsnp37867	GAATTACTCACAATTACTCCAGATCAC	1	177.62
mdsnp43411	ATACAATGCACATGATCTCCTTTGATG	1	177.62
mdsnp56487	ATTTATAGCACTTTAACTCCGCTCGCC	1	177.62
msnp2124035	TA(C/T)AGATCGACCAGGTCTCCATAACTC	1	177.63
msnp626222	ATCGGAACTACCTT(C/T)GCTCCCCACCAA	1	177.66
fmsnp2069020	TTGTACCTGACGC(A/T)GGCTCCTTGATGA	1	177.69
fmsnp2069011	TTGT(A/G)CCTGACGCAGGCTCCTTGATGA	1	177.69
fsnp1312973	ATAATTAGTACTGAAACTCC(C/T)CTTGGT	1	178.99
mdsnp5307	AAAGAAAGAACATCACCTCCCAGGGTA	1	179.77
msnp2575782	TACAGAACAACA(G/A)CTTCTCCTCACGTA	1	179.91
fdsnp30728	CACTTTGTCACAGAACCTCCCACCATG	1	180
msnp354539	GGCAT(G/A)TTTACAATCTCTCCTAACAAC	1	180.42
mdsnp19843	ACCCCTTATACTGTAGCTCCCCAGCCC	1	180.42
mdsnp27655	CACCCTCTTACACCTCCTCCCACCCCC	1	180.42
mdsnp20144	ATTACTTTCACACCAACTCCAATGACT	1	180.89
fmsnp1529573	TCAGCCAAGACAGAAACTCCTGTGAC(A/T)	1	183.86
mdsnp54167	GAAGCCCATACTTACTCTCCTGACGTT	1	188.3
msnp1133192	CCACC(G/A)CTAACCCTACCTCCTCCCCCT	1	189.07
msnp2167796	CTCAGGTTCACGAAATCTCCTAC(T/A)TCT	1	189.6
mdsnp45652	TACTCCCTGACCAACACTCCTTGACCT	1	189.6
mdsnp18523	GAGTAAAGTACGTCCTCTCCGATACAG	1	191.43
mdsnp51794	AGATGCCACACACACTCTCCTCTGAGG	1	192.9
msnp3096091	CACA(A/C)TCCAACCCACCCTCCTTACTGC	1	193.19
fmsnp1152323	CTTCTAAACACACGTACTCC(T/C)AGCTAC	1	195
fmsnp2692388	GGACT(G/A)GGGACACCCCCTCCGCCTTAG	1	196.55
fmsnp1297017	TTGCAGCATACCCCACCTCCT(T/C)CTATA	1	197.8
fmsnp1297020	TTGCAGCATACCCCACCTCCTTCT(A/G)TA	1	197.8
msnp2843636	TTTGTGAAGACACTGGCTCCTCCCTG(G/A)	1	198.11
mdsnp20930	CAGAAAATTACAATAGCTCCAGGGGAA	1	198.94
mdsnp41132	TCTTTCATCACATTCCCTCCTGTCTTG	1	202.43
mdsnp21099	TTGGAACAGACAGGACCTCCTCAAGCC	1	204.43
mdsnp41904	TCTAAGGAAACTCTTGCTCCATACTGC	1	204.67
mdsnp18002	GTTGCAGCCACAAAAACTCCTCATGGA	1	206.63
msnp608147	CA(G/A)GACAGGACACGTCCTCCGAAAGCA	1	207.85
mdsnp55119	TTTGACGTAACAAAATCTCCATAAACA	1	208.78
mdsnp22596	TAATCCTCTACACCCCCTCCATGTTAT	1	209.5
msnp2909195	TT(G/T)ACCTTCACCCCTCCTCCGCCCAAC	1	215.68
msnp1268144	TCAAATCTAAC(G/A)GCTGCTCCGTTTGCA	1	215.68
mdsnp33853	ATAACGAAAACGCCCCCTCCCCCTCAA	1	215.68
mdsnp17953	ATAGACTTCACAATTTCTCCAGTAACA	1	216.42
msnp1268136	TCA(A/T)ATCTAACGGCTGCTCCGTTTGCA	1	217.53
mdsnp37100	TCAAGGTAAACTCATTCTCCCTCTCTC	1	217.53
mdsnp50366	ATCCCCTTAACAACTACTCCCACCCTA	1	218.34
mdsnp17797	ATGACCCCCACCCCCTCTCCCTCTCCC	1	220.22
mdsnp41498	CTTCTCTTGACATATACTCCAACTCGC	1	221.44
mdsnp36913	TATGTCCGGACCCGTCCTCCCTTCTCA	1	222.31
mdsnp18713	ATAGAACCGACCGCGTCTCCTCGTCAG	1	225.46
msnp2274745	TGACATCTAACGAATTCTCCTGAAG(G/A)T	1	226.74
mdsnp843	CTTCCAAACACCATCCCTCCATGCACT	1	227.18
msnp1488818	GTTACTGAAACTTC(C/T)ACTCCCGTATTC	1	227.94
msnp685043	GC(G/T)ATCACAACATGCTCTCCTGCTCCA	1	229.2
msnp1283563	CTCACTCAGACTT(G/A)CACTCCTTATCAG	1	229.2
mdsnp1989	TCAAGAATAACTATTGCTCCTGAAGTA	1	229.2
msnp685063	GCGATCACAACATGCTCTCCTG(C/T)TCCA	1	229.25
msnp1688534	ATAGTAAACAC(C/T)TTTTCTCCCCAACCA	1	229.25
mdsnp21824	TACCATTGAACTCGCGCTCCATGGGTC	1	229.25
msnp193892	ATGAGGGC(G/T)ACGTGATCTCCGGTGTTG	1	229.41
mdsnp24204	TTCCAGTCAACATCTGCTCCACTTAAA	1	229.41
mdsnp52863	ACACTGAGAACAGCCGCTCCATGTTTT	1	229.66
msnp1688524	A(T/A)AGTAAACACCTTTTCTCCCCAACCA	1	230.25
mdsnp42333	TTGAAAATGACAGATTCTCCCATATAA	1	230.71
msnp1384609	AGCTCTTGCACATTTACTCCCCTCT(T/A)A	1	231.09
mdsnp8215	TTTATTTCAACCGTGGCTCCACGCAGC	1	231.64
msnp2330065	AGTACTCTAACTATTCCTCCAT(A/T)TATA	1	232.26
mdsnp21024	GAGCTGAATACATTCACTCCTGGATTG	1	232.26
mdsnp53551	GAGTTGGTTACCGTTTCTCCAGGTGCT	1	232.26
msnp1105138	GTTC(T/C)ATTTACAAACCCTCCACCCCGC	1	233
mdsnp24170	GATCATAAAACAGCACCTCCATGCTAC	1	233
mdsnp47995	TTAATTACTACAACGACTCCAGCTGCT	1	233
mdsnp5403	ATAACCACTACCTTTACTCCCGGCACT	1	233.6
mdsnp18405	ATAATACAAACATTATCTCCCAAGGAC	1	234
mdsnp38548	ATATACAAAACCTCGGCTCCGTGTTAA	2	0
mdsnp6006	GCCTCCGAAACTTTGACTCCACTGAGG	2	1.72
mdsnp24999	TTCAATACTACCAAAACTCCCGAATAA	2	3.86
msnp1121813	CTTCCCTACACAGACGCTCC(C/A)TGCTTT	2	4.36
mdsnp10711	ATCCTACCCACTTCTGCTCCGTACTCA	2	4.36
mdsnp56941	CTCTCTCTAACTTTAACTCCCACTTAA	2	4.36
mdsnp1893	TACATAAAGACATACCCTCCTCCTTTT	2	5.17
msnp2766425	AATACAAT(A/C)ACATTTTCTCCATGTTCC	2	5.17
mdsnp25007	TCTATACGCACACCACCTCCATTAATA	2	12.92
mdsnp32408	TGGACTCTCACTCACTCTCCATCTAAA	2	13.69
msnp2870837	ACCTGATGAAC(A/G)TTCACTCCTCCTGGA	2	14.17
mdsnp42138	ACATTCATTACTGCTACTCCTTATTCT	2	14.52
mdsnp28862	CCATTCTCTACGTTTTCTCCATTTTTC	2	15.32
mdsnp8496	AACGCGGTGACACAAACTCCTATCCAT	2	15.32
msnp805770	TTTACAGGGACA(G/T)CATCTCCCTTCCCT	2	15.72
mdsnp18871	TTCAGCGATACGATGTCTCCTTAAACG	2	15.72
msnp2957094	CCT(T/C)CGGTGACGAGGCCTCCGAGTTCA	2	15.83
mdsnp1430	GAATAAGGTACACAATCTCCTGCATCC	2	15.83
mdsnp16523	TTCAGATAAACGAAACCTCCGTTTGCT	2	15.83
mdsnp29797	CTGAAACAAACAGAGCCTCCATTAATA	2	15.83
mdsnp33383	CATTTACATACAGCAGCTCCAAATACC	2	15.83
mdsnp35224	CGTGTATGCACGATACCTCCTTCCAAC	2	15.83
mdsnp37127	TTAGGCTCTACGAGGTCTCCTATGTAG	2	15.83
mdsnp37260	TCACTGTATACACCCCCTCCCCCTTAT	2	15.83
mdsnp43096	ATGTTTTTGACCACCCCTCCCCCCTCC	2	15.83
mdsnp57342	AACGTGTAAACATAGGCTCCTGCATTG	2	15.83
msnp2339851	ACGTGAT(T/G)AACCACCTCTCCAGTATAT	2	16.44
mdsnp13319	AAACATTGCACCCCCCCTCCTCCCTCC	2	16.44
mdsnp15442	GTGAAAGAGACCGCGCCTCCCAGTGAA	2	16.44
msnp2266048	ATAGAAACAACTTCAGCTCCAA(T/T)TCTT	2	16.44
msnp2266050	ATAGAAACAACTTCAGCTCCAATT(C/A)TT	2	16.44
mdsnp26069	ACCCCCTAGACAATTACTCCCGGATAA	2	16.44
mdsnp39205	GTCATTTTCACTTCTCCTCCCTGCCCC	2	16.44
mdsnp46674	CCCGCTACCACCCCCACTCCACATTCT	2	16.44
mdsnp57111	CCAAACTTTACATCAACTCCAAAAAAC	2	16.44
mdsnp9469	GCTACTCTAACGCTCGCTCCATAATAA	2	16.44
mdsnp51829	AACAACCGAACATTTACTCCTTTAAGT	2	19.52
mdsnp12651	ACGACACTGACAATATCTCCAACAAGA	2	20.6
msnp2917992	AGATCTGCGACTAAGTCTCCTGTC(T/C)AG	2	20.93
mdsnp10207	AGCTGATATACTGTAGCTCCCTTATAC	2	21.68
mdsnp34704	GCGCTGTATACATTTTCTCCATAGATA	2	21.68
mdsnp964	ATACAAATGACTCTTTCTCCTGTATTA	2	22.21
mdsnp12949	ACAGGTAAGACAGCCCCTCCCCATTTT	2	22.21
mdsnp18137	ATGTAGGAGACTTTCCCTCCGTAACCC	2	22.21
mdsnp25930	TATGTATACACCTGTACTCCCATGGCA	2	22.21
mdsnp40680	TACATCAAAACCTTCCCTCCCTCTCCC	2	22.21
mdsnp10007	TCTTCCTGGACCTTCTCTCCAAAACGT	2	22.89
msnp1190018	ATGGCATTTACAGGCACTCCACT(G/A)AAA	2	22.89
mdsnp1203	CACTACATCACATAATCTCCAAGCCTC	2	22.89
msnp168564	ATGGTA(T/G)GGACTGTGCCTCCTGTATCA	2	23.18
mdsnp48935	TGATGTAGTACATATTCTCCACAGCAT	2	23.67
mdsnp21845	CTTGATATGACCTGACCTCCCACTTGA	2	24.82
mdsnp19102	ACATCTGCAACAACGCCTCCAGTCACC	2	24.82
mdsnp51114	TCTTCTATTACACCATCTCCTAAATTT	2	26.08
mdsnp12789	AGTTACTGTACCATGGCTCCTGACCTT	2	26.84
mdsnp28891	AGCAACTCAACAGGAACTCCCTTGAAT	2	27.06
mdsnp35987	TACATGGGAACACCCCCTCCATAAACA	2	27.24
mdsnp7061	TTACCTCTTACTCTACCTCCATATACC	2	27.84
mdsnp3060	GGATTACCTACTAGTCCTCCATACGTT	2	28.31
msnp1235918	GGAGGCACCACGGGGCCTCCCGA(A/G)AAA	2	28.31
mdsnp40283	ATCAATAGCACCCCCCCTCCCCTAAAA	2	28.31
msnp2173717	TATC(A/G)GACAACGAGTCCTCCGTCTCGA	2	28.39
mdsnp5538	AACCAAAAAACTTGAACTCCTCGATAA	2	28.39
msnp158913	CAGTTCTCTACTATATCTCCC(T/C)TATCG	2	28.4
mdsnp26334	CACACTCAAACCTCAACTCCCCATCAT	2	28.4
mdsnp38846	GATGTACAAACCCCCTCTCCCACACAA	2	29.38
msnp355492	ATCATCTACACAC(A/C)TACTCCGGTTGGC	2	30.38
mdsnp34746	AATTTGCAAACCAGCCCTCCTCAAACT	2	30.38
mdsnp53845	CCATGGTGTACAGTACCTCCGAACTAG	2	30.38
mdsnp56371	TACTCCCCCACTTGCCCTCCCCCACCC	2	30.38
msnp2764687	TGAAAATTTACAGTCACTCCTACTG(A/T)C	2	30.41
msnp2764676	TGAAAATTTACAGT(C/T)ACTCCTACTGAC	2	30.41
msnp2469098	TTCAA(C/T)AGGACTTGATCTCCTCCATTC	2	30.69
mdsnp55665	TGCTTCCTGACAGGAACTCCTCGGGAT	2	31.42
msnp2515183	T(A/C)ATACTGTACCTCTTCTCCAACTGCC	2	32.04
mdsnp51593	AACTCGTCCACGACTCCTCCCCACAAA	2	32.04
msnp2469099	TTCAAC(A/C)GGACTTGATCTCCTCCATTC	2	32.82
mdsnp43203	CTAAACTAAACTAAAACTCCACCCTCA	2	45.06
msnp595433	ACGCA(G/C)TTTACAAACTCTCCACACAGT	2	46.53
mdsnp10882	CACTTTGCAACTATGCCTCCTTATTGA	2	46.68
mdsnp57408	ATTCGAGAGACGGGCCCTCCCTCAGCC	2	47.37
mdsnp17736	GCCCCCTGCACCCTGCCTCCTTCCCTG	2	47.37
mdsnp8416	GATTGTAGTACAGGAGCTCCTGTGATC	2	47.72
mdsnp30335	TATGTGTGCACAAGTTCTCCAGATGTT	2	49.19
msnp1403688	CCATGTTGCACATTT(C/T)CTCCTTTTTTC	2	53.3
mdsnp26049	CTCCCCCCCACCTCTTCTCCCACCTTA	2	53.41
mdsnp7670	CATGGTAACACGTTCCCTCCTCAACTT	2	53.49
mdsnp3421	GACTGGAGAACTTGTACTCCCTCTTTA	2	54.57
mdsnp56151	GCGGGCAACACAAGCCCTCCTTTTTAT	2	55.22
msnp1598072	TGCTCTTATACAAATTCTCCTGCTTT(A/T)	2	65.04
mdsnp41962	GATAAGAGGACCAAAGCTCCTGACGCC	2	65.04
mdsnp54525	AGCTCTCAAACTTTTTCTCCCACAATA	2	65.04
msnp1292946	(T/G)AAGTGCAAACATTGTCTCCAAATTTT	2	65.91
msnp2035067	CTCTGGGAAACTAGAACTCCAAGGAG(T/C)	2	68.11
mdsnp14677	ACTTACTAAACAACTGCTCCTAGTGAA	2	68.11
mdsnp29940	CAGGCCATTACGTCAGCTCCTCCGTGT	2	68.11
mdsnp44434	GATGTTGACACCTTTACTCCATGTCTT	2	68.11
mdsnp56504	TAAATTGTCACGCAAACTCCAAGAAAT	2	69.68
mdsnp38520	ACCTTCGGTACAAAAGCTCCGTTATTC	2	70.99
mdsnp55530	GCGAGAATAACCTCACCTCCGGCTAAT	2	71.78
mdsnp17632	ACTGAGGTAACCCACCCTCCCTGCAAA	2	71.78
msnp2331535	TATCAAA(A/C)AACTGTAGCTCCTTGGACT	2	73.34
mdsnp57199	GGATCTGGTACTTTCACTCCAGCAACT	2	73.34
mdsnp8754	AGTTCAAATACATTTTCTCCTGAAATT	2	73.34
msnp2495694	TACCGT(C/T)ATACGGGAGCTCCGTACTAT	2	76.07
fdsnp26461	ATCAACGCCACCCCCCCTCCCTCAAGG	2	76.47
mdsnp43668	GTCGACCCCACTCGTACTCCCATGTTA	2	82.5
fdsnp15129	AACCTGAATACATAGGCTCCTTTGCTT	2	83.26
fsnp3246800	GTTCATTGAACCTTATCTCCAATTAA(T/C)	2	83.9
mdsnp42865	GACCTGTAGACTACCCCTCCACCAAAA	2	84.53
fdsnp24287	TTCTTCTTAACTCCTGCTCCCTGGCAA	2	84.93
fdsnp42482	TGAATTGATACGAGGACTCCATCGTTT	2	85.51
fdsnp11785	CTAGTATACACGATATCTCCAGGATAT	2	85.51
fdsnp27637	CGGTCTATGACCCCCCCTCCTGTCCCC	2	85.51
fdsnp30616	GAACCGTTAACGCTCGCTCCCTTTATT	2	85.51
fdsnp56655	TTAGTACATACAGTAACTCCTGCAAAG	2	85.51
fsnp2844184	TGGCAGA(C/G)CACTTTATCTCCAAGACAA	2	86.37
fdsnp42706	CTCGCTTCAACATGGGCTCCGTCGTCC	2	87.26
fdsnp7659	TTATTCAATACTGTAGCTCCACTGACT	2	87.72
fdsnp33237	TGCTGAAAAACGATGTCTCCCGTGTCA	2	87.72
fdsnp46282	CTCCGTTGCACCCCTCCTCCTTCGGGA	2	87.98
fmsnp404349	(A/G)CAGGTGAAACTCCTCCTCCCAGTGAA	2	88.22
fdsnp47490	ATTGCAACTACCCTTCCTCCCCTCCCT	2	88.45
mdsnp10607	ATATTGAACACAGACTCTCCGCAAGTT	2	88.74
mdsnp21088	ACCTCCCCCACCCCGCCTCCTTCGTTG	2	88.74
mdsnp7317	GGGATTTTTACCATCCCTCCCATTTCA	2	88.74
fdsnp17805	TTATACATAACTAGTGCTCCTGGAAGG	2	88.76
fdsnp31104	CTCTACACTACTTAACCTCCCAAACTC	2	89.04
fdsnp25395	ACATAAGCAACACTTCCTCCCTTCATG	2	89.04
fsnp404357	ACAGGTGA(A/G)ACTCCTCCTCCCAGTGAA	2	89.04
fdsnp8941	AATTGTTTCACAAGGCCTCCAATTATA	2	89.24
mdsnp9960	TGACTTATGACTTACCCTCCACACTCA	2	89.52
fdsnp15761	TGCAAAAATACCCTAACTCCTATACTC	2	89.56
fdsnp10965	TAAAATGTCACCAATTCTCCACAGACC	2	89.56
fdsnp21070	AGATCAACAACCCCCCCTCCCCACACG	2	89.56
fdsnp3312	CATTAAGAAACAAGGACTCCGTTGAAG	2	89.56
fdsnp35020	CATATACCTACCGCCACTCCATCAAGA	2	89.56
fdsnp37079	ACAGCAACAACGTACACTCCAGAATAT	2	89.56
fdsnp40883	TATACAAGGACCATTTCTCCTGTTCTT	2	89.56
fdsnp42408	CCACTCACCACCTCCCCTCCCCCTCTC	2	89.56
fdsnp55314	TTTGCTAAAACAAATTCTCCAGTTAGA	2	89.56
fdsnp57418	AATCCTTCCACCCCTCCTCCCCCCACC	2	89.56
fdsnp8573	AAAGCACACACGGTAACTCCTTCCCAA	2	89.56
mdsnp52767	GAGGTGTTTACACACACTCCGACACCT	2	89.79
fdsnp20299	CAAAGACTCACTGTTACTCCAAGCCCT	2	89.97
fdsnp33652	TAACTTCAAACATCAACTCCTCGTGAG	2	89.97
fdsnp49662	ACGCATTTCACTTTGACTCCCCCTGGC	2	90.13
fdsnp24739	ATCGCATACACAAGTTCTCCCAAACCC	2	90.13
fdsnp26737	ATATACACAACCGCAGCTCCCATGATC	2	90.13
fdsnp23542	AAATGAGAGACACATACTCCCAGGTAC	2	90.41
fdsnp19584	TCCACTAGCACTCGGTCTCCTCTCAGT	2	90.7
mdsnp4745	AATAATCAAACTACTACTCCTAATAAT	2	90.93
msnp3236295	CTACAATGCACTGCATCTCCTATA(C/A)CA	2	91.02
fsnp3236873	ACGTGGAG(T/A)ACGTCAACTCCTACTCAC	2	91.27
fdsnp36687	ATGATTGAAACACATGCTCCTAATTGC	2	91.27
msnp566728	A(A/T)AGGTCACACGTAACCTCCTAAAAGT	2	91.53
msnp2635625	AGTACGTAAACAATAGCTCCATT(T/A)GTG	2	91.53
mdsnp39542	CTCGTTTTCACGGGAACTCCATTGGCA	2	91.53
fsnp707755	AGGTAAC(A/T)AACCTTAGCTCCGCACACC	2	91.55
msnp404361	ACAGGTGAAACT(C/T)CTCCTCCCAGTGAA	2	91.93
fdsnp38010	TAGTCGTCCACTGGACCTCCAGAGCTG	2	92.26
fsnp727444	AGATACAGAACTC(T/G)CTCTCCAGGAATG	2	92.34
fdsnp18474	CACCGTGGAACGAGACCTCCAGACAAT	2	92.53
mdsnp28123	GCTCCTCCCACCTGGCCTCCATCTTGT	2	92.53
mdsnp12550	ATATGGTAAACTTTAGCTCCGTCTGTG	2	92.53
fdsnp57467	ATTTTTCAGACATTGTCTCCCTTTAGC	2	92.53
fdsnp26312	CCCTTCACCACTCTTCCTCCCCTGTAC	2	92.97
mdsnp31838	AAACATAAAACTTCCACTCCTTATGTC	2	93.19
mdsnp8104	CCGTTCTTGACGATAACTCCTATATGT	2	93.19
fdsnp35227	ATGATGTTGACCCCCTCTCCGAAGGTG	2	93.28
mdsnp27134	AGCACATGCACTGCACCTCCTAGTTAA	2	93.62
fdsnp53486	TGCTCAAAAACAATGTCTCCAGTGTCA	2	93.69
fdsnp44941	GATGGAAATACCATTCCTCCTTGCCAC	2	93.69
msnp928621	ACTCTATGAACAT(G/A)TCCTCCTGGTGTC	2	93.74
fdsnp16436	AATATAACAACCCCCCCTCCCCTCAAG	2	93.99
fsnp3169012	TACAAGGTTACCCACGCTCCCGTTA(A/C)A	2	93.99
fdsnp35556	ATCTATTCCACGATGTCTCCTTCACAG	2	93.99
fdsnp47369	ATAAAGCAGACAATTTCTCCTTTGTTT	2	93.99
fsnp388659	AACAACTACACGTGTTCTCCCAAT(T/C)TC	2	94.06
mdsnp48528	TAAAGTTTAACATCTCCTCCGTCTCCC	2	94.5
msnp2426853	ATTTACAACACAAGT(A/G)CTCCCTCCTAT	2	94.5
fmsnp2629257	(G/A)TGCAATAGACAATAACTCCAACAATA	2	94.91
fdsnp28429	CACCGCCACACGCACACTCCCACACAT	2	95.17
fdsnp30368	TACAGATGTACCTTTTCTCCCTTAGTG	2	95.41
fmsnp2629283	GTGCAATAGACAATAACTCCAACAAT(A/G)	2	96.28
mdsnp31357	AGAGTCATAACTTAGTCTCCACGGCAG	2	96.95
mdsnp15699	TACGTTGACACTTGTTCTCCCAATGTG	2	96.95
mdsnp16731	TTCAACAATACAGGACCTCCGATTGAG	2	96.95
mdsnp45817	GGGGTATGTACCATCCCTCCCACTTCA	2	96.95
msnp890265	TTATGTCAAACATTTCCTCCTTGT(G/A)TT	2	98.68
mdsnp4045	ACCTTGTTAACTCTCTCTCCTTACTCA	2	101.27
mdsnp44283	TTCAATGAGACCTGCCCTCCCTCTTCC	2	101.27
fmsnp1295867	CCCCA(T/A)CCCACCACAGCTCCACCAATA	2	103.47
msnp1881171	TTT(T/C)ATCATACGGTTTCTCCAAGGAGT	2	106.43
mdsnp46999	CATTATCGTACTAGAGCTCCTATCGGT	2	106.96
msnp1295883	CCCCATCCCACCACAGCTCCA(C/T)CAATA	2	107.32
fsnp946617	(A/C)AAGAGGTAACTGGTTCTCCAAAAGTA	2	107.84
mdsnp30547	GTAGCTGTGACTTCTTCTCCATCACAA	2	108.35
mdsnp26728	TAAGTTACTACGTATACTCCGACCCGT	2	108.76
msnp235361	CCCCA(G/A)AGGACTAAACCTCCACCTGAC	2	109.23
mdsnp14316	AATAGAATCACGACATCTCCAATCAAA	2	109.23
mdsnp14724	CGCTGTTTTACATTAACTCCCTAACTC	2	109.23
mdsnp20060	GTGTCTGTCACAAAATCTCCCTTTCAC	2	109.23
mdsnp27925	GTGTCTGCCACAAAATCTCCCTATTCC	2	109.23
mdsnp28653	AAAGTGTGTACACCGGCTCCATACATA	2	109.23
mdsnp41864	ATAGGGCTTACGATTGCTCCTTCTAAA	2	109.23
mdsnp54031	TACCCTCTCACACCCTCTCCCCCCTCT	2	109.23
fmsnp805766	TTTACAGG(G/C)ACAGCATCTCCCTTCCCT	2	109.25
fdsnp15305	GTTCCTGCAACTCTGCCTCCTATATGT	2	109.76
mdsnp19401	CTACTATCAACATATACTCCTCAAAGA	2	110.25
mdsnp39809	AACGCATCCACCCTTCCTCCAGCCCAT	2	111.83
mdsnp41129	GAGATTCTTACGTCCTCTCCTCATGTT	2	112.58
mdsnp15124	TTCAATGTAACTGTCTCTCCATCTGTG	2	114.09
fsnp2214741	AATTACAAAACATGG(G/A)CTCCCAAGCAA	2	115.15
mdsnp48747	CCAGTAAAAACGGGCCCTCCCCCATCC	2	115.44
fdsnp34430	AGGTGGACGACACTAGCTCCAAACTCT	2	116.66
fdsnp43441	AACTTCCATACTGGGTCTCCAGTATTT	2	122.21
fdsnp8702	CAATGGACAACTCCAACTCCTCGTCCA	2	122.97
fdsnp44899	TCCACTAGTACTATAACTCCTATACAG	2	123.8
fsnp2764662	(T/C)GAAAATTTACAGTCACTCCTACTGAC	2	124.38
fsnp1331206	A(G/A)TGTCAGTACTGTTACTCCGTAACAG	2	124.38
fdsnp24125	ACTCAATATACTCCTTCTCCTACCTCA	2	124.38
fdsnp29253	ATGCCTTAGACAGACCCTCCTTTTCAA	2	124.38
fdsnp30262	ATGCTATTAACTGCAGCTCCGGTTTGT	2	124.38
fdsnp43016	GGAATACGTACTCTCTCTCCACCTATA	2	124.38
fdsnp45141	GGTGTTCGCACGTGTGCTCCTAGCTAG	2	124.38
fdsnp45322	CGAACCGTAACGCTGTCTCCTTTCTTT	2	124.38
fdsnp47913	TGCCTAGTCACATACCCTCCAAGTGTG	2	124.38
fdsnp9621	CACTACAGTACATGGTCTCCAGTAGCC	2	124.38
fmsnp1384425	GCG(A/G)TTTTTACCTTTTCTCCGTTCTGT	2	133.67
fsnp2512547	CCTTTCTCGAC(C/T)TCGTCTCCTTGTGTC	2	133.97
fdsnp2461	ACACACCTTACACCCCCTCCCACTCAC	2	134.33
fdsnp28535	CAGTAAACTACTATATCTCCCTTATCG	2	134.89
fdsnp52410	TATAATTTGACTAAGCCTCCCTTTCCT	2	135.5
fdsnp23718	ATGACATTAACTACAACTCCACATCAC	2	136.24
fdsnp14258	TACAGTGTTACATATGCTCCTTTGGTA	2	136.5
fsnp1230075	TTCATACAAACT(G/A)ATTCTCCTGTATAT	2	136.65
fsnp886405	ACATACCTTACCGATCCTCCGTCGG(G/T)A	2	137.14
fdsnp15405	GATTTATTAACTGATACTCCTGGTTGT	2	137.14
fdsnp20892	GTCAATGACACCCCCCCTCCCCCTCTT	2	137.14
fdsnp23197	CAATTGATCACTCAAACTCCAGGATAC	2	137.14
fdsnp28478	GTCGATTCTACGTCGACTCCCTCAGAA	2	137.14
fdsnp34155	AACTTCACAACAAGCACTCCCTACAAG	2	137.14
fdsnp35953	CGAATATTGACAAATTCTCCTGCGTCA	2	137.14
fdsnp38119	CATCATTTAACAGTTTCTCCCACAACT	2	137.14
fdsnp52020	GCTGATGCAACTGTCACTCCATAAATA	2	137.14
fdsnp523	ATCCAAATCACAAATACTCCCTATTCC	2	137.14
fdsnp52511	TCATTAACTACACATGCTCCATGAGAT	2	137.14
fdsnp5399	AGTCTATCCACAAATTCTCCTCCAACA	2	137.14
fdsnp8609	GTGTGCGCCACGCCCACTCCCCTTTTG	2	137.14
fdsnp2033	ACATGATAAACCAATTCTCCGTGAAAA	2	137.43
fsnp763041	TTCATACAAACTGAGTCTCCTGTG(G/T)GT	2	137.58
fdsnp10061	GGGATATATACTAAATCTCCACAGACA	2	137.58
fdsnp11459	GTGATGTCCACATGTCCTCCAAACCAG	2	137.58
fsnp1590771	ACCTAGGCTACAGGG(T/C)CTCCAGTTTAA	2	137.58
fdsnp1624	AATGCTGGTACTAGTCCTCCATAGAGT	2	137.58
fdsnp24763	AGAATGGTAACAACAGCTCCCTAGTGT	2	137.58
fdsnp32582	TAACCTTTCACGCCCTCTCCATATATG	2	137.58
fdsnp50339	CTCACTTACACCCCGCCTCCGTACCCT	2	137.58
fsnp1053651	TTTATT(A/T)TGACGTTGGCTCCTCGTTGT	2	137.74
fdsnp40859	CTTCTGCGAACTCGGACTCCTTAAGAA	2	138.18
fdsnp17281	AAACCTGCCACAAGCACTCCTATATGG	2	138.18
fdsnp8462	AAGTTTATGACGCGCACTCCGATGTAG	2	138.18
fdsnp14023	TCACTGTACACGAAAACTCCTTCCCTT	2	138.49
fdsnp14659	CCCATGAAAACACATACTCCGCTCATA	2	138.49
fdsnp57558	CATCGTTGTACTGTCACTCCGTGCATA	2	140.12
fdsnp11401	ATCAATGGAACGACATCTCCAGGAGTG	2	140.61
fdsnp13964	ACTCCCCCCACCCCGCCTCCAATCATC	2	140.61
fdsnp41739	CAATATAATACCAAAGCTCCCTGGGAT	2	140.61
fdsnp637	AAATTTATTACATTAACTCCACATAGA	2	140.61
fsnp1436745	AGCCTTGACACTGGAACTCCCGAT(G/C)AC	2	141.02
fsnp2081060	ACATTTTGTAC(A/G)TTAACTCCTGTGGTA	2	141.02
fdsnp57515	TTGTTATGTACAACTCCTCCATTGATG	2	141.02
fdsnp19171	CCTCCTATCACATCTCCTCCCCCAGGA	2	141.38
fdsnp12417	CTAGCACTGACACTAGCTCCGCCTTGA	2	141.38
fdsnp7363	CATGGCAGCACACCCTCTCCTTCTCGC	2	141.38
fdsnp10849	TGATGGTGGACGCCTTCTCCAGGGGGT	2	141.4
fsnp1808640	TACCAGCCCACCCCGTCTCCG(G/A)GCAAC	2	141.4
fdsnp4051	AAAAACCTGACGGTAACTCCAACAGTC	2	141.4
fsnp1808627	TACCAGCC(C/A)ACCCCGTCTCCGGGCAAC	2	141.45
fdsnp27952	TGACTTATTACAACTACTCCTACCAAT	2	141.45
fdsnp11369	CGGTTATCAACCTTTACTCCCTGCTGT	2	141.45
fdsnp15215	TCCGGCAGCACGGCAGCTCCCGTCCTT	2	141.45
fmsnp3289299	(C/T)CAAATGTAACCTAATCTCCCTGTTTA	2	142.44
fdsnp39802	TACTCAGGTACACTCTCTCCCACATGG	2	144.21
fdsnp22850	TAAGGCACAACATATTCTCCAAGACTC	2	144.61
fsnp2851959	GTCCAG(A/G)AAACAGGTACTCCAAGAATC	2	144.94
fdsnp55581	TGGTAAGATACGACTTCTCCATGGGCC	2	145.17
fdsnp34930	ATTTGCAACACATTTCCTCCGTACTTG	2	145.17
fdsnp53573	GCATCCGCGACACCCCCTCCCCCCACC	2	145.47
fdsnp54455	TGCTACGCTACGCGCCCTCCGTGGCGC	2	145.47
fsnp63116	CAACATCACACAACTCCTCC(A/G)CAGGTA	2	145.49
fsnp1875745	AAAA(C/T)TGACACCTAAGCTCCTCACACA	2	145.49
fdsnp24606	CAATCCAATACCTTATCTCCGCGAAAA	2	145.49
fdsnp41882	CTGTACAAAACCAAGCCTCCTTAAAGA	2	145.49
fdsnp42666	TTTAAGCTAACAAGAGCTCCCTCTACT	2	145.49
fdsnp44230	CGTTAGTTTACTAACGCTCCTAGAGCC	2	145.49
fdsnp8873	CTTGTATGCACGACACCTCCTTCATAC	2	145.49
fsnp2891405	ACTGC(A/G)CTAACACTTGCTCCCTCATTT	2	145.54
fsnp2150636	AGCTCCTA(T/A)ACCAGTGCTCCAATGTTT	2	145.55
fdsnp39244	AGTTAGCATACTCTTTCTCCATTTTAA	2	145.55
fdsnp57542	AACGGAGTTACACAGGCTCCTTGTAAC	2	145.55
fdsnp3297	TACAAAAAAACAATAACTCCCATTAAC	2	145.65
fsnp2870831	ACCTG(A/G)TGAACATTCACTCCTCCTGGA	2	146
fsnp2384312	ATAAAAAGGACGGTAACTCCATCTAC(A/G)	2	146.3
fdsnp11972	AATTAAGCTACATGTGCTCCAAGCAAC	2	146.3
fdsnp16713	CTAATCTCAACCAACCCTCCCCCTGAC	2	146.3
fdsnp28048	CTTTTACTCACCCTCTCTCCATCTCTC	2	146.3
fdsnp3935	AATAATAAGACTCCTTCTCCGCTTAGT	2	146.3
fdsnp40079	ACTTACAATACATATACTCCACCAAAT	2	146.3
fsnp2183295	GTCGACGGGACAATCTCTCCAGCA(C/G)GC	2	146.45
fdsnp35817	TACTCAGGTACACACACTCCCACATAG	2	146.45
fdsnp24145	AGTGCGTATACTTTAACTCCAGTCATA	2	146.52
fdsnp32163	ATAGTGTAAACTTAGTCTCCTGGTCTC	2	146.52
fdsnp12971	CTTTTGCGAACTGAAACTCCGCCCAAC	2	146.54
fdsnp46155	CAACTGATCACATCCCCTCCACAATTA	2	147.03
fdsnp15914	TTGGCATATACAATTCCTCCATCTGTC	2	147.88
fsnp2216918	GTAAA(C/G)GGAACAAAAACTCCAAAGAAA	2	148.29
fsnp486751	GGCAGCCCTACAATGTCTCCCTTCT(T/A)T	2	148.67
fsnp2104148	ATTTGCAACACATC(C/T)GCTCCACTGTAA	2	149.01
fdsnp4391	ATGAACACAACATAACCTCCATTTACT	2	149.22
fsnp345891	AGGCAAACGACTCGTCCTCCGTCA(T/C)CA	2	149.58
fmsnp1429971	(T/C)ATATTCTAACAAACACTCCTTTTGAC	2	150.1
fdsnp14912	ACCCTAGATACTAAGTCTCCCGTAGCT	2	150.11
fdsnp20913	AATCCCTCCACTCCCCCTCCCTACCCC	2	150.81
fdsnp42436	AATATAATTACAACTCCTCCCAATGAT	2	151.84
fdsnp33120	GTCTTCATCACTTTCGCTCCATCGCAC	2	151.84
fdsnp42006	ACCAACACGACCAAATCTCCCACTATG	2	151.84
fdsnp22822	CATCTACCGACAAACTCTCCGTATGAA	2	152.24
fdsnp47639	ACCCATTGAACTTTCACTCCAGTTGAT	2	152.24
fsnp767911	TTCCTAT(G/A)CACTGTCACTCCTCATAAA	2	152.24
fdsnp38066	GTGCGCTTCACTATTTCTCCTATAATA	2	152.49
fdsnp19592	CTGCCGTTCACCTACCCTCCCACTCGT	2	152.99
fsnp1561055	CAACCAAACACTCCTCCTCCCCAGAA(C/T)	2	152.99
fdsnp17594	CACACTCCCACTGTTACTCCACATCAT	2	153.16
fdsnp21939	TACCAACCAACCTTTTCTCCCTTTATT	2	153.16
fdsnp46919	TGTTTTGTAACATGTCCTCCTCTGTTT	2	153.16
fdsnp85	TCACATGTAACCTTTTCTCCACCATTC	2	153.16
fdsnp9025	AGATCACGCACGGGTCCTCCTGGAGCA	2	153.16
fdsnp20874	TTTTATCTCACTTTTTCTCCGTGCAGA	2	153.36
fsnp2837536	A(A/G)TGAAGTAACATTCACTCCTCGTTCG	2	153.44
fdsnp53972	TATGTGTTCACAATGCCTCCATATTCT	2	153.72
fdsnp47582	TGTAAAAATACGATAACTCCTAAAATA	2	153.89
fdsnp8574	AATATGGTTACAACAACTCCATTTCTT	2	154.09
fsnp1464662	TGCGACATAACCCACGCTCCATT(A/G)TAG	2	154.3
fdsnp43941	ATGTGTCATACGTTCCCTCCTGACGTC	2	154.58
fdsnp45410	TCATTTATTACTAAAGCTCCTAATGCT	2	154.69
fdsnp15640	ATATTACAAACACATACTCCTTGCCAT	2	155.06
fdsnp15121	TACCCCCGGACGATTACTCCCCAGTCA	2	155.06
fsnp1121819	CTTCCCTACACAGACGCTCCCTGCTT(T/G)	2	155.21
fdsnp11766	CCCCTCCCAACCTTCTCTCCCCGAGAA	2	155.21
fdsnp15238	CAGAACAGGACCTAAACTCCTAGGTGG	2	155.21
fdsnp22342	GTATCGCACACATTGGCTCCTGTATAT	2	155.21
fdsnp26435	ATCATTGTTACATTAGCTCCTCACTTT	2	155.21
fdsnp30216	ATTCGTAGGACCTACCCTCCGCTGTAA	2	155.21
fdsnp35386	TAACACTATACAGCTCCTCCAGAAGGG	2	155.21
fdsnp39062	CTTGATTGTACTGTTACTCCACCTACA	2	155.21
fdsnp49411	GTCATTATTACCCACCCTCCTCCCCTT	2	155.21
fdsnp5194	GGTGGAGGTACAACAACTCCACTACAC	2	155.21
fdsnp779	TATAACTGTACCCCTACTCCCAAATGG	2	155.21
fsnp78540	(C/T)GCAGACAAACGATCCCTCCTCAACAA	2	155.88
fsnp2177984	AAAAA(A/C)CATACTCGTCCTCCTCAATAA	2	156.07
fsnp264999	ATGAGCTATACAGATGCTCCCAAC(A/T)TA	2	156.28
fdsnp46974	CGCAAGCATACAGAAACTCCAATGACA	2	156.64
fdsnp11898	CACTTGACCACACGCCCTCCACAAATA	2	157.6
fdsnp47721	AACTCCACAACAACAACTCCACAACAC	2	157.6
fdsnp55971	CCCTTGTAAACACTAACTCCATAACAG	2	158.39
fdsnp32945	TCAGTCTTAACAATGTCTCCTCTACAA	2	158.39
fdsnp13882	GGACAATAAACTACAGCTCCAGGTGGT	2	158.66
fdsnp1115	CTGGTTTAAACCGACTCTCCATCATGT	2	158.66
fdsnp16571	CACAGGACCACACCTTCTCCTTAATGA	2	158.66
fdsnp23580	GTACGTTAAACTATTTCTCCACTTTTC	2	158.66
fdsnp23630	TACGTAAAAACGTTCTCTCCTTTTTTA	2	158.66
fdsnp24063	ATAAGAAGCACTTTATCTCCAGACTCT	2	158.66
fdsnp24750	GGGGCTCATACTGTAGCTCCCTCAATG	2	158.66
fdsnp27310	ACATGCACCACTCCCACTCCGCGCTTT	2	158.66
fsnp3259559	ATTTGGTCCACCTG(T/C)GCTCCATACATC	2	158.66
fdsnp36541	AATCCCCACACCTCCCCTCCTCTTCTT	2	158.66
fdsnp43745	TATTGACCAACCCCTCCTCCTTTCAAC	2	158.66
fdsnp44949	TTTAAATGTACTTCCTCTCCACCATCT	2	158.66
fdsnp52034	GAGCTACGTACAGTTACTCCCCTTACC	2	158.66
fdsnp53657	CATGACTAAACAAATTCTCCCACCCCA	2	158.66
fdsnp57006	ATAAGCGGTACTAATGCTCCCCCACAT	2	158.66
fdsnp7038	TGCAGCAAAACTACCACTCCCCTACCC	2	158.66
fdsnp9346	AATGTAACGACGACTGCTCCTCTCCTT	2	158.66
fdsnp28187	CTTTCTTTTACTCTTTCTCCTTTTCTT	2	158.76
fsnp1951348	CGATAGG(G/A)CACACCTTCTCCCTCTAGT	2	159.03
fdsnp12422	ACCAGGTTGACAACCCCTCCCCCCTTA	2	159.53
fdsnp25587	ATCCCGCTTACTATCTCTCCCACATTC	2	159.53
fdsnp35236	TGTTATGCAACTCGAGCTCCCTGGTAT	2	159.53
fdsnp6843	TTTATGGAAACCCACTCTCCAACAGCA	2	159.53
fdsnp842	CTATTATTCACCATATCTCCGCCATTA	2	159.53
fdsnp14073	TAGTAGTGGACATATCCTCCCCCGCGA	2	159.72
fdsnp7688	ACAATGTATACAGTTTCTCCCTAGATT	2	160.03
fdsnp11176	CACAGATGTACATGTACTCCTTGTCTA	2	160.03
fdsnp12316	CCCGACTGAACAAATCCTCCCACCCCC	2	160.03
fdsnp19687	GGGACTCTAACATTCTCTCCAGACTTT	2	160.03
fdsnp21038	GCAACTCCAACAGCAACTCCAGAATAC	2	160.03
fdsnp21410	GCAAACTTAACTCAAACTCCACTGATG	2	160.03
fdsnp24745	TGTATGCCCACAAGCTCTCCAAAAGAC	2	160.03
fdsnp27668	ATTAATTACACGTTAACTCCCAGGAAG	2	160.03
fdsnp28994	GCTCTCATGACTTTGGCTCCTTTTAAT	2	160.03
fdsnp35621	TACACTGGTACGTGTGCTCCATTGTGT	2	160.03
fdsnp40469	TTGCCCTGGACAACTGCTCCCTCTCAT	2	160.03
fdsnp43268	TACTGTATTACTCGGACTCCCATCAAT	2	160.03
fdsnp50302	CGCAAACAGACAGCTTCTCCCATAATA	2	160.03
fdsnp50973	AATTGCATAACATTACCTCCTGACGAT	2	160.03
fdsnp52212	GGCGAGCAAACTGTTACTCCACTCAAT	2	160.03
fdsnp52519	GCAGATCTCACTATCTCTCCTGCACAG	2	160.03
fdsnp15551	AACATCATAACCAAACCTCCTATGGGG	2	161
fdsnp35970	TTTTTTCCTACTTTATCTCCTTTAAAA	2	162.26
fdsnp28912	ACCTTATTTACTTTTGCTCCATTGAAT	2	163.14
fdsnp51607	ATTTGAAGGACAAGTCCTCCCCTTTTA	2	164.44
fdsnp1137	TTTAACATTACAACCCCTCCCCAATGA	2	166.08
fsnp2090658	AGGTATCTGACCGTGGCTCCCTTC(A/G)AA	2	166.08
fdsnp34747	GCTGAGCCTACACCCCCTCCCCATCAT	2	166.08
msnp1634126	ATGAAAAC(C/A)ACAACATCTCCTTCAAAC	3
mdsnp30004	TATAACGTAACACTTGCTCCACTGTTG	3	0
mdsnp9191	GGTGATTTCACTTCCCCTCCGGCTTAC	3	1.1
mdsnp45502	GGACAATATACTCAAACTCCTTTTTTA	3	2.08
msnp2824279	A(A/G)CCGAGGCACGAGGTCTCCATCAAAG	3	2.87
fmsnp318644	CATTGCACCACAATATCTCC(A/C)ATGAAA	3	3.87
fdsnp36494	TGTGCAGTGACAGCAACTCCTTTTCAA	3	4.78
mdsnp6131	CAAAAATTCACACAGTCTCCAAGCTAC	3	5.16
fdsnp12766	TTAGCACAGACATCAACTCCCCCACAA	3	5.23
fsnp1767924	AACAAACTGACAAAATCTCCT(T/C)GATGT	3	5.52
fmsnp431378	AA(A/G)AAAAGTACATCAGCTCCTAACATA	3	5.64
fmsnp1137107	GACTA(A/C)TCCACCAAATCTCCAGTATGC	3	5.86
fmsnp1564782	(G/T)TTTTAGTAACAATTGCTCCAAATATC	3	6.53
fmsnp2902267	TTTACTTTGACAG(A/C)CACTCCTGCCAGT	3	7.16
fsnp1688634	CTT(A/C)AGTTAACACAGACTCCAATGTGC	3	7.38
fdsnp24301	CAGACTAGAACCAGAACTCCACATGGT	3	7.38
fdsnp39983	TTGCAAGGTACATTCTCTCCTTTACAG	3	7.67
fdsnp24025	CTCACTGTGACAATAGCTCCCATCCTG	3	7.67
fsnp2049713	CTGGAAGGAAC(T/C)GCTGCTCCTGTCACC	3	8.04
fmsnp402376	TGATCCGTCACGTGACCTCCAATGA(T/C)C	3	8.16
fsnp1496255	TCTTCATTTACAATCACTCCTTTCGC(C/A)	3	8.31
fdsnp45206	ATCACCCCCACTATCACTCCCACACCT	3	8.31
fdsnp195	ATCACTTAGACAGTCGCTCCATCTCAC	3	8.78
fsnp3062054	TTAGAAGGAACGTT(T/C)TCTCCAATATGC	3	8.97
fsnp2627676	CCAATGGAGACC(A/G)CCACTCCCTCTCCA	3	8.97
fmsnp184852	AGCTAGTCAACGC(A/C)GCCTCCCATGGAA	3	9.4
fdsnp9743	ATCCCAAGTACCTATGCTCCATTCTGT	3	9.71
fmsnp995303	AAGCT(T/A)AATACATTTCCTCCGTTTGTC	3	9.74
fdsnp19392	GCCGTTTTAACACATCCTCCTCCTAGC	3	9.92
fsnp158500	GGCTGGTAAACAC(T/C)AACTCCAAACGTG	3	10.32
fdsnp28660	AACAGGACCACCAAATCTCCTTCATTC	3	10.32
fdsnp30593	CCTTTACTTACTCCTCCTCCTCTTCCC	3	10.32
fdsnp48815	TGCGACATAACCCACGCTCCCATACAG	3	10.53
fsnp2242185	(G/T)TACTTTGCACAGCTACTCCAGTACGT	3	11.19
mdsnp9080	TGATGTAAAACACTCTCTCCCTGGAGA	3	11.36
fdsnp24445	AGCTAACGTACCCCCTCTCCCCCCGGG	3	11.39
fsnp411053	GACCTTTA(T/C)ACCAGTTCTCCTTTCTGC	3	11.82
fdsnp30113	TCCGCCTGCACGCTTGCTCCTTCTTTA	3	11.82
msnp3005333	CCCCTCCCCACCCTCACTCC(C/A)TTCCAT	3	12.59
msnp3005316	CCC(C/T)TCCCCACCCTCACTCCCTTCCAT	3	12.59
mdsnp36903	CGGATGATTACATGTTCTCCAGGCGTA	3	14.18
fsnp2403746	CTACCATTAACAATTACTCC(T/A)GAAAGG	3	14.92
msnp2939244	(G/C)GAAACACCACTCTAACTCCCACTCTA	3	14.94
mdsnp55768	TTGAAGTTTACATGACCTCCTTTTCAG	3	15.69
fmsnp318631	CATTGCA(C/T)CACAATATCTCCAATGAAA	3	15.82
msnp528874	A(A/T)TTCAGGAACCGTCTCTCCAGAAATA	3	16.45
msnp2089387	TTTTACCGTACGGCGGCTCCGA(C/T)GCCC	3	16.86
fsnp104115	GCAACG(C/T)CAACGTTTGCTCCTTTTGGC	3	17.03
fsnp2830501	AATAGAAGTACAA(A/C)ATCTCCATATGGA	3	17.16
fsnp2830496	AATAGAAG(T/T)ACAAAATCTCCATATGGA	3	17.16
mdsnp16312	GTGGTTTAAACTTCTCCTCCATATCAG	3	17.7
fsnp1021835	ACCGTGACAACCGATTCTCCAGT(G/A)CTC	3	18.67
fdsnp17329	CTCTGTGTGACAGAATCTCCCATTTCC	3	18.67
fdsnp26617	TGAGACCTTACGGTCTCTCCCATATCT	3	18.67
fsnp2978962	A(A/T)CGGGCGGACTCTAACTCCTGTTCTT	3	18.67
fdsnp34837	TGGCAATCTACACCATCTCCCTCCTAT	3	18.67
fdsnp47171	CATGTAAAGACTTCCGCTCCCACTTTC	3	18.67
fdsnp47552	CATGTAAAGACACCAGCTCCCACTATC	3	18.67
fdsnp8250	TAAAAAAATACCCCACCTCCTGAGAAA	3	18.67
fdsnp21723	ACCCACCATACTACCTCTCCCTCTTAG	3	19.08
fsnp1586990	ATGCCTCCAACTAC(G/A)ACTCCGATGAAC	3	19.15
fdsnp18797	ATTGAAGTAACCATAGCTCCCAACTCT	3	19.19
fdsnp8005	ACTCGCAAGACAACCCCTCCCCCTCCT	3	19.2
fdsnp22459	CAACTGGCTACGGTTACTCCAGTCGTT	3	19.2
fdsnp33498	GTGTCTGACACTCTTACTCCAGCCAAG	3	19.2
fdsnp52038	CCACCCCCAACCCCACCTCCAAGTTAA	3	19.57
fsnp2592594	AAC(A/C)GCAGGACCACACCTCCTTTATAA	3	20.33
fsnp2711207	AGACC(G/A)TGGACCAGGACTCCATCCTCT	3	20.72
mdsnp27554	TCATATGGAACACAAACTCCAAGGTAA	3	21.34
mdsnp24569	CACCCACCCACTTCTTCTCCTTCCTCT	3	21.34
fdsnp48265	ATCAGTTACACAAATCCTCCAAAACCC	3	21.4
fdsnp17955	GGTACTGTAACATTAGCTCCATTCTGA	3	21.55
fsnp2902126	TTAAAAA(C/T)AACTGTCGCTCCGGTTTTG	3	21.8
fdsnp34465	GCTCACTGGACGTACTCTCCTTGTTAA	3	21.8
fmsnp1930834	TACATATTAACCT(T/C)CTCTCCGTAGGCT	3	21.91
fmsnp1930843	TACATATTAACCTTCTCTCCGT(A/T)GGCT	3	21.91
msnp639959	ACCCAATC(G/A)ACGAAGACTCCGCCAAAC	3	22.19
mdsnp1318	ACAAACTTGACCCTGGCTCCTATCAAG	3	22.51
msnp1058572	AACTCTTATACAA(C/A)GACTCCTCCAATG	3	22.86
mdsnp52859	ATTCCAATAACTCACTCTCCCAAGGGT	3	22.9
mdsnp9398	CGCCCATCCACCCTAACTCCTACATTC	3	26.51
mdsnp25654	ATTAACTTTACAATTACTCCTGAAGTA	3	27.14
mdsnp17977	GAGATGTCAACAAATACTCCTTTAAAC	3	27.14
mdsnp20255	TGGAAGTCTACGCATGCTCCACTTTAT	3	27.14
mdsnp28393	CTCCAATCCACCTCCTCTCCTTATCAC	3	27.14
msnp203381	ACAGCACTTACCCTGTCTCC(C/T)GGTCTA	3	27.53
msnp1589867	CC(T/C)CCACAAACCCCTTCTCCGTTCTGA	3	27.93
msnp2557965	TATATTATTACTTCA(T/A)CTCCTTACATT	3	28.66
mdsnp49726	ATCAAACAAACTCCTTCTCCTTCCACA	3	28.66
msnp2557976	TATATTATTACTTCATCTCCTTACAT(T/C)	3	29.02
mdsnp47115	GGTAAATTCACTTGCCCTCCTGATATA	3	35.69
mdsnp35816	CAGCCTAAAACTCTCTCTCCCTCTCAC	3	40.01
mdsnp4976	CCAAGATCAACCGCCCCTCCCAAATAA	3	41.07
mdsnp1220	CCTAGCTGAACCCCCCCTCCCCACTCT	3	41.75
msnp1160489	AGGTT(T/A)ACTACCGCGACTCCTACACTC	3	42.25
mdsnp38407	CAGAGACCCACTTCAGCTCCATCTCCC	3	43.29
msnp1992896	TT(G/C)AATAACACCTTTTCTCCCCTCTTA	3	43.99
mdsnp4512	TGAAAGAACACTTTTTCTCCAAATACA	3	45.21
mdsnp28899	CCCCCATAGACCCCTTCTCCATGCCAC	3	46.87
fmsnp114713	CTCAAACGCACCTGGTCTCC(T/A)TTTTGG	3	48.07
fsnp2865184	T(G/A)AAATTAGACACAAGCTCCACACAAA	3	48.31
fdsnp5525	TATAAGGATACAGTAACTCCCTGATGG	3	48.38
mdsnp44995	AGAGGACCGACTGAAGCTCCGTATAAC	3	48.66
mdsnp25758	TTGCGTGGTACGTACTCTCCCTGTTAC	3	48.66
msnp1489025	TTGAT(A/G)CTTACCAACACTCCATGTTTC	3	48.71
msnp1200776	AGACTTTC(C/A)ACTAGTACTCCAGGAAGT	3	48.71
msnp1203986	TTATC(G/A)TCAACGCAGACTCCTAAATTC	3	48.71
msnp1489033	TTGATACTTACCA(A/T)CACTCCATGTTTC	3	48.71
msnp3208322	AACTGCTACACATTGCCTCCCAT(G/T)GAG	3	48.71
fsnp2546497	ACTGTATGAACAACAACTCCAT(G/A)GTAC	3	49.01
fdsnp17642	GGATGTGGAACTGTCTCTCCACATCTG	3	49.01
fsnp2537782	A(A/C)TTGGCAGACTGTTTCTCCTGACAAC	3	49.01
fdsnp41218	ATGCTTACCACAGGTTCTCCAAATTGT	3	49.09
msnp1894507	T(A/T)CCAAAATACGGTACCTCCTGTTGTG	3	49.67
msnp3073778	AAGACAGTGACTCATTCTCC(C/T)GGCTAC	3	50.64
msnp1574749	CCAG(C/T)CTACACCCCACCTCCTTCCTGA	3	50.64
msnp1747556	ATAAATTTCAC(G/A)CCTTCTCCGCAACCA	3	50.86
fsnp2711216	AGACCGTGGACCAG(G/C)ACTCCATCCTCT	3	50.93
msnp710198	CTCACCTTAACGTTTCCTCC(G/A)CCCGGT	3	51.63
mdsnp3959	AAACCATCCACAGCTACTCCAGAGTAA	3	51.68
mdsnp17954	ACCACGAAGACTACATCTCCCTACATC	3	52.42
msnp3025036	TATGCTCCAACAA(A/C)ATCTCCAGGCTAC	3	53.79
msnp3119545	CGACCTACCACCCCCTCTCCCT(A/G)CTTT	3	54.13
mdsnp57281	TTCCCCTGCACCCCTCCTCCCCATAAA	3	54.91
msnp2603621	AAACTTACGACAAA(A/C)CCTCCCTCTCCT	3	55.52
msnp2016315	GCATTTAACACC(G/C)CACCTCCACTGGCC	3	56.07
msnp1548265	GGAACCC(G/A)GACGGGAGCTCCTCCATGA	3	57.13
mdsnp4725	ACCGTAACTACGGCAACTCCAATCAGA	3	57.91
msnp2065828	TCCAGTC(C/T)TACATTGACTCCTTCAAAT	3	59.17
msnp2065846	TCCAGTCCTACATTGACTCCTTCAA(A/G)T	3	59.5
msnp236331	GTA(A/G)GGCTCACTAGTGCTCCAGGCAGC	3	60.44
msnp786791	ATAAGTTACACTTA(G/A)GCTCCTAGTGCC	3	60.81
mdsnp38200	AAAGCAATTACCAGGACTCCTCCATGG	3	61.02
msnp2029365	TATCATGGGACGAAAGCTCCA(C/T)GGTGA	3	61.92
fdsnp2274	TGGTAACAAACACACACTCCCATTCAG	3	62.4
fdsnp46095	GAGATACTAACCTAAGCTCCTAGTAGG	3	63.68
fdsnp47584	GCTTTTGTTACTGTTTCTCCAAAGGGT	3	63.75
fdsnp39541	CTTACCTTGACAAATGCTCCGGGGTAA	3	64.03
fsnp671880	GGAGGGATGACCACT(C/T)CTCCCTTGGTT	3	64.41
fsnp2927348	GGAGACGTCAC(G/C)GAATCTCCTTGCTAT	3	64.98
fsnp2375047	ATAAATTCCACCCACCCTCCCC(T/A)TTTC	3	65.32
fsnp2234360	ATTTC(G/A)AAGACATCGCCTCCTTTATAT	3	65.32
fdsnp30598	AGATAGAGAACACAAACTCCCACTAAC	3	65.32
fdsnp44850	TCGTTGAATACTTTCTCTCCTGTTTCT	3	66.29
fsnp1243287	GTAGTATGTACACATCCTCCA(A/G)TCTAC	3	67.1
fdsnp54254	CAACAAAAAACCCCATCTCCATTACAG	3	68.06
fsnp2444879	AAACC(C/A)TTAACAGCTTCTCCCAAAGAT	3	68.67
mdsnp2152	TGCAACTCCACGAGGACTCCTCCCGTA	3	71.24
mdsnp45191	TGTTAAAGAACGACCACTCCTTCCCCA	3	72.03
msnp1105649	AA(C/T)GGTTTGACAGAGTCTCCTGAGGAG	3	72.9
mdsnp13720	CACACTTTCACAGTTTCTCCACTGACA	3	72.9
mdsnp40122	AAGAGGAAAACATTAACTCCAGTGACC	3	72.9
fdsnp1971	TCTTTGAGAACACTTTCTCCTCATCCG	3	73.68
fdsnp1070	TCAAGTTCCACATGGACTCCATGAAAG	3	77.17
fdsnp41122	ATTTGAGCTACAAAATCTCCCAACCCC	3	77.17
fsnp2233733	GTGTTTGCTACTGTTTCTCCTTGCAA(A/G)	3	78.67
fdsnp24766	CAATCTCACACAAAACCTCCCTTTTTC	3	78.9
fdsnp34872	AAGATAATGACTACGACTCCGTAGAAT	3	78.9
fmsnp2124758	ATACAGATAACCATCTCTCCACT(G/T)TCA	3	78.98
fsnp1545724	AGCA(C/T)TTTTACGGGGCCTCCCACCAGA	3	80.01
fdsnp4751	CTTCCTCTCACCTCCTCTCCCCTCACT	3	80.38
fdsnp25058	GTCATCCATACACAACCTCCTCTTTGT	3	80.38
fdsnp34798	GATGCGACAACTATACCTCCAATCTTT	3	80.75
fmsnp421901	AA(G/A)TTAACTACAACTACTCCTTGGTGT	3	81.1
mdsnp38562	CCCCCCACCACCACCCCTCCAGTTGAT	3	81.49
fdsnp11966	TTTACATAAACATCGACTCCTTAAGAA	3	81.76
fdsnp32679	TACTCCTTGACTAACCCTCCTTATAGT	3	81.76
fdsnp56913	GACGTCAGAACATTGACTCCCTCATCC	3	81.76
fmsnp2414719	AATT(A/G)AAAGACATTATCTCCATGTTAG	3	81.93
msnp592758	AAT(G/T)TAAACACAATTTCTCCAAATTCA	3	83.56
fsnp1535930	ACTACGCTCAC(A/G)CAGACTCCTGCAATT	3	85.94
fsnp2699883	TGTGTGTACACATTTTCTCCT(C/T)ATTAG	3	85.94
fsnp2699884	TGTGTGTACACATTTTCTCCTC(A/G)TTAG	3	85.94
fmsnp1535939	ACTACGCTCACACAGACTCC(T/C)GCAATT	3	86.22
mdsnp2390	CAAATGCTCACATCCACTCCATTCTCC	3	86.58
fsnp2801254	ACTTGAT(T/G)CACTTTCTCTCCCTTAGGA	3	87.12
fdsnp47616	GGTCTTCATACAGCATCTCCTGTTCAC	3	87.12
fdsnp9465	CGAATGGCAACGTGAACTCCCACATGT	3	87.12
fdsnp23175	CGATTTTTAACAATAACTCCTAAACTA	3	87.71
fdsnp14762	ACAGCACTCACCAACCCTCCTGCTTAT	3	87.71
fdsnp22102	AGAATGAAGACCATTACTCCCTTGCAC	3	87.71
fdsnp36092	TTTATCTACACCTGGTCTCCTTCCCCG	3	87.71
fmsnp2801260	ACTTGATTCACTT(T/C)CTCTCCCTTAGGA	3	87.98
fmsnp1061745	(A/C)ACCTTCCCACCCCACCTCCACTTCAT	3	88.23
msnp2992724	ACGATACTGACTGCATCTCC(A/C)ATGGTG	3	89.94
msnp312587	ACACAATAAAC(A/C)TCTCCTCCTGTACTG	3	91.25
fdsnp40233	CAGGATGGGACAAAATCTCCCCTCCCA	3	91.55
mdsnp24598	GTTTTTCTTACAACCTCTCCGCAGCCT	3	91.88
fsnp1330940	CGCCA(C/T)TTTACATCACCTCCTAAAGAC	3	92.56
fsnp3245504	CCTACCATCACAGTTACTCCTATATA(T/C)	3	93.27
fdsnp14112	CTCTCGCACACCCCTCCTCCCTCCCCC	3	93.27
fsnp2905852	TCCCTCC(T/A)GACACACTCTCCCAACACC	3	93.27
fmsnp312579	ACA(C/T)AATAAACATCTCCTCCTGTACTG	3	93.55
fsnp1317261	ATTATCTCCACATCT(C/T)CTCCCTGCCAC	3	93.96
fmsnp319258	CATGAGAGAACTA(T/G)TGCTCCAACGGGG	3	98.24
msnp350330	ACATTTGT(C/A)ACTTTTCCTCCAAGTCGA	3	99.79
mdsnp325	CTGCTCCTAACCTCCCCTCCCCCCCAC	3	99.79
fmsnp2362833	CGAAACGTGACC(A/G)AACCTCCAGCCAAT	3	100.08
fdsnp21403	AAAACCTCAACGTTATCTCCAGGATAG	3	101.57
mdsnp24533	ACACTTAGTACTGGTACTCCAGGCTTT	3	101.59
fdsnp28531	AAACCTCAAACATTATCTCCAGGATAG	3	102.28
mdsnp36223	TTTGCATCAACGCACCCTCCATTTTAC	3	102.53
mdsnp4942	GGAAACGACACACAGCCTCCCGTAGCT	3	102.61
mdsnp792	ATGAGGAAAACATTCGCTCCTTAAATC	3	102.69
fsnp1124636	CATTCTCG(C/T)ACACAGGCTCCTAAATGG	3	103.21
msnp1229858	GTCGATGCTAC(G/C)AGTTCTCCAAGTGTA	3	103.53
fdsnp24068	AATATGTGGACCGCAACTCCGCCACCG	3	103.89
fdsnp45355	TAGGGTGACACCACAACTCCTATAGAT	3	103.96
fsnp2180191	TAATATTTCACCTAACCTCCATCTT(G/A)A	3	104.39
fsnp1124651	CATTCTCGCACACAGGCTCCTAA(A/T)TGG	3	104.39
fdsnp40689	TTTGCTGTCACAAAACCTCCAAGGCAC	3	104.39
fdsnp41535	CTCTCCTGAACTTCCTCTCCTTCCTCG	3	104.39
msnp1069876	TAAA(C/T)TAAAACTCAAGCTCCAATTGCC	3	104.64
msnp2647220	ATAAGCTT(T/G)ACTCTCCCTCCTGGCACT	3	104.69
fmsnp2731610	TAGCATGTTACCGCATCTCCCTC(T/C)CCC	3	105.01
fmsnp2731611	TAGCATGTTACCGCATCTCCCTCT(C/T)CC	3	105.01
fmsnp148612	TGACATT(G/C)TACACGAACTCCTGAGTAA	3	105.02
fsnp2168685	TCCCCACCCACACCCTCTCCC(A/G)GCGAC	3	105.26
fdsnp20454	CCCCCCCGAACGCATCCTCCCGATCCC	3	105.26
fdsnp25708	GTTTTTTCCACGGTAACTCCTAAATAA	3	105.26
fdsnp37669	ACAAATATCACCTTTGCTCCCTACCCT	3	105.26
msnp2982066	(G/T)TAATGCCAACCAAAGCTCCAACCCAC	3	105.37
fdsnp52488	CGTCCGGCAACCTCTCCTCCCGCGCAT	3	105.54
fsnp1586355	(T/C)TCCTCCCAACTTCTTCTCCACAGAAC	3	105.72
msnp224569	TAATAGTGTACTC(C/T)CTCTCCCACTCTC	3	105.74
fmsnp307012	GAAATAATGACCCACTCTCCTTCAC(T/A)A	3	106.03
fsnp1922661	GGGAAGGGAACACCTCCTCCC(T/C)ACATA	3	106.41
fsnp3112003	ATCAAGATAACAC(A/T)GTCTCCTGTGTGT	3	106.41
fdsnp52447	CAAAGCAGCACCATCACTCCTATTCTT	3	106.41
fdsnp52635	AGATTGCTAACTGAATCTCCACCAGGA	3	106.41
fdsnp9044	GGTGGGGCAACTATATCTCCATACTTA	3	106.41
fmsnp1148422	CCTTACC(C/T)CACCCTTCCTCCAGACTAC	3	106.58
msnp522049	TTAAACT(A/G)AACCCTGTCTCCCTATATC	3	106.64
fdsnp33143	AGTGGCACTACACCCACTCCTCCAAAT	3	106.64
fsnp2025372	TCTTGGAAGACCAGCTCTCCAGTG(T/A)AA	3	106.69
mdsnp1395	TAAGATGCAACAAAGCCTCCTGAAGTT	3	106.7
mdsnp14787	CAACCATCAACCTTTCCTCCTCTTCTC	3	106.71
msnp350344	ACATTTGTCACTTTTCCTCCAA(G/T)TCGA	3	106.72
fdsnp2387	GTAGCTGCAACCCCCCCTCCCACACAG	3	106.81
fdsnp3354	ATCACAGCCACCGCCCCTCCACCCTTC	3	106.81
fdsnp37401	TTTTTCCAGACATCACCTCCGAATATA	3	106.81
msnp1919462	GTTATGGT(T/A)ACCGTGACTCCTTTTTGG	3	106.82
fdsnp13331	ATTTGAATTACTAAGACTCCTTTCTAC	3	106.89
fdsnp2373	TTTAGTTAAACAAAAACTCCTCTAGTT	3	106.89
fdsnp37383	ACAAAAATCACTTCCCCTCCCCCATAC	3	106.89
fdsnp42286	GGCTTCACCACATTGGCTCCCTTACTT	3	107
fdsnp11490	GATTTACCTACTGCCGCTCCCTCCAAA	3	107
fdsnp1955	GTTCAACTGACATTCCCTCCATTCGTA	3	107
fsnp1033530	(A/T)GTTACACCACAATCACTCCACCGGAT	3	107.1
msnp319265	CATGAGAGAACTATTGCTCC(A/G)ACGGGG	3	107.16
fsnp2065834	TCCAGTCCTACAT(T/C)GACTCCTTCAAAT	3	107.22
fsnp1917946	TCTC(T/C)TCCAACCCGTCCTCCTTCATGG	3	107.27
fsnp2124746	ATACAGATAAC(C/T)ATCTCTCCACTGTCA	3	107.4
fsnp2140616	ATCAA(C/A)CTAACATACCCTCCTTGAACA	3	107.4
fdsnp27630	CATCTTATGACTACTTCTCCATCTTAT	3	107.51
fdsnp14128	AGTGCCACTACGAGTGCTCCGAAAGCG	3	107.51
fdsnp42223	ACAGTGCCTACTCCCACTCCTCATTCA	3	107.51
fdsnp41701	ATAATGGTCACACTTTCTCCTACCTCA	3	107.87
fdsnp10972	GAGGGCTTGACGTAGACTCCTTAAGTG	3	107.87
fdsnp16672	AGAAAGTTCACAGAGACTCCCATGACC	3	107.87
fdsnp25301	CCCCTTCCCACATTCTCTCCATCCCCC	3	107.87
fsnp3107243	GGTGA(C/T)GTCACAATTACTCCAGGTCTG	3	107.87
fdsnp16957	TAACTGAGAACGTTGACTCCATAGTTA	3	108.11
fsnp2454246	CTG(G/A)TGTAAACTAGACCTCCTCCTTTC	3	108.28
fdsnp28308	CAGCATTTAACCAAAACTCCCAGCCGT	3	108.28
fdsnp45343	GTATTGTTTACGTCGCCTCCGCATGTA	3	108.4
fmsnp160527	TTCGGATGAACGCAA(T/C)CTCCGTCCGCT	3	108.72
fsnp778169	GCAAC(A/G)AAAACAATGTCTCCTCCATCA	3	108.94
fdsnp2061	CTACTTTCCACATTCACTCCTTTCCAC	3	108.94
fdsnp43439	TATCTGATTACTGACTCTCCTTTTAAA	3	108.94
fsnp85109	CTCGTGGC(G/C)ACCCATCCTCCCAAGGAG	3	108.94
mdsnp3114	TGCTTCTTTACAATGGCTCCGACCTCA	3	109.01
fsnp3112015	ATCAAGATAACACAGTCTCCTGTGT(G/T)T	3	109.15
fdsnp9012	CTCCTCACAACTGCTGCTCCATAACTT	3	109.48
fsnp912934	TTGCAACTCACAG(A/G)ACCTCCCCTGGAA	3	109.97
fsnp1185702	(C/T)GGATGATGACAACCCCTCCTCGTTGT	3	109.97
fdsnp13845	AGCTACTGTACTCCCCCTCCCCCACCC	3	109.97
fdsnp13901	ATAGTTCATACTGTTGCTCCTGAAGGT	3	109.97
fdsnp14995	CACATAAAAACCACCACTCCAACATTT	3	109.97
fsnp190756	TCCA(G/T)TGAAACTTCTTCTCCTGGTGGG	3	109.97
fsnp2440524	TTTGCAAAGACTAAATCTCCCCAT(G/T)GA	3	109.97
fsnp2440525	TTTGCAAAGACTAAATCTCCCCATG(G/T)A	3	109.97
fsnp472980	GGTTTCTCCACCCTACCTCCTAAA(T/C)GG	3	109.97
fdsnp56925	GTTTCATGTACCCTTTCTCCCTTTGAT	3	109.97
fdsnp27639	AGACTTAACACTCGCACTCCTATACTC	3	110.19
fsnp659053	AGTTAACACACGT(T/G)AACTCCAAAGAAC	3	110.71
fdsnp15966	GGTTTTTTGACCGATACTCCATGTTTT	3	111.25
fsnp1814417	GCTCATTCCACATGACCTCC(A/G)GGGCTT	3	111.8
fmsnp420276	AACTAAGATACAGTATCTCCCAAA(C/T)GG	3	112.28
fsnp1782832	TAGTACTTAACGCCCACTCCGTGAT(G/A)G	3	112.57
fsnp1229871	GTCGATGCTACGAGTTCTCCAAGT(G/T)TA	3	112.57
fsnp1130724	TTAGCATGAACCGTCGCTCCA(C/G)TATGG	3	113.03
mdsnp37222	GTCTTTCTCACTGACTCTCCCATTGTT	3	113.12
fdsnp35685	TAGCTTGTAACTCTCACTCCAATTCTT	3	113.33
mdsnp25645	TTACTTTATACCAATGCTCCATTTGAC	3	115.05
fdsnp26858	ATTTGGTAGACCTCCCCTCCCCCACTC	3	115.84
mdsnp23443	GTTTACAGAACTCTGACTCCATGTACT	3	116
fdsnp20051	ATAATACAAACTTGCACTCCTTTCCTA	3	116.17
msnp2594069	AGCGAGGAGACCAACCCTCC(T/A)ACAGTG	3	117.78
mdsnp26480	AACAGACAAACTCTAACTCCAGGACTG	3	121.67
mdsnp438	CACCTTTCGACCTGAACTCCAACGACT	3	121.67
mdsnp37671	AGCACCAAAACACCGCCTCCTTCAAGT	3	122.71
mdsnp52154	TCTCCCACCACGATACCTCCCGACTAC	3	122.71
mdsnp35448	ACAGAGTTTACCACGACTCCAAATGAC	3	123.68
mdsnp54811	TGAATAATAACATTCCCTCCAACCCGG	3	123.68
mdsnp8856	ATAAGAGTTACATGGACTCCCAACAGG	3	124.68
msnp2519995	AACAGTT(T/G)AACAGCAACTCCATTAAGC	3	126.05
mdsnp10389	TATCCAACCACCCACCCTCCCGTTCCT	3	126.05
mdsnp10799	CTTAGAGGCACATCCCCTCCATGATCT	3	126.05
mdsnp38449	AGATACTACACCTAGCCTCCTCAGTAC	4	0
msnp2407652	TAGAATTAGAC(C/A)AACTCTCCCGCAGGT	4	2.5
mdsnp36245	ACATGCTGTACACAGTCTCCCATAGAT	4	3.14
mdsnp45952	TGTGTACACACCCCAGCTCCTCATTCC	4	4.45
mdsnp51747	GCACTGGCAACAATGACTCCTTTTATT	4	5.54
mdsnp8308	AATTGGGTTACCCTATCTCCTCTTGAT	4	14.57
msnp326882	AGCGACTCTACAAGTTCTCCCAG(G/T)CAG	4	15.28
msnp779599	GTGT(T/A)ATAAACCGTACCTCCACAATAC	4	15.28
mdsnp7661	AGGTGATTAACGTCCTCTCCTTAGTCT	4	17.34
mdsnp17179	TATCACTGTACATATCCTCCACATCAT	4	17.34
mdsnp54439	CAATATGTAACTCACTCTCCCACCCCT	4	17.34
mdsnp10696	CATTCTTTAACTCCAGCTCCTTCCCCT	4	19.96
fmsnp1420839	AAATAACCAACTTTACCTCCT(T/A)ACTAT	4	32.08
mdsnp48697	CATGATAGTACACAGTCTCCTTCAATG	4	33.52
mdsnp47105	AACAATCAAACTCGCTCTCCATTTGGC	4	46.05
fsnp2349539	GC(G/C)ATGTACACGGCAACTCCAAAAGTT	4	47.77
fsnp3324807	TTT(T/C)ACCGAACATAATCTCCTTGCAAC	4	51.05
msnp1042333	T(C/T)TATTTATACTAGATCTCCTAGTGAG	4	51.54
fdsnp3315	GAGCCTTGTACTCACACTCCCTAACAG	4	51.83
fmsnp461474	GCAGTGGAAACCAGTCCTCC(C/T)TTCCAT	4	52
fsnp2874212	ATTGTTGTCAC(A/T)TTACCTCCCTTGTCT	4	52.73
fsnp1063215	CTGGTTCTGACG(G/A)GACCTCCCTGAACA	4	52.86
fdsnp34549	CTCCTCATCACAGGGCCTCCAGCACCT	4	52.86
mdsnp57361	AATATCTTGACGGAAACTCCCCTTCTT	4	53.16
fdsnp10722	ACCTCCAAAACTTCTTCTCCTTCTTTT	4	53.92
fdsnp419	TTCTAGTGTACGCGAACTCCTTTTTCC	4	53.92
fdsnp5244	ACCCCCAAAACATAATCTCCAAGAGTA	4	53.92
fsnp2226150	GTA(G/C)GAGGAACCTTAACTCCGAAGGGA	4	54.07
fdsnp56956	GTGAATTCAACGTTGCCTCCGTTGAAT	4	54.07
mdsnp31818	GAAACGTCTACATATACTCCAATGTAT	4	54.3
fsnp890807	GCTTGCAGGACAAGTACTCCGTTTAG(A/C)	4	54.38
fsnp890786	GCTTG(C/T)AGGACAAGTACTCCGTTTAGA	4	54.38
fdsnp49649	TCTTAAGTTACTGAAGCTCCTCACAAG	4	54.67
fdsnp2122	GTCTCTCTAACCCATTCTCCTCATTCC	4	54.67
fdsnp54702	TGGACGATAACTATGGCTCCTAAGAAC	4	54.67
fsnp1894825	GTAGTTTGGACCTCTCCTCCTT(C/T)CAAG	4	54.68
fdsnp28553	CACATTTTGACGGTCACTCCAAACCAC	4	54.68
fsnp3243854	GACCCCACAACGATCTCTCCAAC(G/A)ATC	4	54.68
fdsnp35269	TATTCTTTTACACAGTCTCCTTTCTCT	4	54.74
fdsnp50215	GAAACAGAAACTCTGGCTCCCTATTAC	4	54.74
fdsnp53048	GTCTAGCCTACTATTTCTCCAACCGTT	4	54.75
fdsnp10740	AAATCTCCGACCCCCCCTCCCCCACCT	4	55.03
fdsnp16218	ATCATAAACACATCAACTCCCTGATAC	4	55.03
fdsnp44282	ACTTGTAAAACAAATTCTCCTTAAGCA	4	55.03
fdsnp55772	CAGTATGGTACCACTACTCCCTTAGAC	4	55.03
msnp160300	TTTT(A/T)AGCTACCACACCTCCTTCATAC	4	55.78
fsnp1572132	AACAGC(G/A)AAACTAAAACTCCCAACATA	4	55.8
fdsnp10419	TTGGACTGCACTGTCCCTCCCCAACTG	4	55.8
fsnp1166913	CCC(A/G)TTATTACCGTTCCTCCGAAGACA	4	55.8
fdsnp11701	CCGTATCCAACTTAATCTCCCTCTCTC	4	55.8
fsnp1180917	GGAAAGACAACATGTACTCCA(T/C)AATAC	4	55.8
fdsnp12081	ATAGCTTGGACATGCCCTCCTATGAGT	4	55.8
fsnp1271297	GTGGT(T/T)GAAACTGGCCCTCCTCTTCCA	4	55.8
fdsnp14186	GCATCCTGGACTCAGACTCCTGCCTTT	4	55.8
fsnp1446608	CACAC(T/C)TTCACAAGCACTCCCACACCT	4	55.8
fsnp1574441	GTACCTTATACCCGACCTCC(C/A)AATCTC	4	55.8
fdsnp17294	TTATAAAATACCACCCCTCCAGCACAA	4	55.8
fsnp1894816	GTAGTTTGGACCT(C/T)TCCTCCTTCCAAG	4	55.8
fsnp2121880	CACTGTA(G/C)GACCCTTTCTCCATTGGAC	4	55.8
fdsnp22443	CACTATTGCACAAACCCTCCCGGCACT	4	55.8
fsnp2401446	GATGATTATACAGTA(A/G)CTCCAAGTGGA	4	55.8
fsnp2470177	ATTA(A/T)GAAGACAAGTCCTCCAGGAAAT	4	55.8
fdsnp24780	ACGAAACGCACCTGCCCTCCACTATTA	4	55.8
fdsnp25338	CTAACACCGACATCTCCTCCCTGTGTA	4	55.8
fdsnp25610	TAAGAACCTACGCTCTCTCCTACTATT	4	55.8
fsnp2711945	TGTTTGTCGACTTG(C/T)TCTCCAAATTCC	4	55.8
fdsnp27750	AGGGTACGTACTGCTGCTCCCGGGAAA	4	55.8
fdsnp27802	ATGTACTGTACACTGGCTCCTGCGTTG	4	55.8
fsnp2914254	GGACACCGGACC(G/A)CTCCTCCTTTTTGA	4	55.8
fsnp3134872	AGTCATCGGACAA(A/G)AACTCCATTCAAG	4	55.8
fsnp3150892	ACGATCGAGACAACCTCTCCAG(C/G)GGAG	4	55.8
fdsnp31830	ATTGTATGAACTGTAGCTCCAGAGAAT	4	55.8
fsnp326871	AGCGACTCTACA(A/T)GTTCTCCCAGGCAG	4	55.8
fdsnp33971	GGGACTACCACGAACTCTCCATGACCC	4	55.8
fdsnp3546	TAATCTCCAACGTACACTCCTGCGAGC	4	55.8
fdsnp35539	CAAATATGGACTTTCTCTCCAGGTTTT	4	55.8
fdsnp35618	AATTTGCTCACCACCCCTCCTCCCCCC	4	55.8
fdsnp36555	TACTGCTTTACAAGTACTCCATACTCA	4	55.8
fdsnp37117	GCTACAGAGACCGTGACTCCTGGAGTA	4	55.8
fdsnp38257	GTGCAATTTACCATATCTCCCATCCAC	4	55.8
fdsnp40723	AATGAATAAACAATCCCTCCACTCTTC	4	55.8
fdsnp4166	GCGCTAACTACACAATCTCCTCAAACT	4	55.8
fdsnp41784	TCACCTTTTACTTGTTCTCCAAATTAT	4	55.8
fdsnp45921	GGATCACATACCACGCCTCCCATTCGA	4	55.8
fdsnp46259	GCTGTTGCAACTTCTCCTCCAGTGACC	4	55.8
fdsnp49669	GTCAACTCGACCAAGTCTCCTTTTAAA	4	55.8
fdsnp51082	TACAACCGAACAAATTCTCCTGCCTCG	4	55.8
fdsnp52530	GGCCTACACACTGGATCTCCTAGCCTA	4	55.8
fdsnp56505	AGGCCGTCCACTCGAGCTCCTCCTACC	4	55.8
fdsnp5757	CAAGGCACCACAAGCACTCCCACAGGA	4	55.8
fdsnp7197	TGTACTAGGACATCCTCTCCTATATCA	4	55.8
fdsnp8590	ATACCATTAACCTCATCTCCAGGCATA	4	55.8
fsnp881682	(T/G)CAAGAAGTACATGAACTCCGTCGAAA	4	55.8
fdsnp9321	GCCGTACACACACACACTCCCATGCAC	4	55.8
fsnp2738795	TGCCTTCAGACAGATACTCCAAGCTT(C/T)	4	55.91
fdsnp16330	CTGGTGAATACTAAATCTCCTTCTAGG	4	55.91
fdsnp1664	AGAAAAATAACAATACCTCCCCCCTCA	4	55.91
fdsnp20437	GTCATGATGACTTCGGCTCCTCATGAG	4	55.91
fdsnp26395	GTCATTTATACCATGCCTCCTTAAAAA	4	55.91
fdsnp39241	AGCGTCAGTACCACACCTCCACTGGAA	4	55.91
fsnp2330319	GCCATA(T/G)ATACTGTAGCTCCACACCAA	4	56.04
fdsnp11600	TCCCCTGCTACCACCCCTCCCAACCCC	4	56.04
fdsnp2144	GACACCCAAACAATTCCTCCCCAGCCC	4	56.04
fsnp2226158	GTAGGAGGAAC(C/A)TTAACTCCGAAGGGA	4	56.04
fdsnp27289	ATTATTATTACTTTCCCTCCTGATTTC	4	56.04
fsnp2772425	GATTTATTCACGCC(A/G)TCTCCTAATAAA	4	56.04
fdsnp34619	ATGACCCCCACAAAGGCTCCCACCCCC	4	56.04
fdsnp6793	ATTTACTGAACATTTACTCCTGTCAAA	4	56.04
fdsnp13226	TCAATATAGACTTCAGCTCCGATTCTT	4	56.32
fdsnp26362	AGTTAAGCAACACTAACTCCAACCTAT	4	56.32
fmsnp517275	TTAAGGGATACC(T/A)CTCCTCCACAAAGT	4	56.49
fsnp369230	TGTATCTC(A/T)ACAGAACCTCCACTACAT	4	56.59
fdsnp6371	AATAGTTCTACCTTCACTCCTTATCCT	4	56.59
fdsnp31207	ACGTTGGATACACAAACTCCTTCATCT	4	56.59
fdsnp51	CTAGCTACAACCCCCCCTCCCTCTAAC	4	56.59
fdsnp7868	ATTAAACTAACTTATCCTCCACGATGC	4	56.59
fmsnp3072835	ATTCAACAAACTTACGCTCCAG(C/A)GTCC	4	56.82
fsnp1048636	CTCACATGCACAA(C/G)TCCTCCGAGCAAG	4	57.63
fmsnp2469297	GTTACTGGCACTGTT(G/A)CTCCTTTATTC	4	57.76
fmsnp3230237	AAGTCAAAAACTCT(C/T)TCTCCAACTCAT	4	59.69
fmsnp3249530	TT(G/T)ACACAGACAAACTCTCCGCCCAGC	4	61.36
mdsnp12503	AGCCATATGACAACAACTCCGCCCAGA	4	63.99
fsnp704374	A(A/G)GTCCTCCACTGGATCTCCATACACA	4	64.42
fdsnp38654	CACCCTCCTACCACGCCTCCCATTATA	4	64.42
fsnp1302066	CACGAGAACACAGCCACTCCC(G/A)ATTAA	4	64.78
fdsnp32040	AATTCCATCACCCCCTCTCCCTTTCCA	4	64.78
fdsnp50822	CCCACCCACACCCTGCCTCCCTTCCAT	4	64.78
fdsnp53726	ACTGAGCACACATGATCTCCCTCATTC	4	64.78
fsnp1350062	TTCCTCCGTAC(A/G)GTTCCTCCGTTCAGT	4	65.59
msnp802300	CTGCACTGTACATGTTCTCCTTTGA(T/C)G	4	66.34
msnp73686	GGTTCG(T/G)TTACCTTTCCTCCTCTGGAC	4	69.3
msnp2986461	TTTCTTTTTACAGATCCTCCT(C/T)GGAAT	4	69.3
fdsnp12701	CTGTATACTACAAATTCTCCGTTTGTA	4	69.34
fdsnp2393	TGATACGATACAGTCTCTCCCGGTAGA	4	69.56
fdsnp49138	GACGCCTACACCCCTTCTCCTTCCCCT	4	69.82
fdsnp16038	TCTAGAAAGACTGACACTCCCAACAAA	4	69.82
fdsnp49180	CACCACTAAACTATACCTCCTCACTAC	4	69.82
mdsnp9925	TGGAGTTTGACTGTCTCTCCCGTCCAG	4	74.44
mdsnp26941	CAGTTAAGCACATGACCTCCCTCATTC	4	76.93
mdsnp35474	CAACTGACAACTTAAACTCCAAATATG	4	77.38
mdsnp13013	ATATTTCTAACTTCTCCTCCGTTTAGA	4	79.15
mdsnp56759	GAGTCATCAACTTCAACTCCACAGAAG	4	79.75
mdsnp53949	ACTGCTCATACGTACTCTCCTTTACCT	4	81.81
mdsnp33185	ACTTATATAACTGAAGCTCCTTGATCC	4	82.05
mdsnp26142	ATTGTGGCAACTGCTCCTCCCAAAAAT	4	82.65
mdsnp10026	CTGTCAGCCACTTGGTCTCCTGTTTGT	4	82.65
msnp280316	AATAA(A/G)TACACAGACACTCCACGAGGT	4	82.93
msnp2423377	AGGGAAAAAACAAGGACTCCTA(A/G)CAAC	4	83.52
fmsnp1541475	GGGAATCACACATTGCCTCCG(T/G)ACGTT	4	83.95
fdsnp33525	TAGGACTTAACACAAGCTCCTGAGTCA	4	84.35
fdsnp29675	GTAAGTTAAACTGCCTCTCCCACATTG	4	85.36
mdsnp23683	TCCGGCCAGACACATCCTCCTGGGTAA	4	85.7
mdsnp47440	GTGTCCTATACCTACTCTCCCACTGTT	4	86.15
fdsnp10560	AAGATAAATACATGCTCTCCAAACAGA	4	86.33
fdsnp8819	GACCCACGTACTTTAGCTCCCTCTCAA	4	86.33
mdsnp57533	TTCCAAAACACTACAGCTCCTGAAGAA	4	86.75
mdsnp56510	ATTTAAAAGACCAAATCTCCCCGAAAC	4	86.97
mdsnp38410	TACCTTGTGACCCCTTCTCCTTTTCAT	4	86.97
mdsnp21727	ATGTGAAGTACCTGCTCTCCCAGGGAT	4	88.06
mdsnp6871	ACTATAACAACTATACCTCCATCATAT	4	88.43
msnp722692	TTATTGAAAACAC(G/A)AGCTCCAAGCATT	4	92.31
mdsnp12480	GCACTCCCTACACTGTCTCCAGCCCTC	4	92.79
fdsnp45724	ATAGAATTAACAGTTGCTCCCGGACCC	4	93.06
fdsnp27865	GGAGCCCACACGAGGACTCCTTTACTG	4	94.86
fdsnp49966	GACACTCTTACTTTCCCTCCCCACTCC	4	97.45
fsnp380000	GTCTA(A/T)GTAACTGCTGCTCCATGTCTC	4	97.73
fdsnp23445	GACATTCCCACCCCCTCTCCCATCCAT	4	97.73
fsnp380010	GTCTAAGTAACTGCT(G/C)CTCCATGTCTC	4	97.82
fdsnp22680	CCTGACCTAACGGTAACTCCTACATTA	4	97.86
mdsnp7753	AAACACATCACCTTTTCTCCTCTGGGA	4	98.83
fdsnp21281	ATAGTGTTGACAAAGTCTCCATCTGCT	4	99.72
mdsnp39579	ATTACCTTTACCCCCCCTCCACCCTCT	4	100.12
fsnp3225062	TAGCAATGCACTTGTTCTCCAGT(A/G)TTG	4	100.24
fsnp1395693	TAAGTGCAAACT(T/A)TGTCTCCGTCGTTA	4	100.24
fdsnp16964	CACACGCACACACAAACTCCATATCAC	4	100.24
fdsnp32921	TGCACTCTCACCTCCACTCCACATCCC	4	100.24
fsnp974539	AGAC(C/T)ATTGACGGGATCTCCGTTCCCC	4	100.24
msnp1983692	CTCTT(G/T)GCAACTTTTACTCCACAAGAA	4	100.78
mdsnp20098	GTTGTGGTTACTATCACTCCAGTTTTC	4	100.78
mdsnp29837	GCCTATAATACATACCCTCCTGGTTTA	4	100.78
mdsnp32308	TTGACTCACACCACTCCTCCGGATCAA	4	100.78
mdsnp36664	CACTTTACTACACATCCTCCTAAGTAA	4	101.21
msnp2955039	(T/C)GCTAAAACACGTATACTCCATGGCGT	4	101.5
msnp2075752	GTCTCAGAAACAATGCCTCCAA(A/G)CGGT	4	101.85
mdsnp6418	CTTTAATTCACTGCCACTCCACTAATG	4	101.85
mdsnp43307	TTATTTAGGACTCGGCCTCCCTATGCC	4	102.77
msnp3027569	TTGCTTCA(T/C)ACTTAACCTCCTCAGTCA	4	103.25
mdsnp53786	AAGTGATTTACCTAAACTCCCAAGGTG	4	103.8
fmsnp2733674	AAACATGT(A/G)ACCTCACCTCCTTCCTCC	4	104.72
mdsnp54257	TTAGCAGTGACAAAACCTCCTCATTAT	4	107.51
mdsnp39070	ATACTGCTTACATTACCTCCATTCCAT	4	108.36
mdsnp56591	ATGTTTTTTACTAATTCTCCCCAGTAT	4	108.8
msnp1389011	GTCACTGTGACCTGCCCTCCACCCCA(C/T)	4	111.03
mdsnp49905	GTTCGCCTTACTAAACCTCCTGTGACT	4	111.49
msnp2682610	A(G/A)TCATCAGACGGACACTCCAACACTA	4	112.98
msnp2667350	CACCACCGTACGTGTTCTCCACC(C/T)TCC	4	112.98
mdsnp54085	AGTACATGAACCCCCCCTCCTGCCCCC	4	115.35
mdsnp33287	CACAACAACACCCCCCCTCCCCCATCC	4	115.35
fdsnp57633	TAAGTGCATACTCGCACTCCTTTCATC	4	116.98
fmsnp591708	AAATAA(T/A)ACACCCCCCCTCCCCAGAGA	4	118.35
msnp732944	TTCCC(C/A)AAAACACATCCTCCTCAGCGC	4	119.27
msnp732947	TTCCCCAA(A/C)ACACATCCTCCTCAGCGC	4	119.27
fdsnp36300	TGATGATATACTTTTCCTCCCAGCCTT	4	120.2
fdsnp29467	TAATGTGTTACGCTGTCTCCTTCAGAT	4	121.98
fdsnp15955	ATCCACCTCACCCCCCCTCCCCGGCAC	4	121.98
fsnp1788614	GA(A/T)GAAAGCACTCAAACTCCTGCAAAC	4	121.98
fdsnp23334	TGAAGCTTCACCAAGACTCCCGCTACG	4	121.98
fdsnp53583	ATAAAGCAAACTTTTACTCCCCTGATA	4	121.98
fdsnp48614	CAAGAGAAAACGTGACCTCCACAAGCA	4	122.3
fdsnp6188	TTCTGTCAAACGATCACTCCATTTAGT	4	122.3
fsnp903910	GTGAACC(C/T)GACCATTCCTCCCTTGGTT	4	122.88
fsnp3076326	TGA(T/A)TCTTAACATTTTCTCCTTTGAAA	4	123.16
fdsnp13060	TGACTTCACACTTAAACTCCTTTTTGT	4	123.34
fsnp1218816	CGACACGACACT(C/T)CCCCTCCGTAACAA	4	123.7
fdsnp1094	AGGTTCAACACCACTACTCCCCACCCC	4	123.97
fdsnp34152	ATATTGATAACAACCACTCCTTAATTA	4	123.97
fdsnp51365	TTGCTATTAACTCATACTCCTTTTCTA	4	123.97
fsnp933219	GACAAGCTGACCCATCCTCCG(C/A)ACAGA	4	124.11
msnp1128766	TGTCCTT(C/T)GACAGTTTCTCCGCTTCTC	4	124.53
mdsnp7099	TGCTATGTGACTGAGTCTCCATGAGCA	4	124.74
fdsnp28490	TGATGCTTTACACTGGCTCCGTATAGC	4	124.92
msnp1812878	CGCCGATGCACAAATTCTCC(G/A)CCCTTA	4	125.93
msnp2176445	GGAGT(G/C)TCTACCCTTCCTCCTTAAAAG	4	126.74
fdsnp6196	AAGATGTGAACCTCAACTCCTCTCAGA	4	126.79
fsnp438942	CCAAGC(A/G)TAACCAACACTCCTCACAAC	4	126.85
fdsnp31360	CAACCTTTGACCCTCTCTCCTCGCCCC	4	126.85
fsnp438941	CCAAG(C/T)ATAACCAACACTCCTCACAAC	4	126.85
fdsnp5522	CTGGGAGATACAATCTCTCCGTTTCTG	4	126.85
fsnp1331594	TCAGTTCTCAC(A/G)GAAGCTCCTGGGTCA	4	126.98
fdsnp12177	GTCTTTGACACATGCTCTCCTTTCTCT	4	126.98
fdsnp14516	ACTCCCCTTACCACCCCTCCCTCACAC	4	126.98
fdsnp16985	ATAATGGTCACTAGTACTCCCAACTTG	4	126.98
fdsnp2660	TTAACTCTCACATATTCTCCCGTTAGG	4	126.98
fsnp2661151	TGGAAAT(A/C)GACATGGACTCCTGTATTG	4	126.98
fsnp286710	(A/G)CAGGACTTACCATGACTCCTTCTAAC	4	126.98
fsnp3089279	GATAAGCAGACCACCCCTCCCTG(C/G)GAT	4	126.98
fdsnp34587	CCTCAAAACACTCGCACTCCGATCTCA	4	126.98
fdsnp38047	CTCAATTTAACTCTCCCTCCCTCCCCC	4	126.98
fdsnp39912	TACCACCCCACCCCTCCTCCCAGTCCC	4	126.98
fdsnp4283	ACCCTGTCCACTAATCCTCCATTTACC	4	126.98
fdsnp55256	GTCATAAGGACAGTATCTCCTCATCAA	4	126.98
fsnp681206	TTGGTGGAAACATTCCCTCCTGGATT(T/C)	4	126.98
fsnp712498	ACCATACAAACTACTTCTCCTTCCT(T/A)G	4	126.98
mdsnp16459	GAAGCTTTAACCAAGACTCCCGCTACG	4	127.25
mdsnp40822	TACTACTAGACTGAACCTCCAACTCAA	4	127.25
fmsnp164350	TTAC(G/A)TGTTACTTACTCTCCGCCACTG	4	127.91
mdsnp50227	CCGAAAACAACTTGCTCTCCCTGACAC	4	129.67
fdsnp3480	ACCTGATATACTTCCCCTCCATACAAG	4	132.07
fsnp1404110	ATGGT(C/G)GGTACAGGAGCTCCGGAGGCC	4	132.95
fsnp696065	ATGCTGGT(C/T)ACTCATCCTCCTTTGACC	4	133.03
fdsnp4004	CAAGTTTCAACACATCCTCCCCCTCCA	4	133.09
fsnp1549067	CAACTCACCACCGTTACTCCAATCCA(A/G)	4	133.16
fdsnp20347	AATCCCCCTACCCCCTCTCCCCTTCCC	4	133.18
fdsnp12430	AACAAATTGACTTACTCTCCAATATAC	4	133.18
fdsnp28600	ATTCTAAATACACCCCCTCCCCCCCAA	4	133.21
mdsnp3164	TGAGAGATTACCCACCCTCCCCCATGC	4	133.41
fdsnp51967	TCCCATCCCACCTACCCTCCCATCCCC	4	133.64
fmsnp2560927	CACTGCT(T/C)AACATCCCCTCCACGATGA	4	133.75
fsnp3247997	TCTCTCTC(T/C)ACCCTACCTCCTTAGAGC	4	133.99
fsnp3248011	TCTCTCTCTACCCTACCTCCTT(A/T)GAGC	4	133.99
fdsnp37341	AAAATCATAACAATAACTCCTCTATCG	4	134.14
msnp2426891	TATAATCACACATTTTCTCCAATGAT(A/C)	4	134.5
msnp2426869	TATA(A/G)TCACACATTTTCTCCAATGATA	4	134.5
fdsnp27225	AGTATAGAGACCAGACCTCCACAAAGT	4	134.68
mdsnp16419	GATAAATCCACCCCCCCTCCTCTTCCC	4	134.9
fdsnp17395	TGACCTGTAACTGATTCTCCGTATCAC	4	134.95
fdsnp21656	AAATTACTAACAATTTCTCCAGATAAA	4	135.32
fdsnp13856	TTAGCACCTACATGATCTCCAGAACCT	4	135.32
fdsnp16319	TGTAACCTCACACACTCTCCAGAGGAC	4	135.32
fdsnp19969	TAATTTTCCACAAACCCTCCTTTCTGA	4	135.32
fdsnp21437	TCATTTTCGACAAAGTCTCCGCTGTTT	4	135.32
fdsnp3938	ATTTACAAAACGTTTACTCCACTCAAA	4	135.32
msnp185482	CGTTCCGCCACCCTGGCTCCCC(C/A)GCCT	4	135.43
fsnp696069	ATGCTGGTCACT(C/T)ATCCTCCTTTGACC	4	135.48
fsnp2629956	AAGAGTATTACTCCACCTCCTTAA(A/G)TC	4	135.48
fsnp3096534	CCGCAAAATACCTCA(G/T)CTCCTACTAAT	4	135.99
mdsnp45507	TCAAAGAAAACTAATACTCCATCCTAT	4	136.24
fsnp2575739	TTAGACAACACAAATTCTCCGAC(A/T)TAC	4	136.41
mdsnp11984	AACAAATCGACTCCCCCTCCCCCCGCC	4	136.93
msnp2856732	(G/A)AAAGAGATACTCTCTCTCCATTCTGA	4	137.83
msnp2535655	TGCAGTT(T/A)GACAATTTCTCCGCTCTTG	4	137.83
mdsnp30015	TGATCATATACCCCCCCTCCACATAGG	4	137.83
fmsnp1337633	AT(C/G)CCTCAAACATATCCTCCAATTCTC	4	138.65
mdsnp2030	TGATACTGCACAAGCACTCCAAGATTC	4	139.99
fsnp1006659	AGACTAAACACTGGGGCTCCT(C/A)TGTTG	4	142.42
fsnp1246215	GGTGAC(A/T)TAACGGCGTCTCCAGTAGAC	4	142.88
fdsnp11082	CCCACTTGGACCTTGCCTCCATAAAAG	4	143.08
fsnp1426266	CGAAAAGAGACCAGAGCTCCA(A/G)AACAT	4	143.3
fdsnp3483	GGCGACGTCACTAAATCTCCTGGTGAC	4	143.3
mdsnp4348	TCCGGGAAAACCTTTGCTCCGATCCCA	4	143.55
fdsnp16612	TCAGAATTAACTCCATCTCCGAATGTG	4	143.6
fsnp556408	CTTAATTAGACAACTTCTCCAT(A/G)AAGA	4	144.05
mdsnp48630	CCCAGGGCCACACCACCTCCCATTCAA	4	144.64
mdsnp17541	AAACACCCCACTCAATCTCCCCTACCA	4	145.32
mdsnp40445	TGGCCCAGGACCTCCCCTCCCCCCTGT	4	145.32
fdsnp55206	CCCAGGGCCACACCCACTCCCAACAAC	4	145.4
fsnp673669	TTATTACAAACCCCTTCTCCAT(G/T)AGAG	4	145.79
mdsnp19787	CAAATTACCACCGTAACTCCACATCTC	4	146.21
mdsnp20271	CCCGAGAGAACCCTCTCTCCTACCATA	4	146.21
mdsnp56339	AGAATACCAACCCCCCCTCCCCCGAAA	4	146.77
mdsnp13817	CTCTATAACACTGGCCCTCCCTTTCTC	4	146.77
mdsnp18107	GTCACTTGCACATGCTCTCCATATCTT	4	146.77
mdsnp51553	TTGACATAAACACGTGCTCCGTGTCAT	4	146.77
mdsnp6486	GTATGATAAACTGCAACTCCTTCTTCA	4	146.77
msnp961607	GTCAA(G/C)GACACCATCTCTCCAACATTC	4	146.77
mdsnp41937	CCATTTTACACTTTGTCTCCACTTTGT	4	147.44
mdsnp13915	ATATAATACACTACGGCTCCCTTGCGA	4	147.64
fmsnp1250450	AT(A/G)ATTGCGACTTTTTCTCCTTAATTG	4	148.17
mdsnp49349	GTCGCATATACCAACTCTCCATCACCA	4	148.95
fmsnp2622128	AACCTGGTCACAGAAGCTCCTGGTTT(A/G)	4	149.47
fdsnp48767	CATGGGATCACCGTACCTCCTGAACGA	4	152.66
fdsnp22874	GATTTAAAAACAAACACTCCTTTTTTC	4	155.18
msnp1665847	TTGA(T/G)CGATACCGCACCTCCTATTGGT	4	155.73
fsnp541414	TGCGAGAGAACCC(G/T)TTCTCCCAGTTTG	4	156.61
fmsnp248428	TGGA(T/C)CGTTACCACTCCTCCGTGGCTT	4	156.61
fsnp1199552	GAAAACGTTACGAGATCTCCTTCATT(A/G)	4	156.81
fdsnp22961	AAGACTGTAACACAACCTCCATACAAT	4	156.81
fsnp2308995	TATTTTATAACA(G/A)CGTCTCCGAATTAG	4	156.81
fsnp3184940	ATAATACACACCAAGTCTCCTTT(G/C)TTT	4	156.81
fdsnp37540	TAGAATGTAACGTCAGCTCCAGCTTTG	4	156.81
fdsnp41807	TCAGAAGAGACACGCCCTCCCAATTGC	4	156.81
msnp248449	TGGATCGTTACCACTCCTCCGTGGC(T/G)T	4	157.19
fdsnp9426	GTAGTTTCTACGGACCCTCCCAAAATA	4	157.85
fsnp701353	ACCC(T/C)CCACACTTCACCTCCACTGCTC	4	158.58
mdsnp43502	TCTCATGAGACCATCTCTCCAATAACT	4	159.13
mdsnp5797	CCCATTTAAACCTGACCTCCTCCTCCC	4	159.56
fsnp826006	ATGTGACTCACATTGCCTCCAGTCA(A/G)C	4	159.71
fdsnp20224	ACTCGGAGTACCTAATCTCCAGGGGCT	4	160.6
mdsnp15625	AGATAGTGAACATTATCTCCACATTAA	4	161.36
mdsnp8180	TCCCTCATCACCAAAACTCCCACACCC	4	161.7
msnp2790616	GAAGGAC(G/T)GACATCATCTCCAGCAACT	4	161.94
mdsnp11860	CGGTTAGGGACTTCTCCTCCCACTCAA	4	161.94
msnp1549880	AC(A/G)GCACGGACCATCACTCCTACACGT	4	161.94
mdsnp27355	TTCTATCCCACTCCCTCTCCCTCTTCT	4	161.94
mdsnp31919	AGAAAGTGAACATGATCTCCACATTCA	4	161.94
fdsnp54416	AAGCAGCAAACATTTACTCCCACTTAA	4	162.12
msnp1593347	GTTTTATGCACTTGACCTCCCATGCA(T/A)	4	162.27
msnp3237788	ACAAT(G/T)CATACAAGTTCTCCTGACATA	4	162.42
msnp2066067	GCT(A/G)ACTTGACTTTTCCTCCCCACAGG	4	162.42
msnp248881	ACCTCTTTGACCAACTCTCCAATAG(T/G)A	4	162.42
msnp2720630	CTCCC(G/C)TACACTCCCCCTCCATTCCCA	4	162.42
fdsnp24917	GTTACAAACACTTTTACTCCATGAATT	4	162.9
mdsnp16965	CCAATACAAACCTCTACTCCTGGTTAG	4	163.02
msnp2720651	CTCCCGTACACTCCCCCTCCATTCCC(A/C)	4	163.05
mdsnp4664	GCCCAGTAGACCTCCTCTCCTCTCATA	4	163.05
mdsnp31767	TACAACATTACTTACTCTCCTTTTTTT	4	163.31
mdsnp24121	ATTTTCTGGACAAAACCTCCGAGAGAC	4	163.5
msnp1219997	GTATT(T/C)ACCACCAGTGCTCCGGATGCC	4	163.54
msnp1404107	AT(G/A)GTCGGTACAGGAGCTCCGGAGGCC	4	163.74
mdsnp22998	TGTAGCCAAACCATTCCTCCTTGCTCT	4	163.92
mdsnp11456	TAACAGTGCACTTAACCTCCCATCATT	4	164.12
fsnp1310781	GCTGCAACAACTTGT(C/T)CTCCTATCTTC	4	164.23
mdsnp31815	ATGATGCATACAGTAACTCCACAGTTC	4	164.75
mdsnp2542	GAACTGTATACAATATCTCCATTAGAG	4	164.75
mdsnp44960	ATTTATACTACCTACTCTCCTCTTGAA	4	164.75
mdsnp9934	CAGGTGGCCACCCTTCCTCCTACTGGT	4	164.75
msnp1578371	ATCTTCAA(G/A)ACTTAAACTCCTTCAAAT	4	165.93
mdsnp6215	TCCTACTTGACTGATTCTCCTAAGAGT	4	166.69
msnp637130	TTTATCCTTACTTG(G/T)TCTCCCAACTTG	4	166.89
mdsnp15963	GCAAGCCTTACAATCCCTCCCCCTCCC	4	166.89
msnp637116	(T/A)TTATCCTTACTTGGTCTCCCAACTTG	4	167.15
msnp2460136	AGGAAAT(G/A)TACAGGCACTCCCAATGTT	4	167.61
mdsnp36095	CAAGTCTGTACTCATACTCCCTCCTAC	4	167.61
mdsnp45489	AAGAAACGAACAGTGCCTCCTAGATAT	4	167.61
mdsnp19468	ATATGGACTACATAGGCTCCACGGTCC	4	171.39
mdsnp28370	GCTGCCTGTACCCCCCCTCCCCCCTTC	4	171.99
msnp2378034	TCCGGGTAAACT(A/C)TTGCTCCACAGCTC	4	173.75
msnp2987654	GGTGTGTGTACAGTGTCTCCCACTGA(C/T)	4	174.07
mdsnp34303	CTAAATAAAACCAATTCTCCTGTTCGA	4	174.3
msnp2856096	TAGTTGTTAACA(C/A)AGTCTCCCATACAA	4	174.3
mdsnp50445	CCTTGAACAACAATCTCTCCATCTTTG	4	174.3
mdsnp16591	AATGAGAGGACTTTACCTCCATCGACA	4	175.06
msnp3045313	TTACACACAACAA(A/C)ATCTCCCTTACCA	4	175.64
mdsnp38894	AAAAACTTCACAGGTGCTCCTGGCTAC	4	175.64
mdsnp30141	AAGTTGGCCACTTAGCCTCCTAGTTTA	4	175.87
msnp2385165	ATTTCCCAGACAATT(T/C)CTCCATTATTC	4	176.83
mdsnp40992	CGCAATATCACTTTACCTCCTTTGCTG	4	177.78
mdsnp56077	GCTGTCTATACAGCTCCTCCATTTTCA	4	178.76
mdsnp31728	GAATATGTAACAGTACCTCCTATTTTC	4	178.76
mdsnp13958	TTCCTTCGAACCCTAACTCCTGTTTGG	4	178.94
mdsnp14663	AGTTGGAAGACCCTAACTCCACCTCTG	4	178.94
mdsnp52244	TTAATATTAACACCAACTCCGCCCCCC	4	178.94
mdsnp16873	AACAAACACACTGCACCTCCAAATTTG	4	180.52
msnp1984485	AATACCTTCACACAT(A/T)CTCCGGTAAGG	5	0
msnp215344	GTCAAAGAAACATTTACTCCAC(A/G)GTAT	5	0.89
msnp215343	GTCAAAGAAACATTTACTCCA(C/T)AGTAT	5	1.24
mdsnp28606	AGTGACTATACAGGCTCTCCTATAGAA	5	1.99
mdsnp14356	CACGGAGCAACCCCAGCTCCTTTCAAA	5	1.99
mdsnp46350	TCAAGTATAACATCCTCTCCATACTGG	5	3.25
msnp3327453	TGT(T/A)AATCTACAATAGCTCCAAAGCTT	5	4.68
mdsnp49324	GGCTACTACACTGCTACTCCCGTCCCT	5	4.68
fsnp3232273	AGGTTCTCGACTTCTTCTCCTTGAG(T/A)T	5	6.54
mdsnp25548	CTAACCTATACCCATCCTCCATCCACG	5	6.89
mdsnp10002	AATATCCATACTGTACCTCCCAATATC	5	7.61
mdsnp9254	ACCACCTCCACGATGACTCCTTTTCCC	5	7.94
msnp1939624	A(C/G)ATGTTGTACAATCTCTCCTCCTAGA	5	8.72
msnp2085326	ACAATCCATAC(A/T)TTAGCTCCTTTGATT	5	8.72
msnp3281653	AATATGAAAACGATAGCTCCGT(T/G)TTGC	5	8.72
mdsnp4016	GTAGTTTGTACAGTTACTCCAGATCTA	5	9.06
mdsnp10476	AATGCATCCACTCCACCTCCTGTCTGG	5	9.06
mdsnp32375	GGGCTTGTGACTAAAACTCCGGTAGGT	5	9.06
mdsnp6433	TTATATACTACAAGTGCTCCTTTTGGT	5	9.06
fsnp772116	(G/T)TTGCCTGTACAACCGCTCCGCTTGCT	5	9.39
mdsnp53877	ATTTATGCCACGTACGCTCCCAACTCC	5	9.49
mdsnp9820	ACCGACAAAACCGACCCTCCTAGACTA	5	9.49
fmsnp897291	GAA(C/T)ACAAAACGTTGTCTCCAATTTTG	5	10.16
mdsnp24667	ATTGTTACTACTTCCTCTCCGTTTTAC	5	10.33
mdsnp19546	TTTCCAACAACCTACACTCCCCCAAAG	5	10.33
mdsnp8785	CTATGTTGTACTGGAGCTCCATAAGTA	5	10.67
fsnp3240147	TTTACACTGACCATA(T/A)CTCCATTATAA	5	10.85
mdsnp13575	GTGGATCGTACAGTGACTCCATATCTA	5	11.12
mdsnp46197	ATAAGTGTGACTATGACTCCACCGACA	5	11.24
fdsnp3348	AACAAGTCTACTATAACTCCCCTTTTC	5	11.25
mdsnp48730	CGAAAAATGACGTTGGCTCCTTATTCC	5	11.32
mdsnp56945	ACATCTTTGACTCCTACTCCCAGACTA	5	11.77
mdsnp13268	CAAACCTACACATTCTCTCCCACAGTG	5	11.77
mdsnp46167	CCATCTCCAACTCCTTCTCCCTCCAAC	5	11.77
fsnp1924471	CCAGGGTGGACTTAGGCTCCTT(T/G)GTGT	5	11.79
fdsnp37387	GTATTAAATACGAAGGCTCCACAGTCT	5	12
mdsnp35364	ACATTATTAACCTCCCCTCCCTACGCT	5	12.21
fsnp3248720	CT(A/C)CATACAACACAAACTCCGGAAGAG	5	12.71
fsnp2648353	GTTAGTC(A/T)AACAGTTTCTCCCGGAATA	5	12.71
mdsnp57590	AACTTCCCAACCTTCTCTCCCCCACCC	5	12.74
fdsnp37366	ATACAAATGACAGAAACTCCTTGTCAA	5	12.98
fsnp1199398	GTTGTGG(G/T)CACTCGCCCTCCCCGGCCC	5	12.98
mdsnp38180	ATGAGTAACACCTTGCCTCCGCTTGAT	5	13.16
fmsnp3024260	GCCTATAGCACAAACCCTCC(C/T)ATCTCT	5	13.66
fsnp1574324	GTATTTCAAAC(C/A)ATCTCTCCATCTTTT	5	13.77
fsnp729429	(G/T)AAACGAAGACATCATCTCCTGTTTGT	5	14.34
fdsnp13940	AAGGTCAAAACGACCCCTCCCGTCGTG	5	14.34
fdsnp18015	ACTTAGTAAACACATTCTCCCGAGCTA	5	14.34
fdsnp39851	TGAATATCTACGTGCACTCCTTTCTTC	5	14.34
fdsnp43491	GGCTACGCCACTGGCCCTCCCTAGCTG	5	14.34
fdsnp46790	TATTTATAGACCTCTACTCCCATCATA	5	14.34
fdsnp4802	CATGTAGCAACTCTAACTCCACTACAT	5	14.34
fdsnp50160	ATGAAAACAACAAAAACTCCAAAGCAT	5	14.34
fdsnp51241	GGTGTTTTTACTGTACCTCCATGGTTT	5	14.34
fdsnp54381	TAAAATCTTACTTCTGCTCCAGTTGTA	5	14.34
fdsnp7080	TTCTCCATTACTTATCCTCCTCAAAGT	5	14.34
fsnp1012629	GCCATGGGAACAGTTCCTCCTTAA(G/A)GT	5	14.69
fsnp262043	ACACTTGGGAC(A/G)TTCTCTCCTAACCCT	5	14.69
fsnp3240145	TTTACACTGACCA(T/G)ATCTCCATTATAA	5	14.69
fdsnp45738	TGGTTTATGACATAAACTCCTCCTGAT	5	14.69
fdsnp56709	CACTGAACAACAGAAACTCCTGATCCA	5	14.69
fdsnp5746	AAATGGAAAACTTCAACTCCAAATCGC	5	14.69
fdsnp4465	CACCAGTAAACTGTTTCTCCTTTCTTT	5	14.92
fdsnp55628	TTATGGTCCACATTGTCTCCAGCACCC	5	15.55
fdsnp50296	GATTGTCGCACATTTCCTCCTAACTGT	5	15.55
fmsnp925882	T(C/A)CTCACTGACAAAGCCTCCCATGGAT	5	15.78
fdsnp32134	TTTCAAAGAACATATACTCCACAGTAT	5	16.36
fdsnp23998	CATCACATCACGGTTGCTCCTGGCAAT	5	16.6
fdsnp55601	AATCGTTACACTTTACCTCCAAAACAA	5	17.34
fdsnp3585	TACGTCCCAACATCACCTCCTATTCCC	5	17.99
fmsnp1977453	CTT(G/T)ACACCACTTCATCTCCCTGACAT	5	18.03
fdsnp10278	CTACAATGAACAATGACTCCAAGTTTT	5	18.28
fdsnp36329	ATAAATAAAACAAAACCTCCATTTCTC	5	18.74
fdsnp48690	ATACCCAGTACAGAGGCTCCTGTCTCG	5	18.99
fdsnp23533	ATGAAATCCACGGATGCTCCGTTGTTT	5	18.99
fdsnp18507	TTATTAAGCACTTCTACTCCTCCCCAC	5	19.59
fmsnp2906353	TACGGGCTAACCTGAACTCCTA(G/A)TTTG	5	19.65
fsnp2470238	AACATTTACAC(C/T)GTTTCTCCTCATAAA	5	19.87
fdsnp54188	AATGTTGCTACCCCCTCTCCCCTCTCA	5	20.11
fmsnp2906338	TACGGGC(T/A)AACCTGAACTCCTAGTTTG	5	20.3
fdsnp44532	TTCATTTCTACCTCAACTCCATCTCCT	5	20.72
fdsnp37067	CTGCTATTGACCTCCTCTCCGGGTACC	5	22.2
fdsnp12509	TAGGGGCACACTGTCTCTCCCAAAAGT	5	22.26
fdsnp44189	TGAAATTTCACTTCCCCTCCACAATTT	5	22.29
fsnp2906344	TACGGGCTAACCT(G/T)AACTCCTAGTTTG	5	22.29
fdsnp17027	AGAGATGAAACATTTCCTCCCTTTGAC	5	22.29
fdsnp18981	TTAGTTGATACACTGTCTCCAAAAATA	5	22.29
fdsnp23521	TCACTATACACTACCTCTCCATGGATA	5	22.29
fdsnp25219	AACCTCCGTACAGTCTCTCCCTTCCTG	5	22.29
fdsnp28884	CTTTACTGTACCTCTCCTCCCCTGCAT	5	22.29
fdsnp38728	ATCATACGAACTCACGCTCCCGTTTTA	5	22.29
fdsnp39768	GCTCGCTAAACAACCTCTCCACCAGGC	5	22.29
fdsnp41169	CAGTCACGCACGATTGCTCCTCTTTGT	5	22.29
fdsnp43667	TATATACATACCCCAACTCCTCAGGGG	5	22.29
fdsnp4742	ATTTGTACAACTACCCCTCCAATACGT	5	22.29
fdsnp54776	GTGCAATGTACTCTTACTCCTTTGTTG	5	22.29
fdsnp5969	AGTGACCATACAGGCACTCCCATAGAA	5	22.29
fdsnp4082	ATGTACTAAACTAATTCTCCATTACAT	5	23.4
fdsnp41098	TCAATCCCAACATTTCCTCCCTTGCAA	5	23.44
fdsnp10931	CAAAAATATACAAATACTCCATAATAT	5	23.44
fdsnp30137	GCCCAAGCTACGATGTCTCCATCGGTC	5	23.44
fdsnp32168	CATTACTACACTACATCTCCCCCTTGC	5	23.44
fdsnp38370	TTACATTGTACTAGACCTCCAACCTAG	5	23.44
fdsnp41853	TTTGTTATAACGCTGCCTCCCGGGATT	5	23.44
fdsnp49677	ACTAGGGGAACACTGTCTCCAGGGTGA	5	23.44
fdsnp50028	CCAGACCCCACTCTTCCTCCCCAAATA	5	23.44
fdsnp57145	CTTCTGAGGACTGTATCTCCTCTCCCT	5	23.67
fdsnp44574	ACTTTTTAAACCTCCTCTCCATAAAAT	5	23.67
fdsnp34384	TTATATCAAACACCTCCTCCACAGAAA	5	23.85
fdsnp21479	CAGTCAAAAACGCGGGCTCCTACATTG	5	24.16
fsnp782928	CTAACAATGACA(T/A)TGGCTCCTCAGTGC	5	24.57
fsnp797752	TCTTCATAAACGC(C/T)CCCTCCTTTAAGA	5	24.72
fsnp1192978	TCTTCAATAACAT(C/G)TGCTCCTGCTGAA	5	24.72
fdsnp26028	AAATGATTTACAAACGCTCCACGAGAT	5	24.72
fdsnp27701	GAGAACCGTACCTCAGCTCCAACAGGC	5	24.72
fdsnp37039	CAAAATGCTACCCCCACTCCACCCTTC	5	25.15
fsnp1116217	AATAAAAGTACTC(A/T)AGCTCCCAATCAG	5	25.57
fdsnp14838	TGTATGTTAACATTGGCTCCCTGTGTG	5	25.57
fdsnp52238	ACATCGGCTACGATGGCTCCAGTGGAA	5	26.34
mdsnp40052	ATGACAAGTACAGTTGCTCCACAAGTT	5	30.32
fsnp372206	CAGCGGTTTACCTC(T/C)CCTCCCATCCTT	5	31.23
mdsnp49353	TAGCATGCTACTGTAGCTCCGACTTTA	5	32.04
mdsnp34753	TGTTTTGAAACAATGCCTCCTTACAGT	5	32.49
mdsnp21125	ACTCATTGTACTCCAGCTCCAGTTATC	5	33.5
fsnp1651046	GATATGATGACGTCAGCTCCTCCGTG(A/G)	5	34.8
mdsnp52850	TTTAACGTCACATGTACTCCGTTACAC	5	36.01
mdsnp35390	TATTTCTCCACGAACCCTCCCCTGAAC	5	36.01
msnp1651020	(G/A)ATATGATGACGTCAGCTCCTCCGTGA	5	36.45
mdsnp24283	ACTTCGAAAACCGTCACTCCTTACCAC	5	37.85
mdsnp37588	AACATGAGTACATAATCTCCCATTAGT	5	38.26
mdsnp42812	ACCAAGAACACTCTCACTCCCCAATTC	5	39.18
mdsnp52688	GAACCGGTTACGTCATCTCCACTCGAT	5	39.52
mdsnp2875	ACAAATGAAACGAACTCTCCAAAGAAT	5	39.52
mdsnp31706	GTTATATTCACCGTCTCTCCACTACCA	5	40.18
mdsnp33570	CTTGGCTGTACCCCCCCTCCCTCCACC	5	44.54
mdsnp37380	CATCCCATCACTCCCCCTCCCCGGAAA	5	44.84
mdsnp15190	TTTTGACTTACCCCACCTCCCCCTGAC	5	45.75
mdsnp28927	ACTCATGGAACTTTTACTCCGTTTAAA	5	46.22
msnp2473426	AGGTCCTTGACTG(A/T)GCCTCCTCTGCCC	5	46.82
mdsnp34142	TGTTCTCCAACTCTCTCTCCCTCTCTG	5	47.22
msnp547372	TTTT(T/C)ATTAACTGACGCTCCATTCTAC	5	47.58
mdsnp46488	TCTTCAATTACAAAAACTCCTTATAAA	5	48.11
mdsnp44577	TTTCACTCCACTTTCACTCCAATTTAC	5	48.11
mdsnp46584	CCTGCGATGACATTGCCTCCCTATATA	5	48.11
msnp507745	TGTCTTTACACCA(C/A)ATCTCCTAGATAG	5	49.06
mdsnp458	TGGGGTGCAACCCCTTCTCCACCCTTC	5	49.06
mdsnp7213	AAGCCAGATACCACAACTCCGTCATAA	5	49.06
mdsnp55257	CCCATCCCCACCACCCCTCCCCTCCCC	5	49.73
msnp1529958	ACAAAC(T/C)TTACCATCTCTCCTTTATCC	5	50.32
msnp3003773	GATTGACACACTAAAACTCCATGGGG(C/T)	5	50.88
mdsnp21332	TTTAGATGTACGCAAACTCCCGTCACA	5	51.4
fdsnp23247	ACAGAAAATACTTTTACTCCATCTGGG	5	52.1
mdsnp5264	GGTTATGCAACTTACTCTCCTCAATTT	5	52.66
mdsnp52247	AACAGCACAACCTCCTCTCCTCCCAAA	5	52.88
msnp2635708	TCTCCCAAAACCGCCTCTCCAAGAT(A/G)T	5	53.67
msnp2635688	TCTCC(C/A)AAAACCGCCTCTCCAAGATAT	5	53.67
mdsnp30055	CTGTGCCGAACCTATTCTCCGAAACTT	5	54.43
msnp3029643	AGA(T/G)AATGCACTTTTTCTCCCTTGGTT	5	54.85
mdsnp54444	TCGCTCATAACAGTTACTCCATCACAC	5	54.85
mdsnp8349	CTGCAATATACAGTTCCTCCGAGAACA	5	54.85
mdsnp33182	TATCACTTGACTTGTACTCCCATAACT	5	55.74
msnp1287885	CCAGATTTAACAACA(C/T)CTCCCCGGCCC	5	56.21
mdsnp16244	ATTTAGTACACAGCGTCTCCTTTATAT	5	56.61
mdsnp1987	TCTTGATACACCGAGCCTCCAAGTTAC	5	56.61
mdsnp28705	CCATATGAAACCTTTTCTCCTGGAACG	5	56.61
mdsnp28816	AGGTCCGCAACGCTCCCTCCTGTCACA	5	56.61
mdsnp51488	GTGCTTGCAACTGACCCTCCCACTCCA	5	56.61
mdsnp51575	TTTTCCAGTACGTGTCCTCCAGGGCAC	5	56.61
mdsnp6319	CAACAAAAAACGTATCCTCCTCTTACA	5	56.61
mdsnp23477	CCCTCACCCACTCTGCCTCCACCTTCC	5	57.37
mdsnp14567	TCCATATTCACATAGTCTCCAAACACT	5	57.65
msnp854697	TACGCATGCACGCTA(C/T)CTCCAAATTAA	5	57.95
mdsnp24084	CCTGGCTACACCGAGCCTCCAAGTTAC	5	57.95
mdsnp28273	CGCAAACTTACATTTTCTCCTATTAAA	5	57.95
mdsnp56401	CCCGCACCCACTCCAACTCCCAACACT	5	57.95
mdsnp20216	CATTTTAAAACAACAACTCCTTTAAAA	5	58.11
mdsnp25540	ATTTGAGGCACATGAGCTCCGTTAGCA	5	58.42
mdsnp20202	TTTCCATGTACGTGTCCTCCAGGGCAC	5	58.42
msnp2406836	AATTT(T/A)GAAACAAAGCCTCCCACTTTC	5	58.42
mdsnp30403	CTTTCATTTACTACGTCTCCTACATGA	5	58.42
mdsnp54471	TGTGCCCCAACGAATACTCCTCTTGTA	5	58.42
mdsnp55843	TTACGCCCGACGATCTCTCCCTTGACT	5	58.42
mdsnp33624	TAATGATTCACTACGTCTCCTTCCATA	5	58.6
fdsnp40226	TATATCACAACTTCCCCTCCCCCTAAC	5	58.82
mdsnp36728	CACACAAAAACAAATTCTCCCTCAAAG	5	59.11
mdsnp41375	GAATTCTATACTTGTACTCCAATACGC	5	60.4
msnp1980689	GTGAGCAAAACAACTCCTCCTAGACC(C/T)	5	60.56
msnp2705102	GA(T/A)AACACCACCCTTCCTCCCCATTCC	5	60.79
fsnp540646	G(G/A)CTTGGCAACCAGACCTCCTGGACCA	5	61.15
fsnp1238837	CTCATAATAACATGTTCTCCTTCAAT(G/A)	5	61.15
fdsnp15241	GATCAATGTACCCGGACTCCCAACATC	5	61.15
fsnp1661873	CAGAAGTGTACCGTTACTCCAAAACA(G/C)	5	61.15
fsnp1671479	ACTTTTCTCACTCGTTCTCC(G/A)GAGCGT	5	61.15
fdsnp17217	AATTAATTAACTTTTTCTCCCTATGGG	5	61.15
fdsnp19612	AACAACAAGACGATGACTCCTGCTCGT	5	61.15
fsnp1975413	TATTGACAAACATTT(T/C)CTCCGACTGAA	5	61.15
fsnp2029810	TTGATAA(A/G)TACTGTCCCTCCACTGTTT	5	61.15
fdsnp32902	CTTGCTTTTACACCTTCTCCGCAAGCA	5	61.15
fdsnp49026	TGAGATTCCACATTCTCTCCAGAGACC	5	61.15
fdsnp49129	GTTAATATAACGCATCCTCCCAAAATG	5	61.15
fsnp708606	AACTTGCAAACGTCTTCTCCC(G/A)AACGT	5	61.15
mdsnp38560	GGGGTATATACTCAATCTCCCCTGGTT	5	62.26
mdsnp44543	TAATCTCTGACACCCCCTCCCCCCCAT	5	62.26
msnp533106	GAGCAATTAACAAACGCTCCG(G/A)TCCTC	5	62.66
fsnp1628936	CC(C/T)TGGAAGACATTTACTCCTCTGGTC	5	62.77
msnp533109	GAGCAATTAACAAACGCTCCGGTC(C/T)TC	5	62.84
mdsnp186	CCAGTGATTACTTGCCCTCCTGATGTC	5	62.84
msnp1352432	TGGTG(A/G)TACACGACCCCTCCCCGGCAC	5	63.43
fsnp3127699	GTGATACATACCTTATCTCCTA(A/C)TAAT	5	63.56
fdsnp46390	CCATTTATAACTATTACTCCTATTTAA	5	63.56
mdsnp41361	CTACACAGTACATTCACTCCTCGTTAA	5	64.15
mdsnp23221	TGTCGTGGCACGTGCCCTCCCCAAAAT	5	64.4
mdsnp12284	AGTTAATGTACTATAGCTCCTGTACTA	5	64.4
fdsnp1947	CTCACTCCCACTGACACTCCCTCAGTC	5	64.71
mdsnp54809	CATACACCGACACACCCTCCCTATCAT	5	64.97
msnp2557099	CCCCGGGCGACCC(C/C)GTCTCCATCTCGT	5	65.2
mdsnp36167	TCCCTCAATACGTACCCTCCATGAATA	5	65.2
mdsnp55931	TATCGATCAACAGTTACTCCTAATATC	5	65.2
fsnp1138941	CTC(A/G)GGGCTACACTCCCTCCGTTTTAA	5	65.55
mdsnp37892	ACTCAATGAACATATTCTCCTGCCTTA	5	65.87
fdsnp23129	AATAACATTACAACACCTCCATCCCCC	5	65.89
mdsnp15832	CTCCCATAAACCTCTTCTCCGGTATTC	5	66.29
mdsnp20513	AATCAGGAGACCGAAACTCCTGGGCCA	5	66.69
mdsnp15280	GACTTTAGAACAAAAGCTCCATATCGT	5	66.69
mdsnp36154	GCATTAAACACGAAATCTCCCAATGGA	5	66.69
fdsnp35628	GGAGTCAACACCCCTGCTCCCAACAAC	5	67.04
fsnp3003749	GA(T/G)TGACACACTAAAACTCCATGGGGC	5	67.07
fsnp1359928	AAAGAATCGACTATTTCTCCAT(G/A)CAGT	5	67.07
fdsnp31714	TTAAACTCGACAGCAACTCCGTTCTCA	5	67.07
fdsnp5929	CTAGCAACAACATAACCTCCCTGATGT	5	67.07
fdsnp32961	GTACTAGCTACTTCATCTCCATCCTGC	5	67.2
fdsnp21873	CATACTTCTACCCCTGCTCCCCCGCAT	5	67.2
fdsnp35886	CATCATTCTACTACCCCTCCTCCCCTG	5	67.2
fdsnp48467	TTTGCAAATACATTTACTCCAGTTAGT	5	67.26
fdsnp30300	ATATTATATACTAGTGCTCCTTGTAAA	5	67.45
fsnp507733	T(G/A)TCTTTACACCACATCTCCTAGATAG	5	67.48
fdsnp50165	CACCACGTGACTTATACTCCGTCTTTG	5	67.48
fsnp2255418	ATG(G/A)AAAAGACTTCTTCTCCATGACTC	5	67.54
fdsnp22997	CTCTTTAAAACCTTTTCTCCACAAATT	5	67.54
fdsnp5911	AGGGTGAACACTCTGCCTCCTCGGTCA	5	67.54
fsnp1241192	TACAT(T/A)CAAACCACCTCTCCCCTCTTA	5	67.59
fdsnp23883	AGATAAAATACAGCTACTCCATTCATC	5	67.61
fsnp312534	CTCATCTGTACA(T/A)AAACTCCCATACGT	5	67.61
fdsnp3329	ATTAAAGCAACAACTGCTCCGGGATTG	5	67.61
fdsnp39463	TCATGTGTGACATTATCTCCCTTTGCA	5	67.61
fdsnp39560	GCAATCTCAACGTTATCTCCTTTTACG	5	67.61
fdsnp9921	AAATACATGACTTGTTCTCCTCTACGC	5	67.61
fdsnp4087	GAACCGTGTACGTCATCTCCACTCAAT	5	67.63
fdsnp12541	CTTACCACAACCACCCCTCCCAACCCC	5	67.64
fdsnp30097	CCTGCTAAAACTCCACCTCCTACTGTC	5	67.64
fdsnp42485	TTTGTTTCCACAATACCTCCCATCACT	5	67.64
fdsnp48791	TAAGGGCAAACATAAACTCCAGTACCA	5	67.75
fmsnp1806565	GTTTTCAATACATTTTCTCCCTAAT(T/C)G	5	67.9
fsnp2094059	GAAGGATGAACACATCCTCCGGT(T/G)TAA	5	68.05
fdsnp27318	AAGGGCCCCACACACCCTCCACCCCCA	5	68.05
fdsnp22932	GAACGTAAGACTTTTTCTCCTCAATTA	5	68.31
fsnp3029666	AGATAATGCACTTTTTCTCCCTTGGT(T/A)	5	68.43
fdsnp46981	CAGAAACCCACCGCCCCTCCCCCATCC	5	68.43
fsnp1359926	AAAGAATCGACTATTTCTCC(A/T)TGCAGT	5	68.64
fsnp1926880	C(C/A)AGTTGGGACAAATTCTCCAGTGCTA	5	68.73
fdsnp44962	TTAAACTGGACACTCACTCCATGATAA	5	68.73
fsnp3045327	(A/C)TTTGTAAGACCCACGCTCCGAATGTT	5	68.78
msnp886967	GGGCAGGGCACCGGCTCTCC(C/C)GTTCCT	5	69.03
mdsnp17426	TGTCTAACGACTTAACCTCCAGTGTGT	5	69.03
mdsnp39975	ATTTTAGGAACATTCCCTCCATTTATA	5	69.03
fdsnp4383	AACTTACAAACCCCCTCTCCATACCAC	5	69.23
fdsnp36265	GAGTATAACACTGTTTCTCCATTATCA	5	69.41
fdsnp38061	GACGGTAAAACTCCGGCTCCCCATCTC	5	69.41
fdsnp49356	CTGCTATAAACAAATACTCCTTAAAAT	5	69.41
msnp3281444	TA(A/T)TGCGTTACTTTTTCTCCATAAAGA	5	69.53
mdsnp11734	AGAAACAGAACAGAGTCTCCTTGACTT	5	69.53
mdsnp16550	AGATGAGGTACAATAGCTCCCCTCTGG	5	69.53
mdsnp24566	TACCTGTGAACACTATCTCCTCATCAA	5	69.53
mdsnp26012	AACAGGTTTACTTTAACTCCACATAGA	5	69.53
msnp771285	GATCGG(G/A)GTACCCTCACTCCCCCCTTT	5	69.53
msnp901791	CTGTCTTCCACGTTTGCTCCT(C/T)TCGTC	5	69.53
fsnp2962417	AAATCTA(C/A)AACTTACCCTCCAAAGGCT	5	69.73
fdsnp12285	AACTTAACTACGAAACCTCCGTTGAAT	5	69.73
fdsnp18737	TAGAAAGAAACAGGTCCTCCAACTTTG	5	69.73
fdsnp23380	TTCATAACTACCCCGCCTCCCACACAG	5	69.73
fdsnp30210	GACCCCCCTACCCCCCCTCCTACCATG	5	69.73
fdsnp36410	TTGAATGTGACAAAATCTCCTTCTACG	5	69.73
fdsnp37598	GGTTTGGGTACTGTAGCTCCATCTTGT	5	69.73
fdsnp37895	TAAACATATACTTACGCTCCATTTGTC	5	69.73
fdsnp38595	TGCCCATCAACTACCTCTCCCATAAGA	5	69.73
fdsnp44512	ACCAGTCCCACACCCCCTCCCCCCGCC	5	69.73
fdsnp48076	TCAAGCTTTACTTTAACTCCATCTTTC	5	69.73
fdsnp53275	ATCATATTCACTTAGTCTCCAAACACT	5	69.73
fdsnp54348	AGAAAGAATACTCTGTCTCCTAGTAAC	5	69.73
fdsnp56576	TACCCGGCCACACCCACTCCACCCCCC	5	69.73
fsnp734661	ATAACATTGACAAGATCTCCT(C/T)AACCT	5	69.73
mdsnp52046	GTTCCAGAAACAGCAACTCCCTTAAGA	5	69.81
mdsnp39185	CTGAGACAAACCTCCACTCCACTCCAA	5	70.17
fdsnp13326	CGTTGTTGGACAGAAGCTCCCTTACTT	5	70.3
mdsnp45480	ATATGTAGAACTCAATCTCCGTCAAAA	5	70.41
mdsnp7296	TAACTGATAACTTATTCTCCTCAGAGA	5	70.73
mdsnp35947	AGCTTTTTAACCCCCCCTCCCCAAGCT	5	70.73
fdsnp7081	TCTAATATAACAACCCCTCCCCCACCC	5	71
fdsnp11669	TCTGGTCTTACTATAACTCCTGGACCT	5	71.22
mdsnp29353	AAAAGTTACACAATATCTCCATTCAGG	5	71.67
fsnp1366058	TACAACGTGACGGGTGCTCCAAC(G/A)GGG	5	72.04
mdsnp22820	CTACTCACCACCGGTACTCCACAAGGA	5	72.12
mdsnp17358	ATCTTTCATACAACCCCTCCCCCCCAA	5	73.01
msnp2282211	TTTTAATCAACC(T/C)CTTCTCCTTGTTGT	5	73.41
fdsnp7984	TACAACAGTACATACGCTCCTGAAGTA	5	73.78
fdsnp38455	TGGCTGACGACTTTACCTCCGTTGTGT	5	73.78
fdsnp55427	ATCATGTAAACGTTGCCTCCGAGTTAT	5	73.78
mdsnp53778	TTTAGTCCCACCTTCCCTCCCCTTCCC	5	78.16
fsnp1135801	CAAAGTAGAACTAGAACTCCTG(A/G)TGGA	5	79.63
fsnp2336295	CTCTGTTGAACCTGA(G/T)CTCCAACAGTA	5	79.83
fdsnp25506	AACAAATTAACTTCCTCTCCTTATGTG	5	79.83
fdsnp34450	TTTCTACCAACAATACCTCCAAAGCTA	5	79.83
fdsnp38393	TGAATGGGCACAAGGCCTCCAAATGTT	5	79.83
fdsnp40008	AAGGCCAATACTCCTCCTCCTTAACAG	5	79.83
fdsnp50958	GAATAATGAACTGTTGCTCCTTGATAT	5	79.83
fdsnp54988	GTGGCATTGACTTCACCTCCTAACCAC	5	79.83
fdsnp8254	TTATCAATAACAAATACTCCCTATTAG	5	79.83
fdsnp9178	TTTTTAGAAACGATTTCTCCATTGATT	5	79.83
msnp2336306	CTCTGTTGAACCTGAGCTCCAACAGT(A/G)	5	80.01
mdsnp26973	TGAAAATACACACATTCTCCGAGATAA	5	80.61
fdsnp50634	TTTAGTAAAACTTTAACTCCATTCATA	5	82.04
fdsnp8210	AGTATTTTAACCCTCCCTCCACCTTAC	5	82.04
fdsnp25135	TAGAAGCCAACCCCCCCTCCCCCTCCC	5	82.19
fdsnp998	TCCGCACCCACCCACCCTCCTCACACT	5	82.19
fdsnp37318	ACAGTTCCGACAATAACTCCAGAAGAT	5	82.45
fdsnp12502	CTCTCTCTCACTCTCTCTCCAAACTCC	5	83.11
fsnp3314004	(T/C)AATAATCAACAGGTCCTCCATGTACA	5	83.26
fdsnp13055	AAAAACTTCACTCCGTCTCCGTCATCG	5	83.26
fdsnp14569	CGTAAAAAGACAAAATCTCCTCCTCAA	5	83.26
fdsnp277	TTGCTGATCACAGACACTCCCCGCACA	5	83.26
fdsnp3266	TTAAATAGTACAAGTACTCCTGCCAGG	5	83.26
fdsnp35781	TTAATGTCCACATTCACTCCAGACTTT	5	83.26
fdsnp44103	TCATTCGTGACATAGACTCCGAGTTAT	5	83.26
fdsnp45895	CGAGAAAGCACCCAATCTCCACATACA	5	83.26
fdsnp45974	TGTCCCTGCACTGCCACTCCACTGGCT	5	83.26
fdsnp56249	CGCCTACCAACCCCCACTCCCTCTTTC	5	83.26
fmsnp1314986	TCATTTAT(T/A)ACCATCGCTCCTTCATCT	5	83.33
fdsnp35302	CTCTAATGTACCAGCTCTCCTCATGTT	5	84.42
fdsnp6823	TACCTCTGGACCACCCCTCCTTTTTAA	5	84.42
mdsnp11126	TATGTGCACACCCCCCCTCCTTCCCCC	5	85.43
mdsnp7594	ATCAAACGAACGTTTTCTCCTACTTTC	5	85.97
msnp3090304	TTTCCAGCCACACATTCTCCTT(C/T)ACAA	5	86.32
mdsnp4386	AGAATTTTAACCCTACCTCCCCCTTGC	5	86.74
msnp2861051	TATACATTTACGGTTTCTCCTCAGAC(C/T)	5	87.16
msnp100038	GCCATT(A/G)AAACTGGTACTCCAACCTAC	5	87.82
mdsnp39916	ATACAATCCACTACAGCTCCGCCGTTC	5	87.82
mdsnp43074	TTCTGACCCACTCTCACTCCACCCACT	5	88.67
mdsnp25585	TAACAGTACACGCCCCCTCCCCTCCCT	5	88.67
fmsnp3043295	GTTATGATGACCTGGGCTCC(T/C)CAATAC	5	89.42
msnp2584201	AAAACAG(A/T)AACTTCATCTCCGTAAATA	5	90.1
fmsnp3043277	GT(T/C)ATGATGACCTGGGCTCCTCAATAC	5	90.12
mdsnp40402	AAAAAATCAACAAAGCCTCCATTGTTT	5	90.65
msnp1605285	TAT(A/C)ATTTTACCAACTCTCCCACCCCC	5	90.79
mdsnp28790	GCTCCTCGTACGTCATCTCCAAGCAGT	5	91.41
msnp2679545	AAAGAAAGGACGTC(G/A)ACTCCCAAATCA	5	92.05
fmsnp2428969	TAATATAGGACTTTCTCTCCTTTTC(C/T)C	5	92.11
msnp2164121	TCTCTTTCCACCTCTCCTCC(A/G)TCTTTC	5	92.45
msnp2770867	AGGGATATAACCTGGGCTCCCT(A/C)AAAA	5	93.03
mdsnp1691	GTATCTAATACTAGTTCTCCCAATGTA	5	93.03
mdsnp26843	GTATCTAATACTAGCTCTCCGATGGTT	5	93.03
mdsnp27233	GCTGATCTAACAACCTCTCCTCCCTCC	5	93.03
mdsnp29391	TAGGTACTCACCATATCTCCCTTCTAC	5	93.03
mdsnp3242	AACCAATTGACTTTATCTCCATCTCTA	5	93.03
mdsnp49898	CCCAGTTTTACGTTCCCTCCATTTGGA	5	93.03
mdsnp5679	GGTACGATAACATTGACTCCTTACAAC	5	93.03
mdsnp46375	GTCTATTCCACATAATCTCCAATGTAG	5	93.93
fmsnp2003133	ATCACG(C/A)GAACGCAAACTCCTGAGTTC	5	94.23
mdsnp16681	CATTATAATACAGTTACTCCCTAACTA	5	98.62
mdsnp18304	CCTCTAGCTACTCCCCCTCCCCATTCC	5	100.09
mdsnp11171	TTACTCAACACCATTTCTCCTTAACAC	5	100.09
mdsnp3182	CCCCTTGGTACTAAATCTCCAATTTGG	5	100.09
mdsnp53450	ATATTTCCAACATATCCTCCCAATTGA	5	100.09
mdsnp32152	CCTCTGAAGACCAGTACTCCTATTTCT	5	101.07
mdsnp44105	CAGACGGGAACCTATACTCCGTGTTAC	5	101.67
fdsnp33569	GGTATGGAAACCGATGCTCCGGCATCC	5	108.4
fdsnp18931	ATGGGAGACACCGTTCCTCCAGGACGA	5	109.16
fdsnp7634	GTGGTCTTTACTTTCACTCCTCATATT	5	110.33
fdsnp20674	TACTAATTTACCTATACTCCGTCCTCC	5	110.33
fdsnp33885	ATGCCACTGACTCTCACTCCTTTCTTT	5	110.33
mdsnp53681	TGCACCACTACTGAATCTCCTTCTTTT	5	111.37
fmsnp1927423	TCTA(T/G)GATGACTTCTGCTCCTAAGTCC	5	119.59
fmsnp1828781	TGCTTATAAACAAACTCTCC(A/C)GTAGAT	5	119.9
mdsnp48432	CCCTCTCATACCCTCTCTCCTCCCCCC	5	120.29
mdsnp26093	TGCTCAACTACCCAAACTCCTTTAAGC	5	121.45
mdsnp56178	GGGTAACTTACCCCTGCTCCCCTCCCT	5	122.25
[truncated: 5,840 more rows]

## Sheet: Male map
Marker	Sequence & SNP	Linkage group	Position (cM)
mdsnp45342	ATTTGATCTACAGATACTCCTACTTAA	1	0
mdsnp42396	CCCTTATCCACTACCTCTCCCCTATCC	1	0
fmsnp732456	CCT(A/T)TTTATACCCACCCTCCTTTCTAT	1	0.608
msnp2215190	GCTTT(T/C)ACTACAAGTGCTCCATTCCTT	1	0.876
msnp2421873	TGC(G/A)ATCAAACTGTTCCTCCCGTATTA	1	1.432
msnp1803333	CCACTC(G/A)GAACCTTTGCTCCTGTCACT	1	1.432
msnp1676837	TTGGC(G/T)TGGACTTTACCTCCAATTCAT	1	1.728
msnp210081	AATGTTCTTACATGTCCTCCTGTT(T/G)CA	1	1.728
mdsnp30049	TCAGACTAGACCAACTCTCCATTTCTC	1	1.728
msnp2618085	AGAACA(G/T)CGACAGGTTCTCCCACATGC	1	2.324
mdsnp32571	ATAAATCGAACATCTACTCCACACACT	1	2.614
mdsnp9605	GTGTCTTAAACCATACCTCCATGCTTA	1	2.957
mdsnp51686	TGTGCTCACACCCTTACTCCCACCTTC	1	3.346
mdsnp35367	ACACTGTATACCACAACTCCTAACTGC	1	3.58
mdsnp11340	CAAGGTTTTACTGTCCCTCCTCCTGTG	1	3.58
mdsnp27342	GTTCATCATACCTCCCCTCCCCCACTC	1	4.079
mdsnp4673	CCTCCATCCACGACATCTCCCTTATCC	1	4.188
mdsnp44153	GCTAATTATACCACAACTCCAGGTTTA	1	4.188
msnp514983	ACAAAACGTACTGCT(T/C)CTCCTATGGAT	1	4.37
mdsnp13829	TAAGCTAAAACTGCAACTCCCTAAATT	1	4.37
msnp154111	TGAACCTGAACCATATCTCCATATT(C/T)G	1	4.37
msnp1969808	AAACGAAGTACAAATGCTCCAAAAAT(T/G)	1	4.37
mdsnp32029	TTTAACTTGACCTTACCTCCTTTAGTT	1	4.37
mdsnp45329	TCCCTACACACCACCCCTCCCCATGTC	1	4.37
mdsnp53821	AAGATGCACACTTGTACTCCTGCGATG	1	4.37
mdsnp57004	ATGAAAGAGACATACCCTCCAATACGT	1	4.37
mdsnp11859	TCAATACCAACTCCCCCTCCCGCCCCC	1	4.572
mdsnp17349	CAGCGGAGTACGTGTACTCCATTCGCA	1	4.572
mdsnp40051	GCACCCCGTACACTAACTCCAATATTC	1	4.572
mdsnp50115	TAAGGAATCACAAAGCCTCCAGCTTTC	1	5.127
mdsnp8843	CTGTTATGAACAACTTCTCCAGCTTAG	1	5.127
fmsnp129861	AAAATAACTACTACCACTCCA(T/G)GTTGT	1	7.704
msnp2800198	GGGA(G/A)CTTGACCCTAGCTCCCCTCGTC	1	8.314
msnp2800217	GGGAGCTTGACCCTAGCTCCCCT(C/T)GTC	1	8.772
mdsnp29483	ATGTCAATGACACCCTCTCCTGTACCG	1	8.772
mdsnp43350	AAGAAAGGAACTTTTTCTCCCCGCTTA	1	8.772
msnp828611	TATAGTCATAC(A/G)GTGGCTCCATAAAAT	1	8.772
msnp828614	TATAGTCATACAGT(G/T)GCTCCATAAAAT	1	8.772
mdsnp29555	TCCACCCCAACACCTTCTCCCACCACA	1	9.3
mdsnp26650	TTGCTTTTCACAGACTCTCCACAATGT	1	10.812
fmsnp692846	TC(C/T)CGGAAGACAGTCCCTCCTCCAGAG	1	11.787
msnp1548793	GATCTCGTTACCTCAACTCCTC(C/T)GCAG	1	12.855
mdsnp2363	TGAAATTTCACACAATCTCCACAATTC	1	13.051
mdsnp16734	GCAAACCAAACCACCCCTCCCATTCCA	1	13.711
mdsnp47959	TTTTTGGCCACTTGACCTCCATTTATA	1	15.167
mdsnp25965	TGGTCCTGGACTGCACCTCCGAGCAGC	1	15.167
mdsnp56729	GTATCTTGCACGAGTTCTCCGTTCGAA	1	15.167
mdsnp34902	CGGTCAATGACCAAATCTCCTCTACTA	1	15.546
mdsnp416	TCAAGATTTACTGTATCTCCATAGTCC	1	16.18
mdsnp42212	ACACAACGTACTATTTCTCCCGGTTGA	1	16.719
mdsnp17634	GCCACCCAAACGAAATCTCCTAGCTAT	1	16.719
mdsnp22430	ATCCTAACAACCCCTTCTCCATCTTCT	1	16.719
mdsnp6031	AAACAACTTACCTTCTCTCCTCGTGGA	1	17.161
mdsnp29442	AGAATCATGACCGAATCTCCGAAGAGC	1	17.863
msnp1602738	CTCAACCATACTGTTCCTCCA(A/T)TGATA	1	20.432
mdsnp9583	TACCATAAAACTTCAGCTCCCGTTGTG	1	20.432
mdsnp18475	ATATTCCCTACCTAACCTCCCATAGGG	1	20.704
mdsnp48042	CATTCTCTAACCCACTCTCCAAGTTTG	1	21.125
mdsnp34058	TTTACACACACCACCCCTCCCATCCCC	1	21.125
fmsnp3187214	AA(C/C)GTTCCAACGATAACTCCAGCTATC	1	21.341
mdsnp22880	ACAGTCAACACCACTGCTCCAGGTAGC	1	21.843
mdsnp34999	AACAGAGTAACTTATGCTCCACAAAAG	1	22.106
msnp2001234	CTGACGAAGACGTCGGCTCCTCAG(T/G)TC	1	22.737
mdsnp41566	TATACAGTAACACGCTCTCCATGGTGT	1	22.737
msnp442937	ACCAT(T/G)TATACCTAAACTCCATGATAT	1	22.737
mdsnp47085	TCTCTCCAGACGGACCCTCCACTTCCG	1	22.737
fmsnp783037	CTTTTCAAAACCA(T/A)GGCTCCGATTTAT	1	24.171
mdsnp12965	CCAATACCAACCTCCCCTCCCCCCAAC	1	24.925
mdsnp17552	TGTTTCTTAACACCTTCTCCCAATTCA	1	25.429
msnp2728485	CTG(A/G)TGACAACCACTTCTCCTTGAATT	1	25.696
msnp2950658	GTCAAGTCAACCTCTTCTCC(C/T)CCTTCT	1	26.145
mdsnp23178	ATCTCTTCCACCACCCCTCCTCTTCCC	1	26.145
msnp2358459	CGACAAGTCACA(C/A)CCTCTCCTTGACAT	1	27.398
fmsnp1595285	TCTAATAAAACGTTATCTCC(A/G)AGGGGT	1	29.339
mdsnp4514	TTGACTCTAACAGGAACTCCTTTGGAG	1	29.537
mdsnp32662	TAACAGCTCACCTCTCCTCCACCAGAC	1	30.284
mdsnp27684	ACAACATCCACTTATACTCCACTATAT	1	30.786
msnp2870151	(G/T)CCTACGCTACAACGGCTCCATTCGAC	1	31.055
mdsnp56572	GTGGCTAATACAGCTCCTCCGAAACAA	1	31.232
mdsnp34128	AAGTACATTACTGTAACTCCTGAGGAC	1	31.407
mdsnp29717	AACTATTAGACTAAGTCTCCTATTTAA	1	32.04
mdsnp26267	TGCTTCACCACTTCTGCTCCTGCTTTC	1	32.04
mdsnp50668	TCACTCCCAACAGAATCTCCTTTGGTG	1	32.485
msnp3273961	GATGCAAGAACAACGGCTCCAAGGA(C/G)A	1	32.614
msnp1476012	TCCATA(C/T)CCACCTTGTCTCCTCCATTG	1	32.614
mdsnp15846	TAATCAGGAACTATGCCTCCTAAGCTG	1	32.614
mdsnp22937	TCTTCACTCACTATAACTCCCATCTCT	1	32.614
msnp3139974	CCTCCCTTGACC(C/T)TTTCTCCATCACTT	1	32.614
mdsnp33614	GATCTAAAAACTGTAACTCCTGCAAAA	1	32.614
mdsnp34957	CGTCGGGAGACCCCCCCTCCACTCCCT	1	32.614
msnp681343	A(G/A)TGGGTAAACTTATTCTCCTCGGTAC	1	32.614
msnp681364	AGTGGGTAAACTTATTCTCCTC(G/A)GTAC	1	32.614
msnp81381	TTCTGC(G/A)GGACATCCTCTCCTGCTTGT	1	32.614
msnp1790718	(G/C)GGGCAAAGACACCCCCTCCCCCCACT	1	32.847
mdsnp12579	TTTTGTTTTACTCACACTCCAAGAATT	1	32.847
mdsnp5492	AGAATCAGTACTTGTACTCCTGCTTAT	1	32.847
msnp1639225	TGGA(T/A)AATTACTTGGGCTCCTCAGTGT	1	32.848
msnp1639229	TGGATAAT(T/G)ACTTGGGCTCCTCAGTGT	1	32.882
msnp1022048	AACTGAGCCACAACCCCTCC(T/A)CCCCCA	1	32.882
msnp3085248	GGTCATTCCACTCAT(C/T)CTCCAGTCACC	1	32.914
msnp1428391	TCAGTGAGGACCC(G/T)GTCTCCCTCTCCT	1	33.173
mdsnp6240	GAGGAGTGTACAGTAGCTCCAGACAAA	1	33.634
mdsnp12124	AAATGACTTACAAGACCTCCTATTATC	1	33.634
msnp1303154	TC(T/G)TACAAAACACTTCCTCCCCGCTCA	1	33.634
mdsnp24341	TGAAGAAAAACAAAACCTCCCTTAATA	1	33.634
mdsnp43158	AGCTACCGAACCGTATCTCCCACTGCC	1	33.634
mdsnp46084	CGTACTTGTACTTGTACTCCTTAAAAT	1	33.634
mdsnp7199	CTCTCTTGTACTTCTGCTCCAACCAAT	1	33.634
fmsnp1505143	TCTT(C/T)TCCAACTGCTGCTCCCTGGAAT	1	34.406
msnp94259	ATTTT(T/C)CTTACTATTTCTCCTTTTTTC	1	35.498
mdsnp50088	TGTTTAATGACCACCCCTCCCCCCGCC	1	35.498
mdsnp864	ATGAAAATAACAGGTACTCCAAAAGTT	1	35.498
mdsnp20141	TTGTTTACAACATTGCCTCCAAATACA	1	36.209
msnp1015803	ACAAATTGTACA(C/T)AAACTCCAAACCAA	1	36.625
mdsnp22311	AGTAGACCTACCCCCCCTCCCATCGGT	1	36.625
msnp2717527	TTTCAGT(T/C)TACATAATCTCCAGTAATA	1	36.625
msnp1820915	GGACGGGGGAC(G/A)TGTCCTCCCACTTTT	1	37.066
msnp116712	AGATTCACCACAACACCTCCC(G/A)AAGTC	1	37.355
mdsnp55406	AAACGCACTACTTTTTCTCCTCAATAA	1	37.355
mdsnp2656	AAATATCAAACTTCACCTCCAGTATAT	1	37.466
msnp950350	GTTCAAA(T/A)GACAGTTTCTCCTTCACAA	1	37.565
mdsnp460	AGTGGTATGACTGTGCCTCCTCGCCAA	1	37.6
msnp2717520	(T/A)TTCAGTTTACATAATCTCCAGTAATA	1	37.621
mdsnp23190	AAAAGTTACACCCTTACTCCTGTTCCC	1	37.905
mdsnp30572	TTCAGGGCCACAATCCCTCCTTTACCA	1	38.304
fmsnp94255	A(T/A)TTTTCTTACTATTTCTCCTTTTTTC	1	38.514
mdsnp3656	CTTTTACTAACTAAAACTCCAATAAAA	1	39.53
mdsnp53592	ACACCATTGACATGACCTCCCCACCCC	1	40.22
fmsnp1863329	CACTAATA(A/G)ACTACTTCTCCTCACTCT	1	40.566
mdsnp3172	CTAATAGTCACAAATGCTCCAAACTGT	1	42.147
mdsnp56822	AATCAACGTACCTACACTCCTCTCAAC	1	45.041
mdsnp53725	TGAAACTAAACGTTGGCTCCGATGAGA	1	45.577
msnp1399980	CTACTC(G/A)AAACATTTACTCCTGGTCTC	1	45.577
mdsnp23888	CTGACCTCGACCCCACCTCCACCCTCC	1	45.577
mdsnp33473	CTTTTCTAGACCCCCCCTCCTCCACCG	1	45.577
mdsnp34809	GGATCTTTGACAACTGCTCCACACATC	1	45.577
mdsnp37330	ATAAAATTCACATAAACTCCATGATAC	1	45.577
mdsnp20377	GTTGGTAGCACCTGGTCTCCCCAATCC	1	47.222
mdsnp49911	ACGTTATTAACAAAGTCTCCGGATGGT	1	47.222
mdsnp50083	AGTGACTCAACTTCAACTCCTGTCTGT	1	47.222
mdsnp49700	TCTTCATAGACGTGTTCTCCTACTCAT	1	48.909
mdsnp13235	TACCAAATTACAACTCCTCCGTGATAT	1	49.802
msnp1515428	GC(A/C)GGAGGTACTGTACCTCCATGATTA	1	53.993
mdsnp20078	CCCATTAGGACTTCTACTCCAATGACA	1	56.121
mdsnp3850	CATATCAGTACCCCTCCTCCCTCCCCT	1	56.451
mdsnp39314	TCTCCAACAACATTACCTCCACTACTA	1	56.935
mdsnp8515	GCAGACACTACCAATACTCCAACCCTC	1	57.742
msnp814837	TGCTATC(A/C)AACATCCCCTCCACCCCCA	1	58.837
mdsnp33975	ATACACACAACTTACCCTCCCCCCCTT	1	58.837
mdsnp1523	TGACCCCCCACCCCCTCTCCCAATTCA	1	59.139
mdsnp4641	TCCCCCAACACCGTACCTCCCGACGAC	1	59.658
msnp2748665	CCCTTGGTCACATA(C/T)GCTCCTTTACTG	1	60.784
mdsnp6468	GATAGTGATACCCCACCTCCCATCCCC	1	60.805
msnp3239973	CTT(C/T)GTTTAACACCTTCTCCCGGATTT	1	60.848
msnp2536218	TTT(C/A)TAACGACTAATTCTCCATTCTGC	1	60.894
mdsnp25750	ACACACCCTACTTGTGCTCCCCCCTTC	1	61.064
msnp364124	CCTGA(T/A)GTAACAGGACCTCCAGTTCAA	1	61.482
msnp2177118	GAA(C/T)AAGGTACATATTCTCCGTTTACT	1	61.942
msnp1057724	TT(T/C)ACTTGCACAAGAACTCCCTCAGCA	1	61.942
mdsnp20825	TTCAAGTATACACTCACTCCTGCCTTT	1	61.942
msnp2275640	AT(C/T)TCTCTTACTCTCTCTCCTGGTGTT	1	61.942
msnp2528361	AAA(G/C)GAATTACTGTAACTCCAAAATTG	1	61.942
mdsnp36925	ACTTCAGACACCCCTTCTCCTATCAGC	1	61.942
mdsnp44426	GCCATACACACATGTCCTCCAAATTCA	1	62.114
mdsnp53345	CTGTTTTAAACAGTCCCTCCTCCCCCC	1	62.114
fmsnp2340898	T(T/C)GAAGATAACAGAGGCTCCAACTGCT	1	62.274
mdsnp19325	AGCCTACACACCCCCCCTCCTCCCCCT	1	62.619
mdsnp15718	CTCTGTTTTACCCTCTCTCCACCTTGG	1	62.619
mdsnp27527	ATATATAAGACACTGTCTCCCTATTCT	1	62.619
mdsnp33663	AGATATCCAACACAAACTCCATGTCTT	1	62.619
msnp274013	ACTTTTGCTACCTTCCCTCC(A/T)TTGAAT	1	62.904
msnp402717	CTGACCTGCACCATT(G/T)CTCCTCCAGTT	1	63.236
msnp848726	ATCAATCTGAC(A/G)ATGCCTCCAAAGAAC	1	63.243
msnp2544473	ATGTTCTTTACCATTTCTCCTTG(T/A)TTT	1	63.754
mdsnp45604	ACGTACGTCACTAGGTCTCCTCTCTCT	1	63.955
mdsnp57535	CGTCCTCTAACATCCTCTCCTGCCCAT	1	63.989
mdsnp15024	TGCACTCGGACCTAATCTCCTGCTGAG	1	64.382
mdsnp27099	TTAGGTGTTACCTCCTCTCCATTTTTC	1	65.005
mdsnp21541	ATCTACAAAACATCCCCTCCATGACTC	1	65.114
msnp711335	ACACCACCCACCCCCTCTCCCTC(T/C)TGG	1	65.476
msnp2347081	C(A/C)CACACACACACACACTCCAAACTTG	1	65.9
mdsnp18003	CTCTTTCACACCCCCCCTCCCCACCAA	1	65.9
msnp2043959	TGTGTTGT(G/A)ACAGTAACTCCAGATTAA	1	65.9
mdsnp22165	CCTACCCACACCCCCCCTCCCCCACCA	1	66.644
mdsnp44692	AGTTGGATGACATGTTCTCCTTTTATT	1	67.038
msnp2213859	TCGGAATATACGATATCTCCATCT(T/C)CA	1	67.445
mdsnp11373	ATTTTTTTAACTAATCCTCCAAAGTAG	1	67.445
mdsnp13515	CAGAAATGAACTCCTACTCCTCTGAGT	1	67.445
mdsnp2193	ATATGCTACACTAAAACTCCACACCAT	1	67.445
mdsnp530	AGTTAATCCACACAATCTCCATAATTC	1	67.445
msnp543315	TGCTGTTGTACTCATACTCCAAGT(C/G)TG	1	67.445
mdsnp8741	GATTTTAATACAGGTACTCCTTGAATG	1	67.445
fmsnp508476	CAGTTTATTACTTCT(C/T)CTCCCCTCCCC	1	68.225
mdsnp37882	TTTCCTTATACTATCTCTCCAGAATCA	1	68.501
mdsnp1507	AAGACTCCCACCCACACTCCCCATTAG	1	69.44
msnp2455824	ATTTGTGCCACCCCT(C/T)CTCCCAACTCC	1	69.948
msnp2641351	TATATACTCACCTGGTCTCCTCTTT(T/C)A	1	70.512
msnp443365	C(A/T)ATTGTAAACTTGTGCTCCCTCGATA	1	71.028
fmsnp2167730	GCTATTTAGAC(A/G)AAAGCTCCATTGATC	1	71.392
msnp2641339	TATATACTCACCT(G/T)GTCTCCTCTTTTA	1	71.554
mdsnp5425	TCATTGATTACAAAATCTCCGATCACC	1	71.554
mdsnp13324	ACTTCAACGACCTATACTCCTTACTAG	1	72.144
mdsnp16728	ATTCATCCCACCCCCCCTCCACCCTCC	1	79.247
mdsnp52640	TGAGACTGAACTCTGTCTCCAGTTTAG	1	80.623
msnp827909	GTAAGTCATAC(T/A)ATCTCTCCTTATATG	1	81.34
mdsnp13255	TCATTTGTCACATTCTCTCCACCCTCT	1	81.34
mdsnp15891	CCTTCTTAAACAGTTTCTCCTGTTTAC	1	81.34
mdsnp19169	ACGTACACCACGTTTTCTCCTCTACCT	1	81.34
mdsnp21664	CCTTCCCTTACCCCGCCTCCTTTTATA	1	81.34
mdsnp24710	GTTATAGCAACATGTACTCCAGGCTTT	1	81.34
mdsnp35430	CTTCCCGTCACCTCCCCTCCACCCCCT	1	81.34
mdsnp44517	TGCTAGAAAACAACGCCTCCGGCCAAG	1	81.34
mdsnp45860	TCACCTGTCACTTCCTCTCCATCCTTT	1	81.34
mdsnp52042	TCCACCGGAACTTCTTCTCCTTCTGGT	1	81.34
mdsnp48961	AACTAAGTCACCCCACCTCCTAAATTT	1	81.784
fmsnp2446633	ATTA(T/A)TTTGACTTGGCCTCCACCATAA	1	82.498
mdsnp10794	TTTCAATCTACATCTTCTCCATAGATT	1	85.413
msnp518321	ATGCA(A/T)TAAACAAGTACTCCTAATCTC	1	88.038
msnp2795966	AACATACAAAC(A/G)TGAGCTCCTTTGTTG	1	89.057
mdsnp38433	TATAAATATACTATTACTCCCTACCAT	1	92.458
msnp1003190	TAAAAAAT(A/G)ACATTCTCTCCAATATAA	1	97.927
msnp477418	TAGATAT(A/T)AACGAAGACTCCGCATGGC	1	100.878
mdsnp42282	TTACTAATAACACTGGCTCCGCAAAAT	1	108.449
fmsnp1622076	(G/C)TTCCCTTAACCCATCCTCCGCCTCCA	1	109.502
fmsnp1622096	GTTCCCTTAACCCATCCTCC(G/T)CCTCCA	1	109.502
mdsnp38859	TAACTGGTAACATTTCCTCCAATTCAA	1	110.727
fmsnp3216419	AAATAATATACACCTACTCC(A/C)TAACCC	1	111.223
mdsnp8001	AAATGTTATACTACTCCTCCCCCTTAA	1	111.683
mdsnp187	ATACATTTAACGTATACTCCGAACATA	1	111.683
mdsnp23119	TATTGACATACAAATACTCCAGTGCAG	1	111.683
mdsnp5814	GTAAACGAGACATTGACTCCATATCGT	1	111.683
mdsnp8652	TTTAATAGTACAGTATCTCCAGTCCTG	1	111.916
msnp1427411	CCATT(G/T)TAAACACCTTCTCCCACGGAC	1	111.916
msnp1480380	(A/G)ACCTCATTACAACCTCTCCTTCTCTC	1	113.16
fmsnp3197771	AA(G/A)ATATTTACAATGCCTCCCTGCAAC	1	113.962
mdsnp20450	CACATTAGGACTTTTTCTCCACATTAA	1	114.412
mdsnp2907	ATGACCTAAACACGAGCTCCGAAAGTG	1	114.412
msnp734869	TTCTTTTGGACTG(C/T)CTCTCCATCATAA	1	117.688
msnp2066994	TCCATGATGACA(T/A)CATCTCCCCACAGT	1	117.688
mdsnp33918	TATATATATACATACACTCCATTGTTA	1	117.688
mdsnp1155	GAACTAAGTACAATTGCTCCAAAGTGT	1	118.384
mdsnp54840	CTTGAAAGAACCAAAACTCCAATCCTT	1	118.384
mdsnp23090	AATAGAAATACCCATCCTCCTAGATGT	1	118.582
fmsnp2153955	CTTGCC(C/T)TTACAAAACCTCCTATTCTG	1	119.47
fmsnp2516106	CGTACC(C/T)GTACCACCCCTCCATACCTG	1	120.101
msnp2516100	(C/G)GTACCCGTACCACCCCTCCATACCTG	1	120.358
fmsnp2329013	CGATTCCAGACTTACCCTCCCTA(T/A)AAT	1	120.978
mdsnp9855	GAACCAAAAACATTTGCTCCTTGAAAA	1	121.536
mdsnp15263	TCAATGCTAACAACGCCTCCCTCGTTG	1	121.536
mdsnp30390	ATGTGAAGGACAATCACTCCATTGTCT	1	121.536
mdsnp41142	TTTATTTTTACCATCCCTCCACCCAGA	1	121.875
msnp3260436	(A/T)AAACACAAACACTCACTCCTCCATTA	1	122.785
mdsnp3156	AGCAGGGGGACAAACCCTCCTCCTCCA	1	123.125
mdsnp45894	TTCTATGGTACACACACTCCAATAATC	1	123.657
mdsnp36309	AATTTTTATACATAGTCTCCGCTGTAG	1	123.657
mdsnp41331	CCAATTGTCACCTTTACTCCTCTGTAG	1	123.657
mdsnp53788	AAGTGAATAACCTGAACTCCGCTAGAT	1	123.657
mdsnp19973	AAGACACCCACCCAACCTCCTACTGTA	1	123.854
mdsnp51871	GGGGTTCGGACTGTACCTCCACGTAAG	1	123.854
mdsnp7888	CATAATTTCACCTTTCCTCCGGTATCT	1	123.854
mdsnp37209	GACGTGACGACTTGTCCTCCTTTGTTC	1	123.898
mdsnp23942	TTAAACAAAACAATTGCTCCCCTTTAT	1	123.898
msnp2393170	C(C/T)CCCTCCCACTTTGCCTCCCCTCTCC	1	123.945
mdsnp35384	AGTACCTTCACATATACTCCAGGAAGT	1	123.945
mdsnp3679	GGTTAAAAAACTTGTCCTCCTCGCTCA	1	123.945
mdsnp70	GACCTGTACACAAAAGCTCCGTCTGTA	1	123.945
mdsnp23087	AGTGTCACTACACTACCTCCAGGGGTC	1	124.181
mdsnp30521	ATACATAACACAATGCCTCCAATCGAC	1	124.181
mdsnp32384	CGTATGCTTACTTCACCTCCTAGGCAT	1	124.181
mdsnp46205	TTGGCCGTCACAGTATCTCCGCTGATT	1	124.38
mdsnp34362	GCTTAAAGGACCACCCCTCCTTTTTAA	1	124.931
mdsnp10588	TACTTTTACACATTCTCTCCCACATGC	1	124.989
mdsnp34288	ATATTTCCTACACAGGCTCCTTTACTT	1	125.03
mdsnp47290	CTATAGTTCACATGTTCTCCTTGGTTT	1	125.033
msnp2437287	(G/A)ATGGGTAAACCTCTTCTCCACTTTTC	1	125.117
mdsnp16250	CGTCATATGACATGTCCTCCCACACAC	1	125.117
mdsnp30221	GTATGTAGTACTGTGACTCCACCCTAA	1	125.222
mdsnp1192	GGATGAGAGACTTGTTCTCCAAACCAA	1	125.406
fmsnp1824138	TCGAGAGAAACCTTATCTCCA(C/G)GATAG	1	125.709
fmsnp1489546	ACCCTTGCCACCT(A/T)ATCTCCACTTTGC	1	126.208
mdsnp42288	CATGGCCCTACAAACTCTCCAAGAATA	1	127.914
mdsnp20376	ACGTTATTAACATGCGCTCCAGAGTCC	1	127.914
fmsnp1762933	CTACCGTACACTTTTTCTCCTTTTT(T/G)G	1	128.097
msnp2223927	ATTTGTGACACCTCACCTCCC(A/G)AATGG	1	131.615
mdsnp16070	TGGTGGTTTACCATGACTCCCAGAAAG	1	134.845
fmsnp1785432	GATATT(T/C)AAACGGCTTCTCCTCACTAT	1	138.78
msnp1312973	ATAATTAGTACTGAAACTCC(C/T)CTTGGT	1	141.419
mdsnp30728	CACTTTGTCACAGAACCTCCCACCATG	1	142.436
mdsnp26461	ATCAACGCCACCCCCCCTCCCTCAAGG	2	0
mdsnp15129	AACCTGAATACATAGGCTCCTTTGCTT	2	6.798
msnp3246800	GTTCATTGAACCTTATCTCCAATTAA(T/C)	2	7.436
mdsnp24287	TTCTTCTTAACTCCTGCTCCCTGGCAA	2	8.463
mdsnp42482	TGAATTGATACGAGGACTCCATCGTTT	2	9.044
mdsnp11785	CTAGTATACACGATATCTCCAGGATAT	2	9.044
mdsnp27637	CGGTCTATGACCCCCCCTCCTGTCCCC	2	9.044
mdsnp30616	GAACCGTTAACGCTCGCTCCCTTTATT	2	9.044
mdsnp56655	TTAGTACATACAGTAACTCCTGCAAAG	2	9.044
msnp2844184	TGGCAGA(C/G)CACTTTATCTCCAAGACAA	2	9.902
mdsnp42706	CTCGCTTCAACATGGGCTCCGTCGTCC	2	10.798
mdsnp7659	TTATTCAATACTGTAGCTCCACTGACT	2	11.255
mdsnp33237	TGCTGAAAAACGATGTCTCCCGTGTCA	2	11.255
mdsnp46282	CTCCGTTGCACCCCTCCTCCTTCGGGA	2	11.514
fmsnp404349	(A/G)CAGGTGAAACTCCTCCTCCCAGTGAA	2	11.757
mdsnp47490	ATTGCAACTACCCTTCCTCCCCTCCCT	2	11.984
mdsnp17805	TTATACATAACTAGTGCTCCTGGAAGG	2	12.294
mdsnp31104	CTCTACACTACTTAACCTCCCAAACTC	2	12.577
mdsnp25395	ACATAAGCAACACTTCCTCCCTTCATG	2	12.577
msnp404357	ACAGGTGA(A/G)ACTCCTCCTCCCAGTGAA	2	12.577
mdsnp8941	AATTGTTTCACAAGGCCTCCAATTATA	2	12.77
mdsnp15761	TGCAAAAATACCCTAACTCCTATACTC	2	13.097
mdsnp10965	TAAAATGTCACCAATTCTCCACAGACC	2	13.097
mdsnp21070	AGATCAACAACCCCCCCTCCCCACACG	2	13.097
mdsnp3312	CATTAAGAAACAAGGACTCCGTTGAAG	2	13.097
mdsnp35020	CATATACCTACCGCCACTCCATCAAGA	2	13.097
mdsnp37079	ACAGCAACAACGTACACTCCAGAATAT	2	13.097
mdsnp40883	TATACAAGGACCATTTCTCCTGTTCTT	2	13.097
mdsnp42408	CCACTCACCACCTCCCCTCCCCCTCTC	2	13.097
mdsnp55314	TTTGCTAAAACAAATTCTCCAGTTAGA	2	13.097
mdsnp57418	AATCCTTCCACCCCTCCTCCCCCCACC	2	13.097
mdsnp8573	AAAGCACACACGGTAACTCCTTCCCAA	2	13.097
mdsnp20299	CAAAGACTCACTGTTACTCCAAGCCCT	2	13.499
mdsnp33652	TAACTTCAAACATCAACTCCTCGTGAG	2	13.499
mdsnp49662	ACGCATTTCACTTTGACTCCCCCTGGC	2	13.664
mdsnp24739	ATCGCATACACAAGTTCTCCCAAACCC	2	13.664
mdsnp26737	ATATACACAACCGCAGCTCCCATGATC	2	13.664
mdsnp23542	AAATGAGAGACACATACTCCCAGGTAC	2	13.946
mdsnp19584	TCCACTAGCACTCGGTCTCCTCTCAGT	2	14.233
msnp3236873	ACGTGGAG(T/A)ACGTCAACTCCTACTCAC	2	14.805
mdsnp36687	ATGATTGAAACACATGCTCCTAATTGC	2	14.805
msnp707755	AGGTAAC(A/T)AACCTTAGCTCCGCACACC	2	15.081
mdsnp38010	TAGTCGTCCACTGGACCTCCAGAGCTG	2	15.798
msnp727444	AGATACAGAACTC(T/G)CTCTCCAGGAATG	2	15.871
mdsnp18474	CACCGTGGAACGAGACCTCCAGACAAT	2	16.064
mdsnp57467	ATTTTTCAGACATTGTCTCCCTTTAGC	2	16.064
mdsnp26312	CCCTTCACCACTCTTCCTCCCCTGTAC	2	16.508
mdsnp35227	ATGATGTTGACCCCCTCTCCGAAGGTG	2	16.811
mdsnp53486	TGCTCAAAAACAATGTCTCCAGTGTCA	2	17.224
mdsnp44941	GATGGAAATACCATTCCTCCTTGCCAC	2	17.224
mdsnp16436	AATATAACAACCCCCCCTCCCCTCAAG	2	17.522
msnp3169012	TACAAGGTTACCCACGCTCCCGTTA(A/C)A	2	17.522
mdsnp35556	ATCTATTCCACGATGTCTCCTTCACAG	2	17.522
mdsnp47369	ATAAAGCAGACAATTTCTCCTTTGTTT	2	17.522
msnp388659	AACAACTACACGTGTTCTCCCAAT(T/C)TC	2	17.594
fmsnp2629257	(G/A)TGCAATAGACAATAACTCCAACAATA	2	18.439
mdsnp28429	CACCGCCACACGCACACTCCCACACAT	2	18.701
mdsnp30368	TACAGATGTACCTTTTCTCCCTTAGTG	2	18.948
fmsnp2629283	GTGCAATAGACAATAACTCCAACAAT(A/G)	2	19.818
msnp946617	(A/C)AAGAGGTAACTGGTTCTCCAAAAGTA	2	31.377
mdsnp15305	GTTCCTGCAACTCTGCCTCCTATATGT	2	33.289
msnp2214741	AATTACAAAACATGG(G/A)CTCCCAAGCAA	2	38.68
mdsnp34430	AGGTGGACGACACTAGCTCCAAACTCT	2	40.197
mdsnp43441	AACTTCCATACTGGGTCTCCAGTATTT	2	45.741
mdsnp8702	CAATGGACAACTCCAACTCCTCGTCCA	2	46.502
mdsnp44899	TCCACTAGTACTATAACTCCTATACAG	2	47.333
msnp2764662	(T/C)GAAAATTTACAGTCACTCCTACTGAC	2	47.912
msnp1331206	A(G/A)TGTCAGTACTGTTACTCCGTAACAG	2	47.912
mdsnp24125	ACTCAATATACTCCTTCTCCTACCTCA	2	47.912
mdsnp29253	ATGCCTTAGACAGACCCTCCTTTTCAA	2	47.912
mdsnp30262	ATGCTATTAACTGCAGCTCCGGTTTGT	2	47.912
mdsnp43016	GGAATACGTACTCTCTCTCCACCTATA	2	47.912
mdsnp45141	GGTGTTCGCACGTGTGCTCCTAGCTAG	2	47.912
mdsnp45322	CGAACCGTAACGCTGTCTCCTTTCTTT	2	47.912
mdsnp47913	TGCCTAGTCACATACCCTCCAAGTGTG	2	47.912
mdsnp9621	CACTACAGTACATGGTCTCCAGTAGCC	2	47.912
fmsnp1384425	GCG(A/G)TTTTTACCTTTTCTCCGTTCTGT	2	57.199
msnp2512547	CCTTTCTCGAC(C/T)TCGTCTCCTTGTGTC	2	57.501
mdsnp2461	ACACACCTTACACCCCCTCCCACTCAC	2	57.862
mdsnp28535	CAGTAAACTACTATATCTCCCTTATCG	2	58.419
mdsnp52410	TATAATTTGACTAAGCCTCCCTTTCCT	2	59.029
mdsnp23718	ATGACATTAACTACAACTCCACATCAC	2	59.778
mdsnp14258	TACAGTGTTACATATGCTCCTTTGGTA	2	60.036
msnp1230075	TTCATACAAACT(G/A)ATTCTCCTGTATAT	2	60.179
msnp886405	ACATACCTTACCGATCCTCCGTCGG(G/T)A	2	60.674
mdsnp15405	GATTTATTAACTGATACTCCTGGTTGT	2	60.674
mdsnp20892	GTCAATGACACCCCCCCTCCCCCTCTT	2	60.674
mdsnp23197	CAATTGATCACTCAAACTCCAGGATAC	2	60.674
mdsnp28478	GTCGATTCTACGTCGACTCCCTCAGAA	2	60.674
mdsnp34155	AACTTCACAACAAGCACTCCCTACAAG	2	60.674
mdsnp35953	CGAATATTGACAAATTCTCCTGCGTCA	2	60.674
mdsnp38119	CATCATTTAACAGTTTCTCCCACAACT	2	60.674
mdsnp52020	GCTGATGCAACTGTCACTCCATAAATA	2	60.674
mdsnp523	ATCCAAATCACAAATACTCCCTATTCC	2	60.674
mdsnp52511	TCATTAACTACACATGCTCCATGAGAT	2	60.674
mdsnp5399	AGTCTATCCACAAATTCTCCTCCAACA	2	60.674
mdsnp8609	GTGTGCGCCACGCCCACTCCCCTTTTG	2	60.674
mdsnp2033	ACATGATAAACCAATTCTCCGTGAAAA	2	60.961
msnp763041	TTCATACAAACTGAGTCTCCTGTG(G/T)GT	2	61.113
mdsnp10061	GGGATATATACTAAATCTCCACAGACA	2	61.113
mdsnp11459	GTGATGTCCACATGTCCTCCAAACCAG	2	61.113
msnp1590771	ACCTAGGCTACAGGG(T/C)CTCCAGTTTAA	2	61.113
mdsnp1624	AATGCTGGTACTAGTCCTCCATAGAGT	2	61.113
mdsnp24763	AGAATGGTAACAACAGCTCCCTAGTGT	2	61.113
mdsnp32582	TAACCTTTCACGCCCTCTCCATATATG	2	61.113
mdsnp50339	CTCACTTACACCCCGCCTCCGTACCCT	2	61.113
msnp1053651	TTTATT(A/T)TGACGTTGGCTCCTCGTTGT	2	61.276
mdsnp40859	CTTCTGCGAACTCGGACTCCTTAAGAA	2	61.711
mdsnp17281	AAACCTGCCACAAGCACTCCTATATGG	2	61.711
mdsnp8462	AAGTTTATGACGCGCACTCCGATGTAG	2	61.711
mdsnp14023	TCACTGTACACGAAAACTCCTTCCCTT	2	62.022
mdsnp14659	CCCATGAAAACACATACTCCGCTCATA	2	62.022
mdsnp57558	CATCGTTGTACTGTCACTCCGTGCATA	2	63.651
mdsnp11401	ATCAATGGAACGACATCTCCAGGAGTG	2	64.148
mdsnp13964	ACTCCCCCCACCCCGCCTCCAATCATC	2	64.148
mdsnp41739	CAATATAATACCAAAGCTCCCTGGGAT	2	64.148
mdsnp637	AAATTTATTACATTAACTCCACATAGA	2	64.148
msnp1436745	AGCCTTGACACTGGAACTCCCGAT(G/C)AC	2	64.55
msnp2081060	ACATTTTGTAC(A/G)TTAACTCCTGTGGTA	2	64.55
mdsnp57515	TTGTTATGTACAACTCCTCCATTGATG	2	64.55
mdsnp19171	CCTCCTATCACATCTCCTCCCCCAGGA	2	64.917
mdsnp12417	CTAGCACTGACACTAGCTCCGCCTTGA	2	64.917
mdsnp7363	CATGGCAGCACACCCTCTCCTTCTCGC	2	64.917
mdsnp10849	TGATGGTGGACGCCTTCTCCAGGGGGT	2	64.93
msnp1808640	TACCAGCCCACCCCGTCTCCG(G/A)GCAAC	2	64.932
mdsnp4051	AAAAACCTGACGGTAACTCCAACAGTC	2	64.932
msnp1808627	TACCAGCC(C/A)ACCCCGTCTCCGGGCAAC	2	64.983
mdsnp11369	CGGTTATCAACCTTTACTCCCTGCTGT	2	64.983
mdsnp15215	TCCGGCAGCACGGCAGCTCCCGTCCTT	2	64.983
mdsnp27952	TGACTTATTACAACTACTCCTACCAAT	2	64.988
fmsnp3289299	(C/T)CAAATGTAACCTAATCTCCCTGTTTA	2	65.977
mdsnp39802	TACTCAGGTACACTCTCTCCCACATGG	2	67.739
mdsnp22850	TAAGGCACAACATATTCTCCAAGACTC	2	68.145
msnp2851959	GTCCAG(A/G)AAACAGGTACTCCAAGAATC	2	68.469
mdsnp55581	TGGTAAGATACGACTTCTCCATGGGCC	2	68.707
mdsnp34930	ATTTGCAACACATTTCCTCCGTACTTG	2	68.707
mdsnp53573	GCATCCGCGACACCCCCTCCCCCCACC	2	69.001
mdsnp54455	TGCTACGCTACGCGCCCTCCGTGGCGC	2	69.001
msnp63116	CAACATCACACAACTCCTCC(A/G)CAGGTA	2	69.022
msnp1875745	AAAA(C/T)TGACACCTAAGCTCCTCACACA	2	69.022
mdsnp24606	CAATCCAATACCTTATCTCCGCGAAAA	2	69.022
mdsnp41882	CTGTACAAAACCAAGCCTCCTTAAAGA	2	69.022
mdsnp42666	TTTAAGCTAACAAGAGCTCCCTCTACT	2	69.022
mdsnp44230	CGTTAGTTTACTAACGCTCCTAGAGCC	2	69.022
mdsnp8873	CTTGTATGCACGACACCTCCTTCATAC	2	69.022
msnp2891405	ACTGC(A/G)CTAACACTTGCTCCCTCATTT	2	69.077
msnp2150636	AGCTCCTA(T/A)ACCAGTGCTCCAATGTTT	2	69.084
mdsnp39244	AGTTAGCATACTCTTTCTCCATTTTAA	2	69.084
mdsnp57542	AACGGAGTTACACAGGCTCCTTGTAAC	2	69.084
mdsnp3297	TACAAAAAAACAATAACTCCCATTAAC	2	69.184
msnp2870831	ACCTG(A/G)TGAACATTCACTCCTCCTGGA	2	69.536
msnp2384312	ATAAAAAGGACGGTAACTCCATCTAC(A/G)	2	69.833
mdsnp11972	AATTAAGCTACATGTGCTCCAAGCAAC	2	69.833
mdsnp16713	CTAATCTCAACCAACCCTCCCCCTGAC	2	69.833
mdsnp28048	CTTTTACTCACCCTCTCTCCATCTCTC	2	69.833
mdsnp3935	AATAATAAGACTCCTTCTCCGCTTAGT	2	69.833
mdsnp40079	ACTTACAATACATATACTCCACCAAAT	2	69.833
msnp2183295	GTCGACGGGACAATCTCTCCAGCA(C/G)GC	2	69.984
mdsnp35817	TACTCAGGTACACACACTCCCACATAG	2	69.984
mdsnp24145	AGTGCGTATACTTTAACTCCAGTCATA	2	70.053
mdsnp32163	ATAGTGTAAACTTAGTCTCCTGGTCTC	2	70.053
mdsnp12971	CTTTTGCGAACTGAAACTCCGCCCAAC	2	70.074
mdsnp46155	CAACTGATCACATCCCCTCCACAATTA	2	70.561
mdsnp15914	TTGGCATATACAATTCCTCCATCTGTC	2	71.411
msnp2216918	GTAAA(C/G)GGAACAAAAACTCCAAAGAAA	2	71.824
msnp486751	GGCAGCCCTACAATGTCTCCCTTCT(T/A)T	2	72.204
msnp2104148	ATTTGCAACACATC(C/T)GCTCCACTGTAA	2	72.544
mdsnp4391	ATGAACACAACATAACCTCCATTTACT	2	72.754
msnp345891	AGGCAAACGACTCGTCCTCCGTCA(T/C)CA	2	73.113
fmsnp1429971	(T/C)ATATTCTAACAAACACTCCTTTTGAC	2	73.635
mdsnp14912	ACCCTAGATACTAAGTCTCCCGTAGCT	2	73.647
mdsnp20913	AATCCCTCCACTCCCCCTCCCTACCCC	2	74.341
mdsnp42436	AATATAATTACAACTCCTCCCAATGAT	2	75.374
mdsnp33120	GTCTTCATCACTTTCGCTCCATCGCAC	2	75.374
mdsnp42006	ACCAACACGACCAAATCTCCCACTATG	2	75.374
mdsnp22822	CATCTACCGACAAACTCTCCGTATGAA	2	75.773
mdsnp47639	ACCCATTGAACTTTCACTCCAGTTGAT	2	75.773
msnp767911	TTCCTAT(G/A)CACTGTCACTCCTCATAAA	2	75.773
mdsnp38066	GTGCGCTTCACTATTTCTCCTATAATA	2	76.02
mdsnp19592	CTGCCGTTCACCTACCCTCCCACTCGT	2	76.523
msnp1561055	CAACCAAACACTCCTCCTCCCCAGAA(C/T)	2	76.523
mdsnp17594	CACACTCCCACTGTTACTCCACATCAT	2	76.698
mdsnp21939	TACCAACCAACCTTTTCTCCCTTTATT	2	76.698
mdsnp46919	TGTTTTGTAACATGTCCTCCTCTGTTT	2	76.698
mdsnp85	TCACATGTAACCTTTTCTCCACCATTC	2	76.698
mdsnp9025	AGATCACGCACGGGTCCTCCTGGAGCA	2	76.698
mdsnp20874	TTTTATCTCACTTTTTCTCCGTGCAGA	2	76.889
msnp2837536	A(A/G)TGAAGTAACATTCACTCCTCGTTCG	2	76.973
mdsnp53972	TATGTGTTCACAATGCCTCCATATTCT	2	77.255
mdsnp47582	TGTAAAAATACGATAACTCCTAAAATA	2	77.421
mdsnp8574	AATATGGTTACAACAACTCCATTTCTT	2	77.627
msnp1464662	TGCGACATAACCCACGCTCCATT(A/G)TAG	2	77.834
mdsnp43941	ATGTGTCATACGTTCCCTCCTGACGTC	2	78.115
mdsnp45410	TCATTTATTACTAAAGCTCCTAATGCT	2	78.223
mdsnp15640	ATATTACAAACACATACTCCTTGCCAT	2	78.593
mdsnp15121	TACCCCCGGACGATTACTCCCCAGTCA	2	78.593
msnp1121819	CTTCCCTACACAGACGCTCCCTGCTT(T/G)	2	78.744
mdsnp11766	CCCCTCCCAACCTTCTCTCCCCGAGAA	2	78.744
mdsnp15238	CAGAACAGGACCTAAACTCCTAGGTGG	2	78.744
mdsnp22342	GTATCGCACACATTGGCTCCTGTATAT	2	78.744
mdsnp26435	ATCATTGTTACATTAGCTCCTCACTTT	2	78.744
mdsnp30216	ATTCGTAGGACCTACCCTCCGCTGTAA	2	78.744
mdsnp35386	TAACACTATACAGCTCCTCCAGAAGGG	2	78.744
mdsnp39062	CTTGATTGTACTGTTACTCCACCTACA	2	78.744
mdsnp49411	GTCATTATTACCCACCCTCCTCCCCTT	2	78.744
mdsnp5194	GGTGGAGGTACAACAACTCCACTACAC	2	78.744
mdsnp779	TATAACTGTACCCCTACTCCCAAATGG	2	78.744
msnp78540	(C/T)GCAGACAAACGATCCCTCCTCAACAA	2	79.418
msnp2177984	AAAAA(A/C)CATACTCGTCCTCCTCAATAA	2	79.605
msnp264999	ATGAGCTATACAGATGCTCCCAAC(A/T)TA	2	79.813
mdsnp46974	CGCAAGCATACAGAAACTCCAATGACA	2	80.171
mdsnp11898	CACTTGACCACACGCCCTCCACAAATA	2	81.132
mdsnp47721	AACTCCACAACAACAACTCCACAACAC	2	81.132
mdsnp55971	CCCTTGTAAACACTAACTCCATAACAG	2	81.92
mdsnp32945	TCAGTCTTAACAATGTCTCCTCTACAA	2	81.92
mdsnp13882	GGACAATAAACTACAGCTCCAGGTGGT	2	82.198
mdsnp1115	CTGGTTTAAACCGACTCTCCATCATGT	2	82.198
mdsnp16571	CACAGGACCACACCTTCTCCTTAATGA	2	82.198
mdsnp23580	GTACGTTAAACTATTTCTCCACTTTTC	2	82.198
mdsnp23630	TACGTAAAAACGTTCTCTCCTTTTTTA	2	82.198
mdsnp24063	ATAAGAAGCACTTTATCTCCAGACTCT	2	82.198
mdsnp24750	GGGGCTCATACTGTAGCTCCCTCAATG	2	82.198
mdsnp27310	ACATGCACCACTCCCACTCCGCGCTTT	2	82.198
msnp3259559	ATTTGGTCCACCTG(T/C)GCTCCATACATC	2	82.198
mdsnp36541	AATCCCCACACCTCCCCTCCTCTTCTT	2	82.198
mdsnp43745	TATTGACCAACCCCTCCTCCTTTCAAC	2	82.198
mdsnp44949	TTTAAATGTACTTCCTCTCCACCATCT	2	82.198
mdsnp52034	GAGCTACGTACAGTTACTCCCCTTACC	2	82.198
mdsnp53657	CATGACTAAACAAATTCTCCCACCCCA	2	82.198
mdsnp57006	ATAAGCGGTACTAATGCTCCCCCACAT	2	82.198
mdsnp7038	TGCAGCAAAACTACCACTCCCCTACCC	2	82.198
mdsnp9346	AATGTAACGACGACTGCTCCTCTCCTT	2	82.198
mdsnp28187	CTTTCTTTTACTCTTTCTCCTTTTCTT	2	82.295
msnp1951348	CGATAGG(G/A)CACACCTTCTCCCTCTAGT	2	82.566
mdsnp12422	ACCAGGTTGACAACCCCTCCCCCCTTA	2	83.06
mdsnp25587	ATCCCGCTTACTATCTCTCCCACATTC	2	83.06
mdsnp35236	TGTTATGCAACTCGAGCTCCCTGGTAT	2	83.06
mdsnp6843	TTTATGGAAACCCACTCTCCAACAGCA	2	83.06
mdsnp842	CTATTATTCACCATATCTCCGCCATTA	2	83.06
mdsnp14073	TAGTAGTGGACATATCCTCCCCCGCGA	2	83.255
mdsnp7688	ACAATGTATACAGTTTCTCCCTAGATT	2	83.562
mdsnp11176	CACAGATGTACATGTACTCCTTGTCTA	2	83.562
mdsnp12316	CCCGACTGAACAAATCCTCCCACCCCC	2	83.562
mdsnp19687	GGGACTCTAACATTCTCTCCAGACTTT	2	83.562
mdsnp21038	GCAACTCCAACAGCAACTCCAGAATAC	2	83.562
mdsnp21410	GCAAACTTAACTCAAACTCCACTGATG	2	83.562
mdsnp24745	TGTATGCCCACAAGCTCTCCAAAAGAC	2	83.562
mdsnp27668	ATTAATTACACGTTAACTCCCAGGAAG	2	83.562
mdsnp28994	GCTCTCATGACTTTGGCTCCTTTTAAT	2	83.562
mdsnp35621	TACACTGGTACGTGTGCTCCATTGTGT	2	83.562
mdsnp40469	TTGCCCTGGACAACTGCTCCCTCTCAT	2	83.562
mdsnp43268	TACTGTATTACTCGGACTCCCATCAAT	2	83.562
mdsnp50302	CGCAAACAGACAGCTTCTCCCATAATA	2	83.562
mdsnp50973	AATTGCATAACATTACCTCCTGACGAT	2	83.562
mdsnp52212	GGCGAGCAAACTGTTACTCCACTCAAT	2	83.562
mdsnp52519	GCAGATCTCACTATCTCTCCTGCACAG	2	83.562
mdsnp15551	AACATCATAACCAAACCTCCTATGGGG	2	84.531
mdsnp35970	TTTTTTCCTACTTTATCTCCTTTAAAA	2	85.794
mdsnp28912	ACCTTATTTACTTTTGCTCCATTGAAT	2	86.672
mdsnp51607	ATTTGAAGGACAAGTCCTCCCCTTTTA	2	87.971
mdsnp1137	TTTAACATTACAACCCCTCCCCAATGA	2	89.611
msnp2090658	AGGTATCTGACCGTGGCTCCCTTC(A/G)AA	2	89.611
mdsnp34747	GCTGAGCCTACACCCCCTCCCCATCAT	2	89.611
fmsnp318644	CATTGCACCACAATATCTCC(A/C)ATGAAA	3	0
mdsnp36494	TGTGCAGTGACAGCAACTCCTTTTCAA	3	0.91
mdsnp12766	TTAGCACAGACATCAACTCCCCCACAA	3	1.368
msnp1767924	AACAAACTGACAAAATCTCCT(T/C)GATGT	3	1.649
fmsnp1137107	GACTA(A/C)TCCACCAAATCTCCAGTATGC	3	1.996
fmsnp2902267	TTTACTTTGACAG(A/C)CACTCCTGCCAGT	3	2.431
msnp1688634	CTT(A/C)AGTTAACACAGACTCCAATGTGC	3	2.648
mdsnp24301	CAGACTAGAACCAGAACTCCACATGGT	3	2.648
mdsnp39983	TTGCAAGGTACATTCTCTCCTTTACAG	3	2.938
mdsnp24025	CTCACTGTGACAATAGCTCCCATCCTG	3	2.938
msnp2049713	CTGGAAGGAAC(T/C)GCTGCTCCTGTCACC	3	3.306
msnp1496255	TCTTCATTTACAATCACTCCTTTCGC(C/A)	3	3.574
mdsnp45206	ATCACCCCCACTATCACTCCCACACCT	3	3.574
mdsnp195	ATCACTTAGACAGTCGCTCCATCTCAC	3	4.045
msnp3062054	TTAGAAGGAACGTT(T/C)TCTCCAATATGC	3	4.234
msnp2627676	CCAATGGAGACC(A/G)CCACTCCCTCTCCA	3	4.234
fmsnp184852	AGCTAGTCAACGC(A/C)GCCTCCCATGGAA	3	4.663
mdsnp9743	ATCCCAAGTACCTATGCTCCATTCTGT	3	4.975
fmsnp995303	AAGCT(T/A)AATACATTTCCTCCGTTTGTC	3	5.009
mdsnp19392	GCCGTTTTAACACATCCTCCTCCTAGC	3	5.187
msnp158500	GGCTGGTAAACAC(T/C)AACTCCAAACGTG	3	5.585
mdsnp28660	AACAGGACCACCAAATCTCCTTCATTC	3	5.585
mdsnp30593	CCTTTACTTACTCCTCCTCCTCTTCCC	3	5.585
mdsnp48815	TGCGACATAACCCACGCTCCCATACAG	3	5.793
msnp2242185	(G/T)TACTTTGCACAGCTACTCCAGTACGT	3	6.456
mdsnp24445	AGCTAACGTACCCCCTCTCCCCCCGGG	3	6.583
msnp411053	GACCTTTA(T/C)ACCAGTTCTCCTTTCTGC	3	7.013
mdsnp30113	TCCGCCTGCACGCTTGCTCCTTCTTTA	3	7.013
msnp2403746	CTACCATTAACAATTACTCC(T/A)GAAAGG	3	8.874
msnp104115	GCAACG(C/T)CAACGTTTGCTCCTTTTGGC	3	9.991
msnp2830501	AATAGAAGTACAA(A/C)ATCTCCATATGGA	3	10.122
msnp2830496	AATAGAAG(T/T)ACAAAATCTCCATATGGA	3	10.122
msnp1021835	ACCGTGACAACCGATTCTCCAGT(G/A)CTC	3	11.258
mdsnp17329	CTCTGTGTGACAGAATCTCCCATTTCC	3	11.258
mdsnp26617	TGAGACCTTACGGTCTCTCCCATATCT	3	11.258
msnp2978962	A(A/T)CGGGCGGACTCTAACTCCTGTTCTT	3	11.258
mdsnp34837	TGGCAATCTACACCATCTCCCTCCTAT	3	11.258
mdsnp47171	CATGTAAAGACTTCCGCTCCCACTTTC	3	11.258
mdsnp47552	CATGTAAAGACACCAGCTCCCACTATC	3	11.258
mdsnp8250	TAAAAAAATACCCCACCTCCTGAGAAA	3	11.258
mdsnp21723	ACCCACCATACTACCTCTCCCTCTTAG	3	11.669
msnp1586990	ATGCCTCCAACTAC(G/A)ACTCCGATGAAC	3	11.738
mdsnp18797	ATTGAAGTAACCATAGCTCCCAACTCT	3	11.773
mdsnp8005	ACTCGCAAGACAACCCCTCCCCCTCCT	3	11.789
mdsnp22459	CAACTGGCTACGGTTACTCCAGTCGTT	3	11.789
mdsnp33498	GTGTCTGACACTCTTACTCCAGCCAAG	3	11.789
mdsnp52038	CCACCCCCAACCCCACCTCCAAGTTAA	3	12.153
msnp2592594	AAC(A/C)GCAGGACCACACCTCCTTTATAA	3	12.912
msnp2711207	AGACC(G/A)TGGACCAGGACTCCATCCTCT	3	13.302
mdsnp48265	ATCAGTTACACAAATCCTCCAAAACCC	3	13.746
mdsnp17955	GGTACTGTAACATTAGCTCCATTCTGA	3	13.895
msnp2902126	TTAAAAA(C/T)AACTGTCGCTCCGGTTTTG	3	14.145
mdsnp34465	GCTCACTGGACGTACTCTCCTTGTTAA	3	14.145
fmsnp114713	CTCAAACGCACCTGGTCTCC(T/A)TTTTGG	3	14.288
msnp2865184	T(G/A)AAATTAGACACAAGCTCCACACAAA	3	14.525
mdsnp5525	TATAAGGATACAGTAACTCCCTGATGG	3	14.592
msnp2546497	ACTGTATGAACAACAACTCCAT(G/A)GTAC	3	15.201
mdsnp17642	GGATGTGGAACTGTCTCTCCACATCTG	3	15.201
msnp2537782	A(A/C)TTGGCAGACTGTTTCTCCTGACAAC	3	15.201
mdsnp41218	ATGCTTACCACAGGTTCTCCAAATTGT	3	15.28
msnp2711216	AGACCGTGGACCAG(G/C)ACTCCATCCTCT	3	17.084
mdsnp2274	TGGTAACAAACACACACTCCCATTCAG	3	28.328
mdsnp46095	GAGATACTAACCTAAGCTCCTAGTAGG	3	29.607
mdsnp47584	GCTTTTGTTACTGTTTCTCCAAAGGGT	3	29.677
mdsnp39541	CTTACCTTGACAAATGCTCCGGGGTAA	3	29.953
msnp671880	GGAGGGATGACCACT(C/T)CTCCCTTGGTT	3	30.339
msnp2927348	GGAGACGTCAC(G/C)GAATCTCCTTGCTAT	3	30.91
msnp2375047	ATAAATTCCACCCACCCTCCCC(T/A)TTTC	3	31.242
msnp2234360	ATTTC(G/A)AAGACATCGCCTCCTTTATAT	3	31.242
mdsnp30598	AGATAGAGAACACAAACTCCCACTAAC	3	31.242
mdsnp44850	TCGTTGAATACTTTCTCTCCTGTTTCT	3	32.215
msnp1243287	GTAGTATGTACACATCCTCCA(A/G)TCTAC	3	33.029
mdsnp54254	CAACAAAAAACCCCATCTCCATTACAG	3	33.991
msnp2444879	AAACC(C/A)TTAACAGCTTCTCCCAAAGAT	3	34.601
mdsnp1971	TCTTTGAGAACACTTTCTCCTCATCCG	3	39.552
mdsnp1070	TCAAGTTCCACATGGACTCCATGAAAG	3	43.039
mdsnp41122	ATTTGAGCTACAAAATCTCCCAACCCC	3	43.039
msnp2233733	GTGTTTGCTACTGTTTCTCCTTGCAA(A/G)	3	44.545
mdsnp24766	CAATCTCACACAAAACCTCCCTTTTTC	3	44.767
mdsnp34872	AAGATAATGACTACGACTCCGTAGAAT	3	44.767
msnp1545724	AGCA(C/T)TTTTACGGGGCCTCCCACCAGA	3	45.875
mdsnp4751	CTTCCTCTCACCTCCTCTCCCCTCACT	3	46.239
mdsnp25058	GTCATCCATACACAACCTCCTCTTTGT	3	46.239
mdsnp34798	GATGCGACAACTATACCTCCAATCTTT	3	46.614
fmsnp421901	AA(G/A)TTAACTACAACTACTCCTTGGTGT	3	46.964
mdsnp11966	TTTACATAAACATCGACTCCTTAAGAA	3	47.624
mdsnp32679	TACTCCTTGACTAACCCTCCTTATAGT	3	47.624
mdsnp56913	GACGTCAGAACATTGACTCCCTCATCC	3	47.624
fmsnp2414719	AATT(A/G)AAAGACATTATCTCCATGTTAG	3	47.798
msnp1535930	ACTACGCTCAC(A/G)CAGACTCCTGCAATT	3	52.496
msnp2699883	TGTGTGTACACATTTTCTCCT(C/T)ATTAG	3	52.496
msnp2699884	TGTGTGTACACATTTTCTCCTC(A/G)TTAG	3	52.496
fmsnp1535939	ACTACGCTCACACAGACTCC(T/C)GCAATT	3	52.78
msnp2801254	ACTTGAT(T/G)CACTTTCTCTCCCTTAGGA	3	53.69
mdsnp47616	GGTCTTCATACAGCATCTCCTGTTCAC	3	53.69
mdsnp9465	CGAATGGCAACGTGAACTCCCACATGT	3	53.69
mdsnp23175	CGATTTTTAACAATAACTCCTAAACTA	3	54.272
mdsnp14762	ACAGCACTCACCAACCCTCCTGCTTAT	3	54.272
mdsnp22102	AGAATGAAGACCATTACTCCCTTGCAC	3	54.272
mdsnp36092	TTTATCTACACCTGGTCTCCTTCCCCG	3	54.272
fmsnp2801260	ACTTGATTCACTT(T/C)CTCTCCCTTAGGA	3	54.548
fmsnp1061745	(A/C)ACCTTCCCACCCCACCTCCACTTCAT	3	54.792
mdsnp40233	CAGGATGGGACAAAATCTCCCCTCCCA	3	58.168
msnp1330940	CGCCA(C/T)TTTACATCACCTCCTAAAGAC	3	59.18
msnp3245504	CCTACCATCACAGTTACTCCTATATA(T/C)	3	59.896
mdsnp14112	CTCTCGCACACCCCTCCTCCCTCCCCC	3	59.896
msnp2905852	TCCCTCC(T/A)GACACACTCTCCCAACACC	3	59.896
msnp1317261	ATTATCTCCACATCT(C/T)CTCCCTGCCAC	3	60.592
fmsnp319258	CATGAGAGAACTA(T/G)TGCTCCAACGGGG	3	64.87
mdsnp21403	AAAACCTCAACGTTATCTCCAGGATAG	3	68.198
mdsnp28531	AAACCTCAAACATTATCTCCAGGATAG	3	68.911
msnp1124636	CATTCTCG(C/T)ACACAGGCTCCTAAATGG	3	69.841
mdsnp24068	AATATGTGGACCGCAACTCCGCCACCG	3	70.518
mdsnp45355	TAGGGTGACACCACAACTCCTATAGAT	3	70.594
msnp2180191	TAATATTTCACCTAACCTCCATCTT(G/A)A	3	71.015
msnp1124651	CATTCTCGCACACAGGCTCCTAA(A/T)TGG	3	71.015
mdsnp40689	TTTGCTGTCACAAAACCTCCAAGGCAC	3	71.015
mdsnp41535	CTCTCCTGAACTTCCTCTCCTTCCTCG	3	71.015
fmsnp148612	TGACATT(G/C)TACACGAACTCCTGAGTAA	3	71.653
msnp2168685	TCCCCACCCACACCCTCTCCC(A/G)GCGAC	3	71.893
mdsnp20454	CCCCCCCGAACGCATCCTCCCGATCCC	3	71.893
mdsnp25708	GTTTTTTCCACGGTAACTCCTAAATAA	3	71.893
mdsnp37669	ACAAATATCACCTTTGCTCCCTACCCT	3	71.893
mdsnp52488	CGTCCGGCAACCTCTCCTCCCGCGCAT	3	72.165
msnp1586355	(T/C)TCCTCCCAACTTCTTCTCCACAGAAC	3	72.348
fmsnp307012	GAAATAATGACCCACTCTCCTTCAC(T/A)A	3	72.655
msnp1922661	GGGAAGGGAACACCTCCTCCC(T/C)ACATA	3	73.042
msnp3112003	ATCAAGATAACAC(A/T)GTCTCCTGTGTGT	3	73.042
mdsnp52447	CAAAGCAGCACCATCACTCCTATTCTT	3	73.042
mdsnp52635	AGATTGCTAACTGAATCTCCACCAGGA	3	73.042
mdsnp9044	GGTGGGGCAACTATATCTCCATACTTA	3	73.042
fmsnp1148422	CCTTACC(C/T)CACCCTTCCTCCAGACTAC	3	73.209
mdsnp33143	AGTGGCACTACACCCACTCCTCCAAAT	3	73.266
msnp2025372	TCTTGGAAGACCAGCTCTCCAGTG(T/A)AA	3	73.318
mdsnp2387	GTAGCTGCAACCCCCCCTCCCACACAG	3	73.435
mdsnp3354	ATCACAGCCACCGCCCCTCCACCCTTC	3	73.435
mdsnp37401	TTTTTCCAGACATCACCTCCGAATATA	3	73.435
mdsnp13331	ATTTGAATTACTAAGACTCCTTTCTAC	3	73.523
mdsnp2373	TTTAGTTAAACAAAAACTCCTCTAGTT	3	73.523
mdsnp37383	ACAAAAATCACTTCCCCTCCCCCATAC	3	73.523
mdsnp42286	GGCTTCACCACATTGGCTCCCTTACTT	3	73.63
mdsnp11490	GATTTACCTACTGCCGCTCCCTCCAAA	3	73.63
mdsnp1955	GTTCAACTGACATTCCCTCCATTCGTA	3	73.63
msnp1033530	(A/T)GTTACACCACAATCACTCCACCGGAT	3	73.728
msnp2065834	TCCAGTCCTACAT(T/C)GACTCCTTCAAAT	3	73.85
msnp1917946	TCTC(T/C)TCCAACCCGTCCTCCTTCATGG	3	73.903
msnp2124746	ATACAGATAAC(C/T)ATCTCTCCACTGTCA	3	74.025
msnp2140616	ATCAA(C/A)CTAACATACCCTCCTTGAACA	3	74.025
mdsnp27630	CATCTTATGACTACTTCTCCATCTTAT	3	74.14
mdsnp14128	AGTGCCACTACGAGTGCTCCGAAAGCG	3	74.14
mdsnp42223	ACAGTGCCTACTCCCACTCCTCATTCA	3	74.14
mdsnp41701	ATAATGGTCACACTTTCTCCTACCTCA	3	74.495
mdsnp10972	GAGGGCTTGACGTAGACTCCTTAAGTG	3	74.495
mdsnp16672	AGAAAGTTCACAGAGACTCCCATGACC	3	74.495
mdsnp25301	CCCCTTCCCACATTCTCTCCATCCCCC	3	74.495
msnp3107243	GGTGA(C/T)GTCACAATTACTCCAGGTCTG	3	74.495
mdsnp16957	TAACTGAGAACGTTGACTCCATAGTTA	3	74.737
msnp2454246	CTG(G/A)TGTAAACTAGACCTCCTCCTTTC	3	74.911
mdsnp28308	CAGCATTTAACCAAAACTCCCAGCCGT	3	74.911
mdsnp45343	GTATTGTTTACGTCGCCTCCGCATGTA	3	75.028
fmsnp160527	TTCGGATGAACGCAA(T/C)CTCCGTCCGCT	3	75.35
msnp778169	GCAAC(A/G)AAAACAATGTCTCCTCCATCA	3	75.571
mdsnp2061	CTACTTTCCACATTCACTCCTTTCCAC	3	75.571
mdsnp43439	TATCTGATTACTGACTCTCCTTTTAAA	3	75.571
msnp85109	CTCGTGGC(G/C)ACCCATCCTCCCAAGGAG	3	75.571
msnp3112015	ATCAAGATAACACAGTCTCCTGTGT(G/T)T	3	75.784
mdsnp9012	CTCCTCACAACTGCTGCTCCATAACTT	3	76.11
msnp912934	TTGCAACTCACAG(A/G)ACCTCCCCTGGAA	3	76.599
msnp1185702	(C/T)GGATGATGACAACCCCTCCTCGTTGT	3	76.599
mdsnp13845	AGCTACTGTACTCCCCCTCCCCCACCC	3	76.599
mdsnp13901	ATAGTTCATACTGTTGCTCCTGAAGGT	3	76.599
mdsnp14995	CACATAAAAACCACCACTCCAACATTT	3	76.599
msnp190756	TCCA(G/T)TGAAACTTCTTCTCCTGGTGGG	3	76.599
msnp2440524	TTTGCAAAGACTAAATCTCCCCAT(G/T)GA	3	76.599
msnp2440525	TTTGCAAAGACTAAATCTCCCCATG(G/T)A	3	76.599
msnp472980	GGTTTCTCCACCCTACCTCCTAAA(T/C)GG	3	76.599
mdsnp56925	GTTTCATGTACCCTTTCTCCCTTTGAT	3	76.599
mdsnp27639	AGACTTAACACTCGCACTCCTATACTC	3	76.821
msnp659053	AGTTAACACACGT(T/G)AACTCCAAAGAAC	3	77.337
mdsnp15966	GGTTTTTTGACCGATACTCCATGTTTT	3	77.883
msnp1814417	GCTCATTCCACATGACCTCC(A/G)GGGCTT	3	78.431
fmsnp420276	AACTAAGATACAGTATCTCCCAAA(C/T)GG	3	78.911
msnp1782832	TAGTACTTAACGCCCACTCCGTGAT(G/A)G	3	79.203
msnp1229871	GTCGATGCTACGAGTTCTCCAAGT(G/T)TA	3	79.203
msnp1130724	TTAGCATGAACCGTCGCTCCA(C/G)TATGG	3	79.661
mdsnp35685	TAGCTTGTAACTCTCACTCCAATTCTT	3	79.961
mdsnp26858	ATTTGGTAGACCTCCCCTCCCCCACTC	3	82.467
mdsnp20051	ATAATACAAACTTGCACTCCTTTCCTA	3	82.799
msnp2349539	GC(G/C)ATGTACACGGCAACTCCAAAAGTT	4	0
msnp3324807	TTT(T/C)ACCGAACATAATCTCCTTGCAAC	4	3.283
mdsnp3315	GAGCCTTGTACTCACACTCCCTAACAG	4	4.064
fmsnp461474	GCAGTGGAAACCAGTCCTCC(C/T)TTCCAT	4	4.238
msnp2874212	ATTGTTGTCAC(A/T)TTACCTCCCTTGTCT	4	4.966
msnp1063215	CTGGTTCTGACG(G/A)GACCTCCCTGAACA	4	5.094
mdsnp34549	CTCCTCATCACAGGGCCTCCAGCACCT	4	5.094
mdsnp10722	ACCTCCAAAACTTCTTCTCCTTCTTTT	4	6.151
mdsnp419	TTCTAGTGTACGCGAACTCCTTTTTCC	4	6.151
mdsnp5244	ACCCCCAAAACATAATCTCCAAGAGTA	4	6.151
msnp2226150	GTA(G/C)GAGGAACCTTAACTCCGAAGGGA	4	6.307
mdsnp56956	GTGAATTCAACGTTGCCTCCGTTGAAT	4	6.307
msnp890807	GCTTGCAGGACAAGTACTCCGTTTAG(A/C)	4	6.616
msnp890786	GCTTG(C/T)AGGACAAGTACTCCGTTTAGA	4	6.616
mdsnp49649	TCTTAAGTTACTGAAGCTCCTCACAAG	4	6.901
mdsnp2122	GTCTCTCTAACCCATTCTCCTCATTCC	4	6.901
mdsnp54702	TGGACGATAACTATGGCTCCTAAGAAC	4	6.901
msnp1894825	GTAGTTTGGACCTCTCCTCCTT(C/T)CAAG	4	6.918
mdsnp28553	CACATTTTGACGGTCACTCCAAACCAC	4	6.918
msnp3243854	GACCCCACAACGATCTCTCCAAC(G/A)ATC	4	6.918
mdsnp35269	TATTCTTTTACACAGTCTCCTTTCTCT	4	6.974
mdsnp50215	GAAACAGAAACTCTGGCTCCCTATTAC	4	6.974
mdsnp53048	GTCTAGCCTACTATTTCTCCAACCGTT	4	6.986
mdsnp10740	AAATCTCCGACCCCCCCTCCCCCACCT	4	7.264
mdsnp16218	ATCATAAACACATCAACTCCCTGATAC	4	7.264
mdsnp44282	ACTTGTAAAACAAATTCTCCTTAAGCA	4	7.264
mdsnp55772	CAGTATGGTACCACTACTCCCTTAGAC	4	7.264
msnp1572132	AACAGC(G/A)AAACTAAAACTCCCAACATA	4	8.034
mdsnp10419	TTGGACTGCACTGTCCCTCCCCAACTG	4	8.034
msnp1166913	CCC(A/G)TTATTACCGTTCCTCCGAAGACA	4	8.034
mdsnp11701	CCGTATCCAACTTAATCTCCCTCTCTC	4	8.034
msnp1180917	GGAAAGACAACATGTACTCCA(T/C)AATAC	4	8.034
mdsnp12081	ATAGCTTGGACATGCCCTCCTATGAGT	4	8.034
msnp1271297	GTGGT(T/T)GAAACTGGCCCTCCTCTTCCA	4	8.034
mdsnp14186	GCATCCTGGACTCAGACTCCTGCCTTT	4	8.034
msnp1446608	CACAC(T/C)TTCACAAGCACTCCCACACCT	4	8.034
msnp1574441	GTACCTTATACCCGACCTCC(C/A)AATCTC	4	8.034
mdsnp17294	TTATAAAATACCACCCCTCCAGCACAA	4	8.034
msnp1894816	GTAGTTTGGACCT(C/T)TCCTCCTTCCAAG	4	8.034
msnp2121880	CACTGTA(G/C)GACCCTTTCTCCATTGGAC	4	8.034
mdsnp22443	CACTATTGCACAAACCCTCCCGGCACT	4	8.034
msnp2401446	GATGATTATACAGTA(A/G)CTCCAAGTGGA	4	8.034
msnp2470177	ATTA(A/T)GAAGACAAGTCCTCCAGGAAAT	4	8.034
mdsnp24780	ACGAAACGCACCTGCCCTCCACTATTA	4	8.034
mdsnp25338	CTAACACCGACATCTCCTCCCTGTGTA	4	8.034
mdsnp25610	TAAGAACCTACGCTCTCTCCTACTATT	4	8.034
msnp2711945	TGTTTGTCGACTTG(C/T)TCTCCAAATTCC	4	8.034
mdsnp27750	AGGGTACGTACTGCTGCTCCCGGGAAA	4	8.034
mdsnp27802	ATGTACTGTACACTGGCTCCTGCGTTG	4	8.034
msnp2914254	GGACACCGGACC(G/A)CTCCTCCTTTTTGA	4	8.034
msnp3134872	AGTCATCGGACAA(A/G)AACTCCATTCAAG	4	8.034
msnp3150892	ACGATCGAGACAACCTCTCCAG(C/G)GGAG	4	8.034
mdsnp31830	ATTGTATGAACTGTAGCTCCAGAGAAT	4	8.034
msnp326871	AGCGACTCTACA(A/T)GTTCTCCCAGGCAG	4	8.034
mdsnp33971	GGGACTACCACGAACTCTCCATGACCC	4	8.034
mdsnp3546	TAATCTCCAACGTACACTCCTGCGAGC	4	8.034
mdsnp35539	CAAATATGGACTTTCTCTCCAGGTTTT	4	8.034
mdsnp35618	AATTTGCTCACCACCCCTCCTCCCCCC	4	8.034
mdsnp36555	TACTGCTTTACAAGTACTCCATACTCA	4	8.034
mdsnp37117	GCTACAGAGACCGTGACTCCTGGAGTA	4	8.034
mdsnp38257	GTGCAATTTACCATATCTCCCATCCAC	4	8.034
mdsnp40723	AATGAATAAACAATCCCTCCACTCTTC	4	8.034
mdsnp4166	GCGCTAACTACACAATCTCCTCAAACT	4	8.034
mdsnp41784	TCACCTTTTACTTGTTCTCCAAATTAT	4	8.034
mdsnp45921	GGATCACATACCACGCCTCCCATTCGA	4	8.034
mdsnp46259	GCTGTTGCAACTTCTCCTCCAGTGACC	4	8.034
mdsnp49669	GTCAACTCGACCAAGTCTCCTTTTAAA	4	8.034
mdsnp51082	TACAACCGAACAAATTCTCCTGCCTCG	4	8.034
mdsnp52530	GGCCTACACACTGGATCTCCTAGCCTA	4	8.034
mdsnp56505	AGGCCGTCCACTCGAGCTCCTCCTACC	4	8.034
mdsnp5757	CAAGGCACCACAAGCACTCCCACAGGA	4	8.034
mdsnp7197	TGTACTAGGACATCCTCTCCTATATCA	4	8.034
mdsnp8590	ATACCATTAACCTCATCTCCAGGCATA	4	8.034
msnp881682	(T/G)CAAGAAGTACATGAACTCCGTCGAAA	4	8.034
mdsnp9321	GCCGTACACACACACACTCCCATGCAC	4	8.034
msnp2738795	TGCCTTCAGACAGATACTCCAAGCTT(C/T)	4	8.146
mdsnp16330	CTGGTGAATACTAAATCTCCTTCTAGG	4	8.146
mdsnp1664	AGAAAAATAACAATACCTCCCCCCTCA	4	8.146
mdsnp20437	GTCATGATGACTTCGGCTCCTCATGAG	4	8.146
mdsnp26395	GTCATTTATACCATGCCTCCTTAAAAA	4	8.146
mdsnp39241	AGCGTCAGTACCACACCTCCACTGGAA	4	8.146
msnp2330319	GCCATA(T/G)ATACTGTAGCTCCACACCAA	4	8.271
mdsnp11600	TCCCCTGCTACCACCCCTCCCAACCCC	4	8.271
mdsnp2144	GACACCCAAACAATTCCTCCCCAGCCC	4	8.271
msnp2226158	GTAGGAGGAAC(C/A)TTAACTCCGAAGGGA	4	8.271
mdsnp27289	ATTATTATTACTTTCCCTCCTGATTTC	4	8.271
msnp2772425	GATTTATTCACGCC(A/G)TCTCCTAATAAA	4	8.271
mdsnp34619	ATGACCCCCACAAAGGCTCCCACCCCC	4	8.271
mdsnp6793	ATTTACTGAACATTTACTCCTGTCAAA	4	8.271
mdsnp13226	TCAATATAGACTTCAGCTCCGATTCTT	4	8.553
mdsnp26362	AGTTAAGCAACACTAACTCCAACCTAT	4	8.553
msnp369230	TGTATCTC(A/T)ACAGAACCTCCACTACAT	4	8.821
mdsnp6371	AATAGTTCTACCTTCACTCCTTATCCT	4	8.828
mdsnp31207	ACGTTGGATACACAAACTCCTTCATCT	4	8.828
mdsnp51	CTAGCTACAACCCCCCCTCCCTCTAAC	4	8.828
mdsnp7868	ATTAAACTAACTTATCCTCCACGATGC	4	8.828
fmsnp3072835	ATTCAACAAACTTACGCTCCAG(C/A)GTCC	4	9.054
msnp1048636	CTCACATGCACAA(C/G)TCCTCCGAGCAAG	4	9.866
fmsnp2469297	GTTACTGGCACTGTT(G/A)CTCCTTTATTC	4	9.997
msnp704374	A(A/G)GTCCTCCACTGGATCTCCATACACA	4	11.906
mdsnp38654	CACCCTCCTACCACGCCTCCCATTATA	4	11.906
msnp1302066	CACGAGAACACAGCCACTCCC(G/A)ATTAA	4	12.266
mdsnp32040	AATTCCATCACCCCCTCTCCCTTTCCA	4	12.266
mdsnp50822	CCCACCCACACCCTGCCTCCCTTCCAT	4	12.266
mdsnp53726	ACTGAGCACACATGATCTCCCTCATTC	4	12.266
msnp1350062	TTCCTCCGTAC(A/G)GTTCCTCCGTTCAGT	4	13.074
mdsnp12701	CTGTATACTACAAATTCTCCGTTTGTA	4	15.754
mdsnp2393	TGATACGATACAGTCTCTCCCGGTAGA	4	15.975
mdsnp49138	GACGCCTACACCCCTTCTCCTTCCCCT	4	16.239
mdsnp16038	TCTAGAAAGACTGACACTCCCAACAAA	4	16.239
mdsnp49180	CACCACTAAACTATACCTCCTCACTAC	4	16.239
fmsnp1541475	GGGAATCACACATTGCCTCCG(T/G)ACGTT	4	16.789
mdsnp33525	TAGGACTTAACACAAGCTCCTGAGTCA	4	17.192
mdsnp29675	GTAAGTTAAACTGCCTCTCCCACATTG	4	18.199
mdsnp10560	AAGATAAATACATGCTCTCCAAACAGA	4	19.224
mdsnp8819	GACCCACGTACTTTAGCTCCCTCTCAA	4	19.224
mdsnp45724	ATAGAATTAACAGTTGCTCCCGGACCC	4	26.591
mdsnp27865	GGAGCCCACACGAGGACTCCTTTACTG	4	28.387
mdsnp49966	GACACTCTTACTTTCCCTCCCCACTCC	4	30.978
msnp380000	GTCTA(A/T)GTAACTGCTGCTCCATGTCTC	4	31.255
mdsnp23445	GACATTCCCACCCCCTCTCCCATCCAT	4	31.255
msnp380010	GTCTAAGTAACTGCT(G/C)CTCCATGTCTC	4	31.346
mdsnp22680	CCTGACCTAACGGTAACTCCTACATTA	4	31.384
mdsnp21281	ATAGTGTTGACAAAGTCTCCATCTGCT	4	33.355
msnp3225062	TAGCAATGCACTTGTTCTCCAGT(A/G)TTG	4	33.913
msnp1395693	TAAGTGCAAACT(T/A)TGTCTCCGTCGTTA	4	33.913
mdsnp16964	CACACGCACACACAAACTCCATATCAC	4	33.913
mdsnp32921	TGCACTCTCACCTCCACTCCACATCCC	4	33.913
msnp974539	AGAC(C/T)ATTGACGGGATCTCCGTTCCCC	4	33.913
mdsnp57633	TAAGTGCATACTCGCACTCCTTTCATC	4	52.189
fmsnp591708	AAATAA(T/A)ACACCCCCCCTCCCCAGAGA	4	53.557
mdsnp36300	TGATGATATACTTTTCCTCCCAGCCTT	4	53.742
mdsnp29467	TAATGTGTTACGCTGTCTCCTTCAGAT	4	55.516
mdsnp15955	ATCCACCTCACCCCCCCTCCCCGGCAC	4	55.516
msnp1788614	GA(A/T)GAAAGCACTCAAACTCCTGCAAAC	4	55.516
mdsnp23334	TGAAGCTTCACCAAGACTCCCGCTACG	4	55.516
mdsnp53583	ATAAAGCAAACTTTTACTCCCCTGATA	4	55.516
mdsnp48614	CAAGAGAAAACGTGACCTCCACAAGCA	4	55.843
mdsnp6188	TTCTGTCAAACGATCACTCCATTTAGT	4	55.843
msnp903910	GTGAACC(C/T)GACCATTCCTCCCTTGGTT	4	56.419
msnp3076326	TGA(T/A)TCTTAACATTTTCTCCTTTGAAA	4	56.699
mdsnp13060	TGACTTCACACTTAAACTCCTTTTTGT	4	56.884
msnp1218816	CGACACGACACT(C/T)CCCCTCCGTAACAA	4	57.243
mdsnp1094	AGGTTCAACACCACTACTCCCCACCCC	4	57.514
mdsnp34152	ATATTGATAACAACCACTCCTTAATTA	4	57.514
mdsnp51365	TTGCTATTAACTCATACTCCTTTTCTA	4	57.514
msnp933219	GACAAGCTGACCCATCCTCCG(C/A)ACAGA	4	57.653
mdsnp28490	TGATGCTTTACACTGGCTCCGTATAGC	4	58.434
mdsnp6196	AAGATGTGAACCTCAACTCCTCTCAGA	4	60.235
msnp438942	CCAAGC(A/G)TAACCAACACTCCTCACAAC	4	60.288
mdsnp31360	CAACCTTTGACCCTCTCTCCTCGCCCC	4	60.288
msnp438941	CCAAG(C/T)ATAACCAACACTCCTCACAAC	4	60.288
mdsnp5522	CTGGGAGATACAATCTCTCCGTTTCTG	4	60.288
msnp1331594	TCAGTTCTCAC(A/G)GAAGCTCCTGGGTCA	4	60.421
mdsnp12177	GTCTTTGACACATGCTCTCCTTTCTCT	4	60.421
mdsnp14516	ACTCCCCTTACCACCCCTCCCTCACAC	4	60.421
mdsnp16985	ATAATGGTCACTAGTACTCCCAACTTG	4	60.421
mdsnp2660	TTAACTCTCACATATTCTCCCGTTAGG	4	60.421
msnp2661151	TGGAAAT(A/C)GACATGGACTCCTGTATTG	4	60.421
msnp286710	(A/G)CAGGACTTACCATGACTCCTTCTAAC	4	60.421
msnp3089279	GATAAGCAGACCACCCCTCCCTG(C/G)GAT	4	60.421
mdsnp34587	CCTCAAAACACTCGCACTCCGATCTCA	4	60.421
mdsnp38047	CTCAATTTAACTCTCCCTCCCTCCCCC	4	60.421
mdsnp39912	TACCACCCCACCCCTCCTCCCAGTCCC	4	60.421
mdsnp4283	ACCCTGTCCACTAATCCTCCATTTACC	4	60.421
mdsnp55256	GTCATAAGGACAGTATCTCCTCATCAA	4	60.421
msnp681206	TTGGTGGAAACATTCCCTCCTGGATT(T/C)	4	60.421
msnp712498	ACCATACAAACTACTTCTCCTTCCT(T/A)G	4	60.421
fmsnp164350	TTAC(G/A)TGTTACTTACTCTCCGCCACTG	4	60.496
mdsnp3480	ACCTGATATACTTCCCCTCCATACAAG	4	60.712
msnp1404110	ATGGT(C/G)GGTACAGGAGCTCCGGAGGCC	4	61.598
msnp696065	ATGCTGGT(C/T)ACTCATCCTCCTTTGACC	4	61.676
mdsnp4004	CAAGTTTCAACACATCCTCCCCCTCCA	4	61.74
msnp1549067	CAACTCACCACCGTTACTCCAATCCA(A/G)	4	61.802
mdsnp20347	AATCCCCCTACCCCCTCTCCCCTTCCC	4	61.825
mdsnp12430	AACAAATTGACTTACTCTCCAATATAC	4	61.825
mdsnp28600	ATTCTAAATACACCCCCTCCCCCCCAA	4	61.854
mdsnp51967	TCCCATCCCACCTACCCTCCCATCCCC	4	62.254
fmsnp2560927	CACTGCT(T/C)AACATCCCCTCCACGATGA	4	62.366
msnp3247997	TCTCTCTC(T/C)ACCCTACCTCCTTAGAGC	4	62.603
msnp3248011	TCTCTCTCTACCCTACCTCCTT(A/T)GAGC	4	62.603
mdsnp37341	AAAATCATAACAATAACTCCTCTATCG	4	62.757
mdsnp27225	AGTATAGAGACCAGACCTCCACAAAGT	4	63.257
mdsnp17395	TGACCTGTAACTGATTCTCCGTATCAC	4	63.508
mdsnp21656	AAATTACTAACAATTTCTCCAGATAAA	4	63.873
mdsnp13856	TTAGCACCTACATGATCTCCAGAACCT	4	63.873
mdsnp16319	TGTAACCTCACACACTCTCCAGAGGAC	4	63.873
mdsnp19969	TAATTTTCCACAAACCCTCCTTTCTGA	4	63.873
mdsnp21437	TCATTTTCGACAAAGTCTCCGCTGTTT	4	63.873
mdsnp3938	ATTTACAAAACGTTTACTCCACTCAAA	4	63.873
msnp696069	ATGCTGGTCACT(C/T)ATCCTCCTTTGACC	4	64.014
msnp2629956	AAGAGTATTACTCCACCTCCTTAA(A/G)TC	4	64.014
msnp3096534	CCGCAAAATACCTCA(G/T)CTCCTACTAAT	4	64.522
msnp2575739	TTAGACAACACAAATTCTCCGAC(A/T)TAC	4	64.911
fmsnp1337633	AT(C/G)CCTCAAACATATCCTCCAATTCTC	4	64.935
msnp1006659	AGACTAAACACTGGGGCTCCT(C/A)TGTTG	4	65.11
msnp1246215	GGTGAC(A/T)TAACGGCGTCTCCAGTAGAC	4	65.567
mdsnp11082	CCCACTTGGACCTTGCCTCCATAAAAG	4	65.768
msnp1426266	CGAAAAGAGACCAGAGCTCCA(A/G)AACAT	4	65.994
mdsnp3483	GGCGACGTCACTAAATCTCCTGGTGAC	4	65.994
mdsnp16612	TCAGAATTAACTCCATCTCCGAATGTG	4	66.267
msnp556408	CTTAATTAGACAACTTCTCCAT(A/G)AAGA	4	66.719
mdsnp55206	CCCAGGGCCACACCCACTCCCAACAAC	4	67.909
msnp673669	TTATTACAAACCCCTTCTCCAT(G/T)AGAG	4	68.302
fmsnp1250450	AT(A/G)ATTGCGACTTTTTCTCCTTAATTG	4	68.54
mdsnp48767	CATGGGATCACCGTACCTCCTGAACGA	4	73.028
mdsnp22874	GATTTAAAAACAAACACTCCTTTTTTC	4	75.543
msnp541414	TGCGAGAGAACCC(G/T)TTCTCCCAGTTTG	4	76.978
msnp1199552	GAAAACGTTACGAGATCTCCTTCATT(A/G)	4	77.173
mdsnp22961	AAGACTGTAACACAACCTCCATACAAT	4	77.173
msnp2308995	TATTTTATAACA(G/A)CGTCTCCGAATTAG	4	77.173
msnp3184940	ATAATACACACCAAGTCTCCTTT(G/C)TTT	4	77.173
mdsnp37540	TAGAATGTAACGTCAGCTCCAGCTTTG	4	77.173
mdsnp41807	TCAGAAGAGACACGCCCTCCCAATTGC	4	77.173
mdsnp9426	GTAGTTTCTACGGACCCTCCCAAAATA	4	78.219
msnp701353	ACCC(T/C)CCACACTTCACCTCCACTGCTC	4	78.951
msnp826006	ATGTGACTCACATTGCCTCCAGTCA(A/G)C	4	80.081
mdsnp20224	ACTCGGAGTACCTAATCTCCAGGGGCT	4	80.968
mdsnp54416	AAGCAGCAAACATTTACTCCCACTTAA	4	82.489
mdsnp24917	GTTACAAACACTTTTACTCCATGAATT	4	83.264
msnp1310781	GCTGCAACAACTTGT(C/T)CTCCTATCTTC	4	84.592
msnp3232273	AGGTTCTCGACTTCTTCTCCTTGAG(T/A)T	5	0
msnp772116	(G/T)TTGCCTGTACAACCGCTCCGCTTGCT	5	2.846
msnp3240147	TTTACACTGACCATA(T/A)CTCCATTATAA	5	4.3
mdsnp3348	AACAAGTCTACTATAACTCCCCTTTTC	5	4.709
msnp1924471	CCAGGGTGGACTTAGGCTCCTT(T/G)GTGT	5	5.246
mdsnp37387	GTATTAAATACGAAGGCTCCACAGTCT	5	5.451
msnp3248720	CT(A/C)CATACAACACAAACTCCGGAAGAG	5	6.162
msnp2648353	GTTAGTC(A/T)AACAGTTTCTCCCGGAATA	5	6.162
mdsnp37366	ATACAAATGACAGAAACTCCTTGTCAA	5	6.437
msnp1199398	GTTGTGG(G/T)CACTCGCCCTCCCCGGCCC	5	6.437
msnp1574324	GTATTTCAAAC(C/A)ATCTCTCCATCTTTT	5	7.224
msnp729429	(G/T)AAACGAAGACATCATCTCCTGTTTGT	5	7.798
mdsnp13940	AAGGTCAAAACGACCCCTCCCGTCGTG	5	7.798
mdsnp18015	ACTTAGTAAACACATTCTCCCGAGCTA	5	7.798
mdsnp39851	TGAATATCTACGTGCACTCCTTTCTTC	5	7.798
mdsnp43491	GGCTACGCCACTGGCCCTCCCTAGCTG	5	7.798
mdsnp46790	TATTTATAGACCTCTACTCCCATCATA	5	7.798
mdsnp4802	CATGTAGCAACTCTAACTCCACTACAT	5	7.798
mdsnp50160	ATGAAAACAACAAAAACTCCAAAGCAT	5	7.798
mdsnp51241	GGTGTTTTTACTGTACCTCCATGGTTT	5	7.798
mdsnp54381	TAAAATCTTACTTCTGCTCCAGTTGTA	5	7.798
mdsnp7080	TTCTCCATTACTTATCCTCCTCAAAGT	5	7.798
msnp1012629	GCCATGGGAACAGTTCCTCCTTAA(G/A)GT	5	8.148
msnp262043	ACACTTGGGAC(A/G)TTCTCTCCTAACCCT	5	8.148
msnp3240145	TTTACACTGACCA(T/G)ATCTCCATTATAA	5	8.148
mdsnp45738	TGGTTTATGACATAAACTCCTCCTGAT	5	8.148
mdsnp56709	CACTGAACAACAGAAACTCCTGATCCA	5	8.148
mdsnp5746	AAATGGAAAACTTCAACTCCAAATCGC	5	8.148
mdsnp4465	CACCAGTAAACTGTTTCTCCTTTCTTT	5	8.371
mdsnp55628	TTATGGTCCACATTGTCTCCAGCACCC	5	9.006
mdsnp50296	GATTGTCGCACATTTCCTCCTAACTGT	5	9.006
fmsnp925882	T(C/A)CTCACTGACAAAGCCTCCCATGGAT	5	9.233
mdsnp32134	TTTCAAAGAACATATACTCCACAGTAT	5	9.812
mdsnp23998	CATCACATCACGGTTGCTCCTGGCAAT	5	10.051
mdsnp55601	AATCGTTACACTTTACCTCCAAAACAA	5	10.792
mdsnp3585	TACGTCCCAACATCACCTCCTATTCCC	5	11.443
mdsnp10278	CTACAATGAACAATGACTCCAAGTTTT	5	11.733
mdsnp36329	ATAAATAAAACAAAACCTCCATTTCTC	5	12.199
mdsnp48690	ATACCCAGTACAGAGGCTCCTGTCTCG	5	12.441
mdsnp23533	ATGAAATCCACGGATGCTCCGTTGTTT	5	12.441
mdsnp18507	TTATTAAGCACTTCTACTCCTCCCCAC	5	13.047
msnp2470238	AACATTTACAC(C/T)GTTTCTCCTCATAAA	5	13.322
mdsnp54188	AATGTTGCTACCCCCTCTCCCCTCTCA	5	13.562
fmsnp2906338	TACGGGC(T/A)AACCTGAACTCCTAGTTTG	5	13.751
mdsnp44532	TTCATTTCTACCTCAACTCCATCTCCT	5	14.178
mdsnp37067	CTGCTATTGACCTCCTCTCCGGGTACC	5	15.658
mdsnp12509	TAGGGGCACACTGTCTCTCCCAAAAGT	5	15.714
mdsnp44189	TGAAATTTCACTTCCCCTCCACAATTT	5	15.746
msnp2906344	TACGGGCTAACCT(G/T)AACTCCTAGTTTG	5	15.749
mdsnp17027	AGAGATGAAACATTTCCTCCCTTTGAC	5	15.749
mdsnp18981	TTAGTTGATACACTGTCTCCAAAAATA	5	15.749
mdsnp23521	TCACTATACACTACCTCTCCATGGATA	5	15.749
mdsnp25219	AACCTCCGTACAGTCTCTCCCTTCCTG	5	15.749
mdsnp28884	CTTTACTGTACCTCTCCTCCCCTGCAT	5	15.749
mdsnp38728	ATCATACGAACTCACGCTCCCGTTTTA	5	15.749
mdsnp39768	GCTCGCTAAACAACCTCTCCACCAGGC	5	15.749
mdsnp41169	CAGTCACGCACGATTGCTCCTCTTTGT	5	15.749
mdsnp43667	TATATACATACCCCAACTCCTCAGGGG	5	15.749
mdsnp4742	ATTTGTACAACTACCCCTCCAATACGT	5	15.749
mdsnp54776	GTGCAATGTACTCTTACTCCTTTGTTG	5	15.749
mdsnp5969	AGTGACCATACAGGCACTCCCATAGAA	5	15.749
mdsnp4082	ATGTACTAAACTAATTCTCCATTACAT	5	16.851
mdsnp41098	TCAATCCCAACATTTCCTCCCTTGCAA	5	16.892
mdsnp10931	CAAAAATATACAAATACTCCATAATAT	5	16.892
mdsnp30137	GCCCAAGCTACGATGTCTCCATCGGTC	5	16.892
mdsnp32168	CATTACTACACTACATCTCCCCCTTGC	5	16.892
mdsnp38370	TTACATTGTACTAGACCTCCAACCTAG	5	16.892
mdsnp41853	TTTGTTATAACGCTGCCTCCCGGGATT	5	16.892
mdsnp49677	ACTAGGGGAACACTGTCTCCAGGGTGA	5	16.892
mdsnp50028	CCAGACCCCACTCTTCCTCCCCAAATA	5	16.892
mdsnp57145	CTTCTGAGGACTGTATCTCCTCTCCCT	5	17.127
mdsnp44574	ACTTTTTAAACCTCCTCTCCATAAAAT	5	17.127
mdsnp34384	TTATATCAAACACCTCCTCCACAGAAA	5	17.305
mdsnp21479	CAGTCAAAAACGCGGGCTCCTACATTG	5	17.618
msnp782928	CTAACAATGACA(T/A)TGGCTCCTCAGTGC	5	18.029
msnp797752	TCTTCATAAACGC(C/T)CCCTCCTTTAAGA	5	18.173
msnp1192978	TCTTCAATAACAT(C/G)TGCTCCTGCTGAA	5	18.173
mdsnp26028	AAATGATTTACAAACGCTCCACGAGAT	5	18.173
mdsnp27701	GAGAACCGTACCTCAGCTCCAACAGGC	5	18.173
mdsnp37039	CAAAATGCTACCCCCACTCCACCCTTC	5	18.608
msnp1116217	AATAAAAGTACTC(A/T)AGCTCCCAATCAG	5	19.023
mdsnp14838	TGTATGTTAACATTGGCTCCCTGTGTG	5	19.023
mdsnp52238	ACATCGGCTACGATGGCTCCAGTGGAA	5	19.791
msnp372206	CAGCGGTTTACCTC(T/C)CCTCCCATCCTT	5	23.782
msnp1651046	GATATGATGACGTCAGCTCCTCCGTG(A/G)	5	25.615
mdsnp23247	ACAGAAAATACTTTTACTCCATCTGGG	5	35.359
mdsnp40226	TATATCACAACTTCCCCTCCCCCTAAC	5	39.132
msnp540646	G(G/A)CTTGGCAACCAGACCTCCTGGACCA	5	40.331
msnp1238837	CTCATAATAACATGTTCTCCTTCAAT(G/A)	5	40.331
mdsnp15241	GATCAATGTACCCGGACTCCCAACATC	5	40.331
msnp1661873	CAGAAGTGTACCGTTACTCCAAAACA(G/C)	5	40.331
msnp1671479	ACTTTTCTCACTCGTTCTCC(G/A)GAGCGT	5	40.331
mdsnp17217	AATTAATTAACTTTTTCTCCCTATGGG	5	40.331
mdsnp19612	AACAACAAGACGATGACTCCTGCTCGT	5	40.331
msnp1975413	TATTGACAAACATTT(T/C)CTCCGACTGAA	5	40.331
msnp2029810	TTGATAA(A/G)TACTGTCCCTCCACTGTTT	5	40.331
mdsnp32902	CTTGCTTTTACACCTTCTCCGCAAGCA	5	40.331
mdsnp49026	TGAGATTCCACATTCTCTCCAGAGACC	5	40.331
mdsnp49129	GTTAATATAACGCATCCTCCCAAAATG	5	40.331
msnp708606	AACTTGCAAACGTCTTCTCCC(G/A)AACGT	5	40.331
msnp1628936	CC(C/T)TGGAAGACATTTACTCCTCTGGTC	5	41.645
msnp3127699	GTGATACATACCTTATCTCCTA(A/C)TAAT	5	41.872
mdsnp46390	CCATTTATAACTATTACTCCTATTTAA	5	41.872
mdsnp1947	CTCACTCCCACTGACACTCCCTCAGTC	5	42.358
msnp1138941	CTC(A/G)GGGCTACACTCCCTCCGTTTTAA	5	42.606
mdsnp23129	AATAACATTACAACACCTCCATCCCCC	5	42.851
mdsnp35628	GGAGTCAACACCCCTGCTCCCAACAAC	5	43.7
msnp3003749	GA(T/G)TGACACACTAAAACTCCATGGGGC	5	43.722
msnp1359928	AAAGAATCGACTATTTCTCCAT(G/A)CAGT	5	43.722
mdsnp31714	TTAAACTCGACAGCAACTCCGTTCTCA	5	43.722
mdsnp5929	CTAGCAACAACATAACCTCCCTGATGT	5	43.722
mdsnp32961	GTACTAGCTACTTCATCTCCATCCTGC	5	43.857
mdsnp21873	CATACTTCTACCCCTGCTCCCCCGCAT	5	43.857
mdsnp35886	CATCATTCTACTACCCCTCCTCCCCTG	5	43.857
mdsnp48467	TTTGCAAATACATTTACTCCAGTTAGT	5	43.919
mdsnp30300	ATATTATATACTAGTGCTCCTTGTAAA	5	44.103
msnp507733	T(G/A)TCTTTACACCACATCTCCTAGATAG	5	44.135
mdsnp50165	CACCACGTGACTTATACTCCGTCTTTG	5	44.135
msnp2255418	ATG(G/A)AAAAGACTTCTTCTCCATGACTC	5	44.198
mdsnp22997	CTCTTTAAAACCTTTTCTCCACAAATT	5	44.198
mdsnp5911	AGGGTGAACACTCTGCCTCCTCGGTCA	5	44.198
msnp1241192	TACAT(T/A)CAAACCACCTCTCCCCTCTTA	5	44.244
mdsnp23883	AGATAAAATACAGCTACTCCATTCATC	5	44.27
msnp312534	CTCATCTGTACA(T/A)AAACTCCCATACGT	5	44.27
mdsnp3329	ATTAAAGCAACAACTGCTCCGGGATTG	5	44.27
mdsnp39463	TCATGTGTGACATTATCTCCCTTTGCA	5	44.27
mdsnp39560	GCAATCTCAACGTTATCTCCTTTTACG	5	44.27
mdsnp9921	AAATACATGACTTGTTCTCCTCTACGC	5	44.27
mdsnp4087	GAACCGTGTACGTCATCTCCACTCAAT	5	44.29
mdsnp12541	CTTACCACAACCACCCCTCCCAACCCC	5	44.296
mdsnp30097	CCTGCTAAAACTCCACCTCCTACTGTC	5	44.296
mdsnp42485	TTTGTTTCCACAATACCTCCCATCACT	5	44.296
mdsnp48791	TAAGGGCAAACATAAACTCCAGTACCA	5	44.408
fmsnp1806565	GTTTTCAATACATTTTCTCCCTAAT(T/C)G	5	44.56
msnp2094059	GAAGGATGAACACATCCTCCGGT(T/G)TAA	5	44.705
mdsnp27318	AAGGGCCCCACACACCCTCCACCCCCA	5	44.705
mdsnp22932	GAACGTAAGACTTTTTCTCCTCAATTA	5	44.961
msnp3029666	AGATAATGCACTTTTTCTCCCTTGGT(T/A)	5	45.089
mdsnp46981	CAGAAACCCACCGCCCCTCCCCCATCC	5	45.089
msnp1359926	AAAGAATCGACTATTTCTCC(A/T)TGCAGT	5	45.291
msnp1926880	C(C/A)AGTTGGGACAAATTCTCCAGTGCTA	5	45.387
mdsnp44962	TTAAACTGGACACTCACTCCATGATAA	5	45.387
msnp3045327	(A/C)TTTGTAAGACCCACGCTCCGAATGTT	5	45.432
mdsnp4383	AACTTACAAACCCCCTCTCCATACCAC	5	45.681
mdsnp36265	GAGTATAACACTGTTTCTCCATTATCA	5	45.861
mdsnp38061	GACGGTAAAACTCCGGCTCCCCATCTC	5	45.861
mdsnp49356	CTGCTATAAACAAATACTCCTTAAAAT	5	45.861
msnp2962417	AAATCTA(C/A)AACTTACCCTCCAAAGGCT	5	46.111
mdsnp12285	AACTTAACTACGAAACCTCCGTTGAAT	5	46.111
mdsnp18737	TAGAAAGAAACAGGTCCTCCAACTTTG	5	46.111
mdsnp23380	TTCATAACTACCCCGCCTCCCACACAG	5	46.111
mdsnp30210	GACCCCCCTACCCCCCCTCCTACCATG	5	46.111
mdsnp36410	TTGAATGTGACAAAATCTCCTTCTACG	5	46.111
mdsnp37598	GGTTTGGGTACTGTAGCTCCATCTTGT	5	46.111
mdsnp37895	TAAACATATACTTACGCTCCATTTGTC	5	46.111
mdsnp38595	TGCCCATCAACTACCTCTCCCATAAGA	5	46.111
mdsnp44512	ACCAGTCCCACACCCCCTCCCCCCGCC	5	46.111
mdsnp48076	TCAAGCTTTACTTTAACTCCATCTTTC	5	46.111
mdsnp53275	ATCATATTCACTTAGTCTCCAAACACT	5	46.111
mdsnp54348	AGAAAGAATACTCTGTCTCCTAGTAAC	5	46.111
mdsnp56576	TACCCGGCCACACCCACTCCACCCCCC	5	46.111
msnp734661	ATAACATTGACAAGATCTCCT(C/T)AACCT	5	46.111
mdsnp13326	CGTTGTTGGACAGAAGCTCCCTTACTT	5	46.503
mdsnp7081	TCTAATATAACAACCCCTCCCCCACCC	5	46.573
mdsnp11669	TCTGGTCTTACTATAACTCCTGGACCT	5	46.785
msnp1366058	TACAACGTGACGGGTGCTCCAAC(G/A)GGG	5	47.253
mdsnp7984	TACAACAGTACATACGCTCCTGAAGTA	5	48.023
mdsnp38455	TGGCTGACGACTTTACCTCCGTTGTGT	5	48.023
mdsnp55427	ATCATGTAAACGTTGCCTCCGAGTTAT	5	48.023
msnp1135801	CAAAGTAGAACTAGAACTCCTG(A/G)TGGA	5	52.038
msnp2336295	CTCTGTTGAACCTGA(G/T)CTCCAACAGTA	5	52.239
mdsnp25506	AACAAATTAACTTCCTCTCCTTATGTG	5	52.239
mdsnp34450	TTTCTACCAACAATACCTCCAAAGCTA	5	52.239
mdsnp38393	TGAATGGGCACAAGGCCTCCAAATGTT	5	52.239
mdsnp40008	AAGGCCAATACTCCTCCTCCTTAACAG	5	52.239
mdsnp50958	GAATAATGAACTGTTGCTCCTTGATAT	5	52.239
mdsnp54988	GTGGCATTGACTTCACCTCCTAACCAC	5	52.239
mdsnp8254	TTATCAATAACAAATACTCCCTATTAG	5	52.239
mdsnp9178	TTTTTAGAAACGATTTCTCCATTGATT	5	52.239
mdsnp50634	TTTAGTAAAACTTTAACTCCATTCATA	5	53.694
mdsnp8210	AGTATTTTAACCCTCCCTCCACCTTAC	5	53.694
mdsnp25135	TAGAAGCCAACCCCCCCTCCCCCTCCC	5	53.845
mdsnp998	TCCGCACCCACCCACCCTCCTCACACT	5	53.845
mdsnp37318	ACAGTTCCGACAATAACTCCAGAAGAT	5	54.106
mdsnp12502	CTCTCTCTCACTCTCTCTCCAAACTCC	5	54.764
msnp3314004	(T/C)AATAATCAACAGGTCCTCCATGTACA	5	54.923
mdsnp13055	AAAAACTTCACTCCGTCTCCGTCATCG	5	54.923
mdsnp14569	CGTAAAAAGACAAAATCTCCTCCTCAA	5	54.923
mdsnp277	TTGCTGATCACAGACACTCCCCGCACA	5	54.923
mdsnp3266	TTAAATAGTACAAGTACTCCTGCCAGG	5	54.923
mdsnp35781	TTAATGTCCACATTCACTCCAGACTTT	5	54.923
mdsnp44103	TCATTCGTGACATAGACTCCGAGTTAT	5	54.923
mdsnp45895	CGAGAAAGCACCCAATCTCCACATACA	5	54.923
mdsnp45974	TGTCCCTGCACTGCCACTCCACTGGCT	5	54.923
mdsnp56249	CGCCTACCAACCCCCACTCCCTCTTTC	5	54.923
mdsnp35302	CTCTAATGTACCAGCTCTCCTCATGTT	5	55.864
mdsnp6823	TACCTCTGGACCACCCCTCCTTTTTAA	5	55.864
fmsnp2003133	ATCACG(C/A)GAACGCAAACTCCTGAGTTC	5	56.351
mdsnp33569	GGTATGGAAACCGATGCTCCGGCATCC	5	57.141
mdsnp18931	ATGGGAGACACCGTTCCTCCAGGACGA	5	57.899
mdsnp7634	GTGGTCTTTACTTTCACTCCTCATATT	5	59.072
mdsnp20674	TACTAATTTACCTATACTCCGTCCTCC	5	59.072
mdsnp33885	ATGCCACTGACTCTCACTCCTTTCTTT	5	59.072
fmsnp1828781	TGCTTATAAACAAACTCTCC(A/C)GTAGAT	5	62.872
mdsnp50186	TATATTTCAACCGAGGCTCCGCAGGAT	5	65.632
mdsnp52862	TAACCTTGCACCCACCCTCCAAAGACA	5	67.546
mdsnp16618	CATTTTCTTACTGTTACTCCTGTTGTT	5	67.546
mdsnp27071	GCGTTGGCCACCACGTCTCCGCACGCC	5	67.546
mdsnp3919	ATATACTGTACCGCCTCTCCAAGTACA	5	67.546
mdsnp27958	CCGCGACTAACTTAAACTCCGCACTTT	5	68.653
mdsnp15820	CTGTTACCTACTGTATCTCCAATCAAT	5	74.822
mdsnp3453	TGCAAACTCACAGGAACTCCAAAGATA	5	74.822
mdsnp28488	ATCCTCCACACCCCCCCTCCCAACAAC	5	78.583
mdsnp46004	CTAAGATAAACTGTTTCTCCTTCATAC	6	0
msnp763922	CGAGCCACCACAAT(T/A)CCTCCAGGAAGT	6	1.095
msnp3076628	TACGAAGG(T/A)ACTTTAACTCCGTGCAGT	6	2.689
mdsnp20211	GGGGGAACTACCAACGCTCCAGGCGTA	6	4.012
mdsnp35195	CCATTACAAACCTTGTCTCCCTGTAGG	6	4.012
fmsnp3255795	GTT(A/C)ACACCACAGGCACTCCAGTTTCA	6	5.549
mdsnp48668	TTAGGCAAAACACATCCTCCTAGCATT	6	5.757
msnp1986148	TGTA(T/C)AGACACTGTTGCTCCCTGTTGT	6	5.931
msnp1358777	ATCTG(A/T)CTAACATCATCTCCTGGAACT	6	5.931
msnp2224621	GAATATTTTACTG(G/A)TGCTCCAAATGAC	6	5.931
msnp424448	GTCGGTGATAC(C/T)CGTCCTCCCATGATC	6	5.931
msnp2908464	(T/C)GCCAGCACACCTATGCTCCATACATC	6	6.525
mdsnp11025	TTTCGCTTCACTTATACTCCATCATCA	6	6.525
msnp1261870	G(C/G)CCCTAAAACATAAACTCCTAGTTAC	6	6.525
msnp1668907	TACAGAGGAACAT(C/T)CACTCCAACCCAT	6	6.525
mdsnp16735	ATAAGAAAGACTTTTACTCCCTGTGGC	6	6.525
mdsnp18170	TACATAAAGACCGTTTCTCCCAATAGC	6	6.525
mdsnp22757	GAGGTCAAAACTCCTCCTCCCCCTTCC	6	6.525
msnp2994822	TGCCCCCTTACT(T/C)TCCCTCCTGTTCAA	6	6.525
msnp3230788	CCCCTCACCACCGCCCCTCCTTTAC(T/C)C	6	6.525
mdsnp34035	ACACCGACCACCACCACTCCCTCCCCA	6	6.525
mdsnp44042	TAGATTTTTACTTCCCCTCCCCCACCC	6	6.525
mdsnp44419	CAAATATTTACCTGCACTCCTCCTCAC	6	6.525
mdsnp2850	GAAAAACCCACCTTACCTCCCGATTGC	6	6.62
mdsnp29399	CATTCTTCAACTTCTACTCCAGCAGCT	6	6.62
mdsnp47285	ACTGAGTGTACCATCTCTCCATACAAT	6	6.62
mdsnp48047	ACATTTCTAACATTCTCTCCTTTCTAA	6	6.62
mdsnp45296	ATATACACAACGTTCACTCCGATCACT	6	7.132
msnp1833609	ATACCATTGACACCC(C/T)CTCCACCCCCA	6	7.734
mdsnp56785	TTCACATGTACACTGTCTCCGATGATG	6	7.734
msnp1255711	TTCTGCTGAACGTGGCCTCCTCTGT(G/T)T	6	7.915
msnp1366209	GCTGTGACTACA(T/C)TTTCTCCTCACAAG	6	8.836
mdsnp49065	AAATTGTTCACGACATCTCCTGATTCT	6	9.289
mdsnp46858	GAATAATATACGTAACCTCCCCCTAAT	6	9.289
msnp507276	CAA(C/T)CAGTTACAACCACTCCAAAGATG	6	9.428
msnp2612214	ACTATGGTAACCCTCCCTCCA(C/T)CTCAA	6	10.278
mdsnp52289	GCAGTAATTACTGTGCCTCCTGTAACA	6	10.53
mdsnp23058	GGACACCTGACAGTACCTCCGGAGTAA	6	10.53
mdsnp24610	ATGTGCATGACCCCCCCTCCCCAATGA	6	10.53
fmsnp2812107	AATTAA(T/C)AGACAGTCACTCCGACATGA	6	11.608
mdsnp35920	TTAAAATCCACATACCCTCCTCATTTT	6	11.79
msnp1048269	ATCCCCACCACACCCCCTCCCCCC(A/C)AA	6	11.855
mdsnp12676	CCACCCCCTACCCTGCCTCCCAGTTTT	6	11.855
msnp3074897	ACCAT(A/T)CATACGTACACTCCTAACAAT	6	11.855
mdsnp5108	ATAACTGTCACATTTCCTCCGTCTTCC	6	11.855
mdsnp36442	TCAACACCTACTTCCTCTCCCTTCGGA	6	12.194
mdsnp56476	GCCCTTGCCACCTCCCCTCCGTCTAAC	6	12.194
msnp3117962	TAGGT(A/T)TATACTCCACCTCCAGGGAAA	6	12.35
msnp2425649	AATTGTACAACAGCTGCTCCTGGCAG(G/C)	6	12.35
mdsnp33051	GACTTCAAAACTCACACTCCACCATAA	6	12.35
mdsnp44576	GACTAGTCTACCACTGCTCCTCACGAT	6	12.35
mdsnp44767	CAAAATAACACCAATCCTCCCAATTCA	6	12.35
mdsnp7464	ACCATTTTTACTGAGTCTCCTTACTGG	6	12.35
msnp916533	AAAATGAAAACCTTTACTCCA(A/G)AACCT	6	12.35
mdsnp939	CACCTCCGCACCTTTTCTCCCCTCCCT	6	12.35
msnp1664595	CACCAACGCACACGCCCTCCC(G/C)ACCCC	6	12.517
fmsnp1098225	AAA(G/A)TGAACACAACATCTCCGAACAGT	6	12.604
mdsnp25046	CGGAGCTCTACGCACCCTCCACCTAGC	6	12.702
mdsnp32839	AACATTACAACAGTTACTCCAATTCTT	6	12.995
mdsnp5381	CACCTCCCTACTTCCCCTCCTAGCTAC	6	13.408
msnp766577	GTGATTGAAACAATAGCTCCATG(G/T)TCG	6	13.827
mdsnp19836	GAAAGGTAAACCTTTTCTCCATTTTTG	6	13.827
mdsnp38320	GGATAAAAGACGAGAGCTCCAATGGTT	6	13.827
msnp1445727	CATAAGTGAACCCAT(T/C)CTCCACACCTT	6	13.835
msnp1851093	CTT(A/G)TGGTTACTTTGACTCCCACACTA	6	13.837
msnp3117969	TAGGTATATACT(C/T)CACCTCCAGGGAAA	6	13.853
fmsnp1633606	A(T/G)ATGCGAAACACAGGCTCCTAGATAT	6	14.276
msnp766557	GTG(A/G)TTGAAACAATAGCTCCATGGTCG	6	14.747
mdsnp19754	ATATACGGTACGGTACCTCCTAGTTAG	6	14.967
mdsnp44676	TTTTATACCACTAGTCCTCCCTGGAGC	6	15.618
mdsnp47086	AAATTCGTCACATCTCCTCCTTGAGTC	6	15.618
mdsnp56269	AATCAGGTGACAAATTCTCCAATTTCT	6	15.618
msnp795878	TG(T/C)AACCTTACTTTCTCTCCAATTCAT	6	15.668
msnp2967777	TTTATATGGACTCTCACTCCA(A/C)AGGCC	6	15.668
msnp1889300	CATTT(T/C)TTTACCCAGGCTCCGGTGTCT	6	15.858
mdsnp7736	GAATCTAGAACGGTATCTCCATCTGGG	6	15.858
msnp2974723	C(T/A)CTTAAATACGGTATCTCCCAAAGTG	6	15.952
mdsnp21357	ATGAAAAAAACATCATCTCCCCGAACA	6	15.952
msnp267148	CCCCTCCCCACCT(C/T)ACCTCCTTTGTCC	6	15.952
mdsnp45868	ATATATCACACACACACTCCTGATTTT	6	15.952
mdsnp17619	GCTCGTGATACACTTTCTCCTCTCGCA	6	16.65
mdsnp16768	CCCCACAACACTTTCTCTCCTTTAATT	6	17.05
msnp3274642	TCAC(C/A)TCCCACACCGCCTCCACAGAAG	6	17.239
mdsnp10950	ACGAAAACAACAACTGCTCCCACGGCA	6	17.239
mdsnp23414	TGTTCACCGACTTCCTCTCCAACAGAC	6	17.239
mdsnp26163	TGGTTGCGAACTGCCACTCCTGATCAG	6	17.239
msnp279394	T(T/A)AGCTTTGACACAGGCTCCTTGTAAT	6	17.239
mdsnp33019	CTGTCACGAACAACTTCTCCATCAACT	6	17.239
mdsnp40409	AACTCCTACACCAGTCCTCCCTCCCCC	6	17.239
mdsnp6714	GGAGATAGTACAGTGACTCCATCTTTG	6	17.239
fmsnp122933	TTCTC(C/T)CACACCCTGTCTCCCACATCA	6	17.354
mdsnp40273	TGCTGTTGTACTCCTACTCCTAGGCTA	6	17.499
msnp3274652	TCACCTCCCACACC(G/A)CCTCCACAGAAG	6	18.103
fmsnp2027508	(C/T)GTGAGTAAACGTACTCTCCAGCCGCA	6	18.738
msnp933104	TGCAGCTCCACCAA(T/C)ACTCCTTGACGC	6	50.308
mdsnp14877	TTTCCCATAACCCATTCTCCTAAATCA	6	50.308
mdsnp39291	CCATTTAGCACTCCCCCTCCCCACCCG	6	50.308
msnp1750955	GTGTTTAC(G/A)ACCTCTGCTCCTTCCAGT	6	50.651
mdsnp12887	GGGAACAACACTTGGGCTCCCTGTGTC	6	50.651
msnp987912	ATGTACTCCACA(G/A)GCCCTCCTCTTTCT	6	50.651
msnp1163006	TGAAACATTAC(T/A)ACTACTCCAGTGTCG	6	51.062
fmsnp2863593	GCA(C/C)TTTCTACTTTTACTCCTGAATAC	6	51.099
msnp2389535	TACAGTGATAC(C/T)ACAACTCCCTATTGA	6	51.53
mdsnp52381	GCTCCTTGGACACAAGCTCCCTAGAAG	6	51.53
msnp2850527	CACTC(C/T)CCCACTTCCCCTCCTCTTACA	6	51.841
mdsnp35811	ATATTTCTAACGTACTCTCCAGAATCT	6	52.479
mdsnp12784	TAGTTTAACACAGCCACTCCGATATTT	6	52.479
mdsnp15232	TTCAAGATGACTGTCTCTCCTATCACC	6	52.479
mdsnp19996	ATGTTTTGGACGGCAACTCCTACATAT	6	52.479
mdsnp33911	TAATTAAAGACACTAGCTCCGATCTGA	6	52.479
mdsnp35479	AAAGTTGAAACATATACTCCGTTCCTA	6	52.479
mdsnp40742	TTAATTCCTACAGACTCTCCAATTAAA	6	52.479
mdsnp42356	ATAATTAAAACACTGTCTCCTATCTGA	6	52.479
mdsnp17262	AATAAATAAACAAAACCTCCTAACAAT	6	53.039
mdsnp13570	TAGAAATACACCTCTCCTCCCCTCTTC	6	53.53
mdsnp20433	AAGGGTTAGACAACTCCTCCCCTCATT	6	53.53
msnp1907477	CCAAACCCGAC(C/T)AATGCTCCATTGGCA	6	54.111
msnp2285710	C(T/C)CAATTTGACCTGTTCTCCTTTGAAC	6	54.55
msnp2934469	GAAT(T/G)ACACACAAGATCTCCAAGTCAA	6	54.928
msnp2300341	TGGAAGAGTACTTTGTCTCCTGGAC(C/T)C	6	54.928
mdsnp24010	TGTTTTAGCACCACATCTCCTACCCAA	6	56.126
msnp1809588	TTGTAGTAAACAGTTGCTCCAAAC(G/A)AA	6	64.747
mdsnp21811	GGTTTAAGAACTGACGCTCCGGCTAGA	6	65.478
mdsnp51257	CCCTTCCCCACTTCCCCTCCCCTCCCT	6	65.478
msnp2388513	AAAGTGCAGACTTCC(T/G)CTCCCATTAGA	6	67.534
mdsnp11620	AAAATCTGTACAGAATCTCCATGTGGG	6	77.669
mdsnp14129	CCCCCACACACTTTGACTCCCTTATTT	6	78.356
fmsnp787724	TT(G/T)CATTGCACCTTAACTCCAGTTACA	7	0
fmsnp787734	TTGCATTGCACC(T/A)TAACTCCAGTTACA	7	0
mdsnp57050	AGTCTAATTACTTGCACTCCGATTAAT	7	8.262
mdsnp45084	TACCACCCTACCCTTCCTCCAACCCCC	7	13.262
msnp2931533	TTAGCAGCAAC(A/C)CTGCCTCCCCTTTTG	7	13.262
mdsnp38150	GAGCCTCAAACCCGTCCTCCTTTTATT	7	13.262
mdsnp314	GCATCCTGTACCTCACCTCCTGCTCCT	7	14.783
mdsnp54441	AGTTTTATTACATTTGCTCCTTAAAAC	7	15.234
msnp262071	GGACACATAACC(T/C)ATCCTCCAGCCATG	7	16.412
mdsnp40875	TCTCAAAGGACAGAATCTCCAGGCACG	7	17.938
msnp2773920	TATAACATCACCGGTCCTCCTTTT(T/G)GC	7	23.451
msnp790016	CAATATGTGACCGTCACTCCAAAGAT(A/T)	7	27.42
msnp726224	TACTGACA(A/C)ACAGCTCCTCCAAGGCAG	7	27.422
msnp2846769	(C/G)GCTACCCTACTCACGCTCCTCAGTTT	7	27.422
mdsnp29891	ACTCATCTCACCCGTCCTCCCTTCTTC	7	27.422
mdsnp31333	ACAGTTGTGACTGCTACTCCCACATAT	7	27.422
mdsnp38420	CTGCCACCCACCCAGGCTCCCCAACAA	7	27.422
mdsnp4623	CTCAGCCTCACCCACCCTCCCCCACCC	7	27.422
mdsnp12627	TTATTTGAAACGGCATCTCCAAGATGG	7	27.637
fmsnp2646489	ATACAG(A/G)TTACAATTTCTCCCAGATAT	7	27.954
mdsnp2338	CTAATGCAAACCAAGCCTCCTAACCCA	7	28.317
mdsnp3993	ATGATCGTAACCATTACTCCTGAAGAT	7	28.317
fmsnp1812717	ATTGAAGGAACTGCATCTCCT(G/C)TAACA	7	28.515
msnp2570343	(C/T)GCCTGCATACTCTTACTCCCAAGTCT	7	29.167
mdsnp1418	CACCAACCCACCCACCCTCCTCTCTCT	7	29.167
mdsnp23935	ACTCCTGCCACCATAACTCCTGCCACC	7	29.167
mdsnp57517	ACACTACATACTCCTCCTCCTCTTCCA	7	29.167
mdsnp24029	TACCACAAAACGTAATCTCCATGCAGT	7	29.459
msnp3286475	CAATTATGTAC(A/C)GTACCTCCCTCTACA	7	29.459
mdsnp47048	GTTCTCAGGACAGTTACTCCTAGTAGT	7	29.459
mdsnp50664	TTGAGTTGTACACTGGCTCCGACTACC	7	29.459
mdsnp56832	GTAGGGGGTACGGCCCCTCCCCACCTT	7	29.459
msnp1941338	ACCCCTGCCACCAT(C/T)ACTCCCTAGCAG	7	29.634
msnp1327230	TTTCATTCTACAGGTTCTCCT(C/G)CTGGC	7	29.748
fmsnp3286484	CAATTATGTACAGTACCTCC(C/G)TCTACA	7	29.839
msnp2185138	CTAC(G/A)AAATACTCGTCCTCCAGAAAGT	7	30.424
msnp1372662	CCGATCAAAACA(C/A)CCCCTCCCTTATCC	7	30.424
msnp1372671	CCGATCAAAACACCCCCTCCC(T/C)TATCC	7	30.424
fmsnp2570347	CGCC(T/C)GCATACTCTTACTCCCAAGTCT	7	30.661
msnp799752	ACCGATGAAACCCAA(T/C)CTCCACTTACC	7	32.156
mdsnp17533	GTTCCCACCACAGGGGCTCCCCGATCT	7	32.156
msnp688625	TGTCTCGGTACCGTATCTCC(A/C)AGTTGT	7	32.324
msnp1773041	AACTCTTA(C/G)ACTAGACCTCCACCCCAT	7	33.587
mdsnp55152	AAATGTAACACCCCCTCTCCAGTAGTG	7	34.428
mdsnp52001	ATATTTCAAACAATAACTCCTTAAATT	7	34.428
msnp99631	TATA(T/C)ACACACGGCGACTCCACTGTAC	7	35.418
msnp2261981	TGGAC(C/A)CGCACTAAGGCTCCGAAAGAC	7	36.372
mdsnp18629	GCTTCTGATACGGTATCTCCCTACTAG	7	36.372
mdsnp46285	CATCCATTCACAATCACTCCTATCTCC	7	36.372
mdsnp43872	ATTAACTGTACGAGTTCTCCTGTATAT	7	40.197
mdsnp9735	ACCAAAGCCACCCCCCCTCCCCACCAT	7	41.634
mdsnp46626	CCCCCAACCACCTCACCTCCCCCACCC	7	49.071
mdsnp37842	TGATCACTAACCACTACTCCAAACATG	7	49.071
msnp3208834	CCATTCCCAACAGAATCTCCCT(C/T)TCTC	7	50.936
mdsnp10113	ACTAACAAAACCAGAGCTCCATAAACA	7	50.936
msnp1651934	AATAGGCCAACCCACTCTCCTCT(T/A)CCA	7	51.777
mdsnp23436	CAAATTGATACATCTTCTCCTTTCCAC	7	51.777
msnp3136058	AGAATGGAAAC(T/A)TCAACTCCTACTCAA	7	51.777
mdsnp55192	ATCATCACAACTGGATCTCCACTAGGC	7	51.777
msnp604770	(C/A)CCCACCCTACCCCTTCTCCTCCAACC	7	51.777
mdsnp41517	GCCCCCCTTACCCCCACTCCTGTCAGG	7	53.083
msnp162666	TGGTTCCCCACAAAGGCTCCA(T/C)TTTTA	7	61.001
mdsnp11282	GTGAAGATCACTTCTCCTCCAAAACAG	7	61.001
mdsnp37176	ACTGCGGTTACTCGAGCTCCTTGAGTA	7	61.001
fmsnp815411	TGAGAGTCGACTGA(T/C)TCTCCTACAAGT	7	61.579
fmsnp2623206	ACCCTACCCACCGCTCCTCCTCGG(G/A)TC	7	62.951
mdsnp18093	AGTAACTATACCAGCACTCCACTGCCA	7	64.488
fmsnp2985830	AACCAAGGAAC(A/G)GGAACTCCTGTGATC	7	67.695
msnp2865323	CCCTC(C/T)GGCACGTCCGCTCCAACAGAT	8	0
mdsnp24779	TCCACCAACACACACTCTCCTCTTTCC	8	1.252
mdsnp19558	TTTCTTTCAACAGGCCCTCCTCTCCCA	8	1.652
mdsnp32317	AATCTAAGAACTTTTTCTCCATGACTT	8	2.386
mdsnp55035	TTCTCCCCCACCAACGCTCCCTCCCCC	8	2.736
mdsnp38275	TAGTTATGCACACGACCTCCATTGGGG	8	2.946
msnp861318	CGTGGCAATACACACCCTCCA(G/T)AAAAG	8	3.407
mdsnp35583	TATGCACCTACCATGCCTCCATAAAGT	8	3.407
msnp861305	CGTGGCAA(T/A)ACACACCCTCCAGAAAAG	8	4.278
mdsnp8262	TAAAGGGCCACACCCCCTCCTTTTGAA	8	4.741
msnp807257	AAATAATCCACTAA(A/C)ACTCCCTTAGAA	8	5.167
mdsnp20656	GTTTCTCCTACTCAAGCTCCTCCAATT	8	5.167
msnp2257425	TGCTACCTCACT(G/A)GGACTCCACAGCTA	8	5.373
msnp1050796	GGACTCTGAACTC(G/A)TACTCCGTTCCCT	8	6.037
mdsnp32805	CGCATGGAGACGCATTCTCCCGTATCA	8	7.022
fmsnp2283560	GGGAGGGCGAC(C/A)TCTCCTCCCATAATA	8	7.525
mdsnp23605	CCACAATTCACCTCCCCTCCCCCCTCC	8	9.25
mdsnp4107	AAAATCAAAACGTTCTCTCCATTTGTT	8	11.036
mdsnp32148	TAAAGGATTACCTCTCCTCCCTCCCCC	8	12.106
fmsnp2496620	TTTGTTAAGACCCC(A/T)TCTCCATTACAG	8	27.857
fmsnp230102	GCGATGATGAC(G/A)CACTCTCCTTCATTC	8	28.393
fmsnp2448848	CGATT(G/C)TAGACATCTACTCCTGGGTCT	8	28.835
fmsnp2814795	GCTGTGTAAACGTTTTCTCCC(C/T)TTTTC	8	29.446
msnp149501	TATGC(A/T)AAGACGGCTGCTCCAATTTGC	8	30.349
mdsnp28357	AATAGAAATACCCTGACTCCTGATGAC	8	30.349
mdsnp9761	CCTCTCCACACCTTTCCTCCCCTCTTC	8	30.349
msnp1885684	CAAGAAA(C/T)GACAGGGCCTCCTCTTTGG	8	30.876
mdsnp13471	TCCTCTTCTACCCCCCCTCCACACCAT	8	30.876
msnp1994069	ATATCTTTTACGCA(G/C)TCTCCTAGTTTT	8	30.876
mdsnp52929	CAGGCTCTCACTCTCCCTCCCCTCCCC	8	30.876
mdsnp6801	CTTTTCTCCACCTTTTCTCCAGCACTC	8	30.876
msnp777410	CT(G/C)CAGTGTACAGGTACTCCAGTGTAC	8	30.876
msnp2129439	ATGGTT(A/G)CCACATCTACTCCGTTTGTA	8	31.576
msnp1125695	TTGGAGTAAACATT(T/C)CCTCCCTCTTTC	8	31.576
msnp2110967	TT(G/A)TTGTAAACAAATACTCCTTTACAT	8	31.576
mdsnp37706	TGTTTGTTCACATTTCCTCCTTAGGCC	8	31.576
mdsnp39852	TAAAACTTGACCTCGACTCCTAGTAGA	8	31.576
mdsnp48401	CCCCCCTCCACCCTCCCTCCCCCATTA	8	31.576
mdsnp48654	CGTATATAAACCAACACTCCATATAAC	8	31.576
mdsnp57352	CATGTAACAACGTAAACTCCAAGTTTC	8	31.576
mdsnp6804	CGTACATTAACTCGTCCTCCTTTTTTG	8	31.576
msnp856164	AGGTTTATAACGTATCCTCCCATT(G/C)TA	8	32.164
msnp532612	GAAAACTGAACCA(A/T)TCCTCCTGCGAAC	8	32.164
fmsnp2016647	ACCGATTAAACTATGACTCC(A/G)TGGTGC	8	35.375
mdsnp43216	ACCAACAATACTTTTGCTCCAGTCCTA	8	36.099
mdsnp38288	CCAAGAGAGACAACAACTCCAAGAGAG	8	36.86
mdsnp37393	GTCTGTATAACGCTACCTCCGTACTGC	8	37.178
mdsnp25326	TTCCAATCTACATTCGCTCCAGATTGG	8	37.314
fmsnp1104983	CGCAAATATAC(A/C)AGTTCTCCAAAGCAG	8	37.59
fmsnp2086993	AAAT(T/A)TTGTACTCCTCCTCCCCTGTCC	8	38.105
fmsnp1669196	ACAAA(C/A)TTCACCCAATCTCCAATATTA	8	38.95
fmsnp1669214	ACAAACTTCACCCAATCTCCAAT(A/T)TTA	8	38.95
msnp598431	AAAGCC(C/G)AGACGAACTCTCCGTACAGC	8	39.572
msnp598428	AAA(G/A)CCCAGACGAACTCTCCGTACAGC	8	39.572
mdsnp8440	AGAATGTGGACGTTTCCTCCAATAGAC	8	41.14
msnp2168964	TAA(G/T)AATTAACCACTCCTCCAGGGTGT	8	41.285
fmsnp1200065	CATAGAGCCACATGTGCTCCAATCAT(A/T)	8	41.715
msnp106091	CACCCAAACAC(C/A)TCAGCTCCTTTGACG	8	42.08
msnp110260	GATCTTGGAACTCCTTCTCCAT(T/C)TGCA	8	42.636
msnp110251	GATCTTGGAACTC(C/T)TTCTCCATTTGCA	8	42.778
msnp3236113	AATG(T/C)TTTGACTATCACTCCAGACTCC	8	43.585
msnp2314418	ACATAAAA(G/C)ACATAGACTCCAGTTAGG	8	43.585
mdsnp52293	GGATAAACTACAGCCCCTCCAGTACCC	8	46.133
msnp2891318	CAAAAAAAGACTTTGTCTCCCTGGGA(C/T)	8	46.917
msnp822653	GTAATTTAAACATTTCCTCC(C/T)GGCACT	8	47.544
msnp1513185	(A/T)AACGGAGAACACCTACTCCTCCAGTG	8	48.308
mdsnp49211	GACCCAGATACTCCTTCTCCTACCCAC	8	48.308
msnp757078	A(A/T)TGAGAGCACACTCTCTCCCTCTCCC	8	48.308
mdsnp3318	ACATGCACTACGGTACCTCCCTTAGTG	8	50.631
mdsnp56076	AGACGTTCAACCTTCCCTCCAACCTCC	8	51.283
msnp670437	TTT(A/C)ATCAAACCAATCCTCCTAATAAG	8	51.283
mdsnp44578	TTTTGGAGTACTTGTTCTCCAGTGAAG	8	51.287
mdsnp46680	CATGGTAACACTGGGACTCCATAGTCG	8	51.291
mdsnp29497	TGTCCACAAACATTTGCTCCCCATCTT	8	51.301
mdsnp50520	TTGTTTAATACATTTCCTCCGCTAGTC	8	51.797
mdsnp12141	CTGTGCTGTACTGTTCCTCCAAAGGAT	8	51.797
mdsnp50686	ACCAATTACACCCATCCTCCCCCATAA	8	51.797
msnp741925	TGTATACTAACGAGGACTCCCA(G/A)TACA	8	52.08
mdsnp7647	GACCACTACACCATCACTCCTTAAATG	8	52.08
msnp1518164	AAACGGTCTAC(A/T)GTAACTCCTAAATTT	8	52.421
msnp1686632	TGGAGGATGACGTCGGCTCCTCATTA(A/T)	8	52.421
mdsnp30827	GTGGACACCACCTGCCCTCCCCCGTCC	8	52.421
mdsnp44864	CTAGCCCACACCTTCACTCCAGTGGGC	8	52.421
msnp351464	TTTGCGCA(G/A)ACGGAAGCTCCCCTCTTC	8	52.497
mdsnp40715	CCTTCCTTCACCCCCCCTCCCCAGTTA	8	52.692
msnp1930170	CTCACAGCGACACTAGCTCCCTCA(A/G)AT	8	53.045
mdsnp28198	TCCCATTTCACCCCCCCTCCCCCACCA	8	53.045
msnp3148056	TCTTGAGTGACATGGACTCCA(T/C)GTCAC	8	53.045
mdsnp48724	TATATTAGCACACAGGCTCCAGTGACG	8	53.045
msnp1327339	TACAAGCCCACTAAAACTCCAC(T/A)AGTT	8	53.441
mdsnp10526	GACAGAAAGACGTCCGCTCCCGAGGGG	8	53.441
mdsnp10582	ACACCCCTAACCACGTCTCCTACACCG	8	53.441
msnp1310894	CCACTTGATACAGATCCTCC(T/A)CCTAAA	8	53.441
msnp1429164	CAT(A/G)ATTTCACATGCTCTCCTGTTTAA	8	53.441
mdsnp15853	CATAAAGTTACTTTTTCTCCAATTCAG	8	53.441
mdsnp16	AGGGATGTAACCCTTCCTCCGGGATAG	8	53.441
mdsnp17747	TTCATTTTCACAAAATCTCCTTCATAT	8	53.441
mdsnp17880	AAACTTCTTACATCATCTCCTGGAATG	8	53.441
mdsnp19100	GGAAATTTGACTGTTTCTCCACAAACA	8	53.441
mdsnp19161	AATACTCAAACAAAAACTCCTAAAACT	8	53.441
msnp2299288	GAAAAGGGAACTTTCCCTCCCTGTT(T/A)A	8	53.441
mdsnp2458	TCCCACCAGACTCCCCCTCCTTTCGTG	8	53.441
msnp2610099	TAGAATGCCACT(A/G)TAACTCCGAGTGTC	8	53.441
mdsnp27095	CGACAACACACACAGGCTCCTAGGAAC	8	53.441
msnp2973360	CGTCGGCGTACATTT(G/C)CTCCTGACAAT	8	53.441
msnp3000289	AACTGCATTACTACAGCTCCAACTA(G/C)T	8	53.441
mdsnp31162	CAAGCACTTACACATACTCCATCACGA	8	53.441
mdsnp32899	AAACTAAAGACTAGTGCTCCAGAGAGT	8	53.441
mdsnp33616	CAGGCCAAGACTGTTTCTCCTCTAACA	8	53.441
mdsnp372	ACAACCTTGACCAGCACTCCGTCAGTG	8	53.441
mdsnp37327	GTAAAAAGCACAGTCTCTCCATTCTTG	8	53.441
mdsnp39189	TGCTGGGGTACCCCTGCTCCCAGCCAG	8	53.441
mdsnp39260	ACCCAAAATACTAAAACTCCCAGCAAT	8	53.441
mdsnp40777	GGTTGGCGCACAGCACCTCCTTTCAGT	8	53.441
msnp423868	TCATTACTCACTTGGTCTCCTCTGC(C/T)C	8	53.441
mdsnp44295	ATGGGCACAACTTCCTCTCCAGCATAA	8	53.441
mdsnp44533	GCGGGAATAACCTTGTCTCCAGTAGTG	8	53.441
mdsnp46000	ATTTGTAAAACCATTGCTCCGTGCTCA	8	53.441
mdsnp52861	CATAACATAACCTGATCTCCAACGAGG	8	53.441
mdsnp54463	CACACACATACATAGTCTCCATTCTCT	8	53.441
mdsnp56222	ATTATTTTCACCAACACTCCTAAGCGC	8	53.441
mdsnp6882	TATATAGAGACATTTACTCCACATCGC	8	53.441
mdsnp8216	TGGTTGAAGACATCTACTCCCAGTTCC	8	53.441
mdsnp8431	GTAAGTATCACCAGTTCTCCCTATTAA	8	53.441
mdsnp983	ATGGAGGCTACCCCCTCTCCTACGTTA	8	53.441
mdsnp13287	CCCCCGAGGACAAAAACTCCCCGGAAA	8	53.692
mdsnp44726	GTTCGTACAACTTCTTCTCCAGTACAT	8	53.692
msnp2409126	(G/A)ACAGGGGAACTGCTCCTCCAGTTGAA	8	53.788
msnp3089526	(G/T)TGCACCCCACTGACCCTCCACAGACA	8	53.904
fmsnp3089539	GTGCACCCCACTG(A/G)CCCTCCACAGACA	8	53.958
msnp2893831	C(A/C)CCCCCTTACTCTCCCTCCATACTCA	8	54.191
msnp153296	GGTAATTACACAACAACTCC(C/A)TGCAGT	8	54.402
mdsnp33573	GTGTATAATACTGTCACTCCTCTGAAC	8	54.402
mdsnp41897	TCACTGTGTACGGTTACTCCAGCTGCA	8	54.402
mdsnp53331	GCTAGAGCTACTCTTACTCCCTCGGAT	8	54.402
mdsnp9509	GCCACCAACACTCAAACTCCCCTGTGC	8	54.402
mdsnp48781	ACAATCAAAACTACTACTCCCGAAACG	8	54.638
msnp1438698	TACTTA(T/A)GAACATTGGCTCCGCTTATC	8	54.81
msnp2819123	TT(A/G)TACAATACTTACCCTCCATGATAC	8	55.069
mdsnp19635	AAAGTGATCACTATCTCTCCTTGAACA	8	55.252
mdsnp33533	TTAACGACCACACAAACTCCCACACCT	8	55.483
mdsnp3275	ATTTGAGAGACTGAAGCTCCTCAATCG	8	55.737
msnp2303767	AATGTGTCAACTTTTTCTCCCC(T/G)TTTT	8	55.767
msnp2303745	(A/C)ATGTGTCAACTTTTTCTCCCCTTTTT	8	55.767
msnp766054	TGTTACTGTACAT(G/C)CCCTCCCCTCCAA	8	56.028
msnp2351330	TTCTATAAGAC(C/A)GTATCTCCTGCTCTC	8	56.028
msnp2305179	AAC(C/A)ACATCACATCTACTCCGCCAAAC	8	56.123
msnp2305196	AACCACATCACATCTACTCC(G/T)CCAAAC	8	56.123
msnp2593551	CTGAAAGACACTGTT(A/C)CTCCTAGGCCT	8	56.245
mdsnp12045	AAAAACAACACTTTGACTCCATCGCTG	8	56.245
mdsnp56895	CAGGGTGGTACTATATCTCCAGAAAAA	8	56.393
msnp1436158	TTGA(T/C)AGCAACGCGTCCTCCACCAGTT	8	56.604
msnp1767905	AA(C/G)AAACTGACAAAATCTCCTTGATGT	8	56.768
msnp1047239	AGTGCTTCAACAAGCTCTCC(G/A)CAAGCC	8	56.768
mdsnp10686	CAGGCTCCTACTCCTCCTCCACATGCC	8	56.768
mdsnp10892	TTTAAGTGCACCAGCACTCCTGGTCAT	8	56.768
msnp1106595	TTA(C/A)AACGTACATGGCCTCCTCCACAT	8	56.768
msnp1116595	AGGGCCGGGACAC(A/G)GTCTCCTCGAAAT	8	56.768
mdsnp11277	CAAGAAGCAACCGCCCCTCCCCTTGCC	8	56.768
mdsnp11349	CTAAATTAGACCCAAGCTCCCTTCTTG	8	56.768
mdsnp125	CAAATTAAGACATAAACTCCCCAACCA	8	56.768
msnp1327329	TACAAGCCCACT(A/G)AAACTCCACTAGTT	8	56.768
mdsnp14053	TGATACAGGACTGAAACTCCACGCAAG	8	56.768
mdsnp14229	TTGTAAATCACCAAACCTCCACAACTG	8	56.768
mdsnp14818	GTTTCTAGAACACGTTCTCCTCACTAT	8	56.768
mdsnp15199	TGTATGTATACCCCTTCTCCATGTGAA	8	56.768
mdsnp15975	ATAAAAACAACATCCCCTCCCCGGAAA	8	56.768
mdsnp18705	AAAACTGAAACATTTTCTCCTTTGCTT	8	56.768
mdsnp19455	AAATCGATCACAACCTCTCCCACAAAG	8	56.768
mdsnp19524	ACATATTTCACCAGCACTCCAGATTTA	8	56.768
mdsnp19604	GTCATGGAAACAAACTCTCCACACTGA	8	56.768
mdsnp20108	GTGGTTTTTACTCGAGCTCCTTCACTT	8	56.768
mdsnp20375	ACGACACAAACATTTGCTCCCGTTTCA	8	56.768
mdsnp20817	GGCCTCCAGACGAAAACTCCATTCGTC	8	56.768
mdsnp20994	GTATATCTCACTGATCCTCCCAGTATC	8	56.768
mdsnp2176	ATTTAAGCAACGCCCACTCCAAATGTG	8	56.768
mdsnp22799	TTCCATACCACCACCACTCCTCACCAG	8	56.768
msnp2322834	(A/T)TTCAAAATACGGATGCTCCATCTTCC	8	56.768
mdsnp2454	GTCATCAATACAGAGTCTCCGATTCTT	8	56.768
mdsnp2488	GTTGTTTCCACAACAACTCCCTGGTTA	8	56.768
mdsnp24926	GGTTTTATCACTATTTCTCCTATGTCT	8	56.768
mdsnp25021	TTTGCCAAAACAAACCCTCCAACCATT	8	56.768
mdsnp25208	TGCTCCTAAACCATTGCTCCCTTAATC	8	56.768
mdsnp26000	ACAAACTTCACACTGTCTCCTAATTGA	8	56.768
mdsnp28093	TTTTCCCCCACTCCCTCTCCCCTCCTG	8	56.768
mdsnp2872	GAGCTTTCAACCTAGACTCCAAACTCA	8	56.768
mdsnp28841	TTCGAACAAACGTTTGCTCCAACCTTC	8	56.768
mdsnp29361	TGGTCAAGAACATTTGCTCCTGTTGTT	8	56.768
mdsnp30501	GCTACACCTACTCTTACTCCCTCAGAT	8	56.768
mdsnp30536	GTGATTATCACAAAGTCTCCCACTTTC	8	56.768
mdsnp30869	TTAGTGCGTACCTCCTCTCCTTTTCAG	8	56.768
mdsnp31173	TCATCATACACAAACGCTCCAAATCAC	8	56.768
mdsnp31507	ACCTCCTCCACCACCGCTCCCGACACC	8	56.768
mdsnp32090	ATACCTGGTACCACAACTCCACCTTAA	8	56.768
mdsnp32319	ATGGATAGAACCCTTTCTCCTCAGGTA	8	56.768
mdsnp32759	ATCCTCCACACCCCCCCTCCAACCAAA	8	56.768
mdsnp32971	TTGATTCTCACTAAAACTCCATAGTCA	8	56.768
mdsnp3309	GGCCACCAAACCCCCCCTCCCCACCAA	8	56.768
mdsnp33205	CCCATCATGACCGATCCTCCGCCGACA	8	56.768
mdsnp33412	ACAAGTGTAACCCAATCTCCCCATTTG	8	56.768
mdsnp35714	TTAATGTTTACATCATCTCCATTATTG	8	56.768
mdsnp35962	ATGATTCGAACCTCCCCTCCTTGAGAT	8	56.768
mdsnp35984	TGGCCCCCAACTCCCCCTCCAAGTGTC	8	56.768
mdsnp37777	GTATAGTGTACTACATCTCCACGACGT	8	56.768
mdsnp38326	TGAAAATCCACGGGTACTCCTATATAA	8	56.768
mdsnp38429	GAGAGAGATACACCTTCTCCAAACGAA	8	56.768
mdsnp3873	GAGGTACAAACAACATCTCCTGCAGAG	8	56.768
mdsnp38802	AACAAGAGAACCAATACTCCTGGAATG	8	56.768
mdsnp39349	CTGACTGGAACTGCAGCTCCAGTATCT	8	56.768
mdsnp41851	CCAAAAGAAACTCATCCTCCAAGAAGA	8	56.768
mdsnp43134	ACTTCTCATACCAGGACTCCAAAACTG	8	56.768
mdsnp44766	ACATGATCTACCTTACCTCCAAAGGGA	8	56.768
mdsnp45136	AAATCGGCTACATTTACTCCTTCATGC	8	56.768
mdsnp45275	TTTCTAACAACTTTTCCTCCCCCAATA	8	56.768
mdsnp45955	CTCTGAAACACTTCACCTCCCCCACCC	8	56.768
mdsnp46768	CCACTTTATACTGCTTCTCCTAACTAT	8	56.768
mdsnp46866	TGTCGTGAAACTAGCTCTCCTATACAT	8	56.768
mdsnp47431	TATGTTTGTACCTTTGCTCCTTTCAGC	8	56.768
mdsnp51442	CAGTACACAACACAATCTCCCAGTAAT	8	56.768
mdsnp51640	GGTTAAGAAACCACCGCTCCCCCCTAC	8	56.768
mdsnp52531	CAATGAGTTACAGATACTCCAAATTCC	8	56.768
mdsnp52631	AAAACATGAACTTTATCTCCACCTTAC	8	56.768
mdsnp53713	AACAGGCTAACTATCTCTCCGCTTTTA	8	56.768
mdsnp5389	CTCAGATGTACATACACTCCAGATACC	8	56.768
mdsnp54298	AAATGAAGCACTTGATCTCCCTGCCGG	8	56.768
mdsnp5459	AGTCTTTGAACTTAATCTCCTCACGAC	8	56.768
mdsnp55036	TTTACATGTACTTTTACTCCCCACATA	8	56.768
mdsnp5534	ATCCAGCCAACTCTACCTCCAGACAAA	8	56.768
mdsnp56242	GCCGGACATACAAAGACTCCTTGCCGA	8	56.768
mdsnp56823	ATACATGTTACTTCTGCTCCTTTCTTG	8	56.768
mdsnp6660	CCAGTCTCCACCCCTTCTCCTGGGAGA	8	56.768
msnp668403	TAGTGAAATACCGCCACTCCT(A/G)CGTGT	8	56.768
mdsnp691	GACTCAGATACCAGTGCTCCTTCTAAA	8	56.768
mdsnp7185	TGCCAAACAACCCTCTCTCCCAGCCAC	8	56.768
mdsnp7422	TTTGGTCTGACGGTTGCTCCAGTCAGT	8	56.768
mdsnp8905	CAAATATTTACTTCTGCTCCGTAACTC	8	56.768
mdsnp9084	GACTCAATGACATCACCTCCTGCAAAA	8	56.768
mdsnp9793	AAGCTAGCAACCGACACTCCCTCCCCT	8	56.768
mdsnp29548	AACTACTTTACCTGTACTCCCAAACCC	8	57.081
mdsnp41374	ACAAAAATGACGTCATCTCCTCTGGTT	8	57.27
mdsnp13770	TCCTTAGAGACTAGGCCTCCAATAATA	8	57.27
mdsnp18627	TGCTAACTAACGTTCACTCCGACGCAT	8	57.27
mdsnp18694	ATAGATCTAACTACTCCTCCATGCAAC	8	57.27
mdsnp2324	ATTTTCCCCACCTGATCTCCGAAAGTC	8	57.27
mdsnp30452	GTTACCATGACATTTACTCCAACCGGT	8	57.27
mdsnp37052	TTGAGATAAACACATGCTCCGAAGAAG	8	57.27
mdsnp39051	CACAATATTACAGTTACTCCTTCATTG	8	57.27
mdsnp40519	AGTAATGCAACATAGACTCCAGGCTTA	8	57.27
mdsnp41053	CAAATCGGGACACCTCCTCCCCAAGAC	8	57.27
mdsnp42319	GCTTCGGCTACTGTGTCTCCCATTCAG	8	57.27
mdsnp52834	GGAAAATAAACATTATCTCCGAAAAAA	8	57.27
mdsnp54182	ATATCAGTGACAATTTCTCCACCATTT	8	57.27
mdsnp5983	ATTACATAAACAAGCTCTCCCACAAAG	8	57.27
msnp198391	GTGATGCTGACTGGGCCTCCTCCAC(T/G)G	8	57.406
mdsnp17362	ATGGTCAGGACCGAAGCTCCAGGAGCA	8	57.406
mdsnp23181	CTCTTTTTAACCCATTCTCCTCTCAAA	8	57.406
mdsnp35892	TCAACAAGTACAAAAACTCCAGGGTGT	8	57.406
mdsnp56996	TCTCCTCCTACCTCTCCTCCTTGTTGG	8	57.406
fmsnp699298	A(C/T)TTGATGGACGACATCTCCATAAGGC	8	57.578
msnp2893836	CACCCC(C/A)TTACTCTCCCTCCATACTCA	8	57.742
mdsnp36187	AGGTATACAACTCTGGCTCCAAAGTGA	8	57.841
msnp2338590	GTTTGACCTACCAAA(C/T)CTCCCCCCGAT	8	58.426
mdsnp45455	TTTAAATATACCACTGCTCCATATGCA	8	58.561
mdsnp11278	GTTCCATTTACAATAACTCCACACCTT	8	58.683
mdsnp1720	CATCTTCCTACCAACTCTCCTATACAT	8	58.683
mdsnp18396	GAAATCCAGACTACAACTCCTACCTCA	8	58.98
mdsnp10330	GAAACGAGAACACTCTCTCCGGACGAT	8	58.98
mdsnp32073	ATCACATTCACACCGACTCCATAACAG	8	58.98
mdsnp36337	ACGATTCAAACAATTTCTCCACTCCAG	8	58.98
mdsnp42330	GAGGTGACAACTGCAGCTCCTTCTCTA	8	58.98
mdsnp52026	CAGTCGTCAACTTCACCTCCCAGGCCC	8	58.98
msnp879293	TGCTCTGAGACCAC(G/A)ACTCCAGCCACC	8	59.568
mdsnp17506	ATACCAATGACAGCAACTCCATCCTGT	8	59.568
mdsnp56683	TGTCTACAGACTGTCTCTCCAAGTGGT	8	59.568
mdsnp49460	CTGAGGGGTACAGTTTCTCCTATTGTG	8	59.983
msnp2869187	AGACTCTA(A/C)ACATATACTCCAAACATA	8	60.359
mdsnp39430	ACTTCAGGCACTTTCACTCCATGAGAG	8	60.942
mdsnp12516	CGAGTGTAAACACCTACTCCTTACAAG	8	61.319
msnp1661489	ATATTGCCGACAATTTCTCC(A/G)GTGTTA	8	61.395
mdsnp51549	TTCATTCAAACCGCTCCTCCGGACACC	8	62.28
mdsnp26665	ACGGATATCACTGCCTCTCCAGAACCC	8	63.566
mdsnp799	GATCAAAGCACCCCCACTCCAACAAAA	8	63.88
mdsnp13064	AAATGTAATACTTGACCTCCCAAATAC	8	63.88
mdsnp25145	ACATCCTGGACAATACCTCCTCGTCAT	8	63.88
mdsnp30341	ATATCACACACAGTAGCTCCTCAAGGT	8	63.88
mdsnp32181	GCACGTGCCACCCCCTCTCCACGGGCT	8	63.88
mdsnp39665	AGCGCCCCCACCCCCACTCCATCTTAT	8	63.88
mdsnp45100	CTCCCCCCAACCCTAACTCCTCAATTA	8	63.88
mdsnp54695	TCATCCAGCACCCCCCCTCCAACCCCC	8	63.88
mdsnp6506	TGAACATAGACACTCCCTCCGTATTTA	8	64.145
mdsnp1224	ATATGTATCACGCGTCCTCCAAATATG	8	65.201
mdsnp11795	CATAATTGTACGGTTCCTCCTACAATG	8	65.671
mdsnp33486	TCACGACGAACACATGCTCCGGACGTG	8	65.671
mdsnp52121	TAATTGGATACTTTTACTCCATGATGT	8	66.785
msnp2947852	GGGGTTATGACTCTTCCTCCAT(A/G)AACT	8	67.94
mdsnp54223	GACTGTCTAACGTGTACTCCTCCAAAG	8	67.94
msnp2535959	GTAATAGCAACCCG(T/C)ACTCCAACGGAT	8	68.193
mdsnp53738	AAAACAAGGACACAGGCTCCATCAAAT	8	68.193
msnp2260441	TTAC(T/A)ACAGACGTATGCTCCAGCTGGA	8	70.4
mdsnp27100	GTATTTTAAACAATTCCTCCGGAGACT	8	70.4
msnp671589	TACAGCGACACTTTCCCTCCC(T/A)TGCCC	8	70.609
mdsnp15342	AACAACTTAACGGGGACTCCCCGACAA	8	70.609
mdsnp18882	CACAGTACTACGTTCGCTCCACAGCGA	8	70.609
mdsnp30051	GCCCCTGTCACAGTATCTCCATGAAAT	8	70.609
mdsnp3365	TGGAATGCTACCACTTCTCCCCCACAC	8	70.609
mdsnp43557	GAATGAAATACCGATACTCCTAGTTCA	8	70.609
msnp898209	CTC(T/C)TTCAGACTTATCCTCCTCAATAT	8	70.609
msnp898228	CTCTTTCAGACTTATCCTCCTC(A/C)ATAT	8	70.609
msnp1769592	TTCTTGTTTACATGC(G/A)CTCCTTACGAT	8	71.712
msnp1769585	TTCTTGTT(T/C)ACATGCGCTCCTTACGAT	8	71.712
mdsnp22394	AATGAGAATACTAATGCTCCTCTCACT	8	71.712
mdsnp7719	AACCCTTTGACAATTACTCCATCACAA	8	82.525
mdsnp33550	TACTTAAGTACTGTAGCTCCAATATCT	9	0
msnp896477	AGAAAATTCACAGAAACTCCAGGTAT(T/A)	9	3.923
mdsnp33860	TTTGTGTTTACCTTCACTCCCCTTCCC	9	5.283
msnp2433556	AACCCACTCACCAGTTCTCCTT(G/A)TGTG	9	6.13
msnp1458235	TCATCGAAGACAAAAGCTCCAA(T/C)GGTA	9	6.655
msnp1183211	CTTACATGTACATGTCCTCC(G/A)TGACCA	9	6.655
msnp1294922	GGACT(T/A)GATACAATTGCTCCAACATCG	9	6.655
msnp1294923	GGACTT(G/A)ATACAATTGCTCCAACATCG	9	6.655
mdsnp9225	AGGCATACAACACTGTCTCCTATACAC	9	6.655
mdsnp4355	TTATCCATGACTTTGCCTCCAGAAAAC	9	7.754
fmsnp2807353	GCCT(T/C)TATAACAAAGGCTCCCATGATT	9	7.878
msnp1707085	TCCATGGCTACAC(A/G)GCCTCCTTGTGCC	9	9.888
mdsnp33325	CTTTTCATCACTCCCCCTCCCCCCTCA	9	10.385
fmsnp178577	GC(A/G)TCTCCAACATGGTCTCCCGTGCCT	9	10.556
mdsnp35342	AACAGAGTGACGTTGACTCCATAATAT	9	11.405
msnp390842	CTTTGTAACACAATGACTCC(A/G)AAAGTG	9	11.405
msnp390845	CTTTGTAACACAATGACTCCAAA(A/T)GTG	9	11.405
msnp118413	GAATTGTGAACCTCCACTCCC(C/T)CTCAT	9	11.413
msnp1092880	AGGC(G/A)TGATACAGGGTCTCCTGATGAA	9	11.413
mdsnp11267	ACTGATAATACTTGACCTCCAGGTAGG	9	11.413
msnp1319420	GTGTCTGGCACATC(A/G)CCTCCAACCTGA	9	11.413
mdsnp1346	GCATGGACGACCTAATCTCCATTATAC	9	11.413
mdsnp2047	CTATCCAGTACAATATCTCCTACTGTA	9	11.413
mdsnp20782	GAGAAACGAACATTTTCTCCTCATGAT	9	11.413
mdsnp22953	GATCATTGCACACAATCTCCTGATTCC	9	11.413
mdsnp26421	AACTATCCTACAGTAACTCCGACCGAA	9	11.413
mdsnp27141	TTGTTTTGCACCATCGCTCCTCTTACC	9	11.413
mdsnp33537	CCCGGCATCACTCACACTCCCCCGGCA	9	11.413
mdsnp3748	ACCGCCTTTACAGTAGCTCCTGATAAC	9	11.413
mdsnp37658	TTCCATCGTACATCAGCTCCACGGGAT	9	11.413
msnp435512	GTCTA(G/A)AAAACAACATCTCCAATCTAA	9	11.413
mdsnp44686	CCATCCCCCACCAACTCTCCCTCTTTA	9	11.413
mdsnp45708	TTGAAGGTGACTTTTTCTCCTGTAAGT	9	11.413
mdsnp50995	TATTGGCAGACTCACTCTCCACTTCCA	9	11.413
mdsnp6099	ACTCAATGCACTAAAGCTCCACTGTAG	9	11.413
mdsnp6485	CGTTTGTTTACTTAACCTCCGCTGTGC	9	11.413
mdsnp38347	ATGATCATTACCAAGACTCCATACATC	9	11.44
mdsnp35603	TGAACAAATACTAGCCCTCCCTGTCCT	9	11.44
mdsnp46843	CCAAGTCTCACTCCCCCTCCCCACCCA	9	11.44
mdsnp51294	TGGGGGTGAACAATCCCTCCTCTCTTC	9	11.44
mdsnp8712	AGAGACTCCACATGTACTCCACATTAG	9	11.44
mdsnp28471	GTGGAGTTGACATAAACTCCCACTGTA	9	11.455
mdsnp824	TTCCAGTAAACTTGTCCTCCGGATCAA	9	11.455
msnp317573	CT(G/T)GGCAACACAGTTTCTCCATGTTGA	9	11.498
mdsnp15659	GCAAATAAGACCCCCTCTCCAATCAAA	9	11.498
mdsnp20400	CTTACAAACACTGCTTCTCCCAGCTAT	9	11.498
mdsnp47991	TTAAGTTTCACAAAATCTCCCTGAGGG	9	11.498
mdsnp53231	CTTGTGATAACCACTCCTCCATCCACC	9	11.498
fmsnp391280	GTCATCAGAACATTTGCTCCAATCTT(C/T)	9	11.571
msnp118397	GAATT(G/T)TGAACCTCCACTCCCCCTCAT	9	11.834
mdsnp14490	TGGTGAAGGACAAATCCTCCATCTTTA	9	11.834
mdsnp45384	GGCAGGTAAACATAACCTCCGTAGCAT	9	11.834
msnp224887	ATTTGGA(C/T)CACGATTACTCCAGCTCGT	9	11.908
mdsnp11079	TATGCGCTTACATTATCTCCATAATCC	9	11.908
mdsnp55959	CTGCATGGTACTGTTACTCCGCCTGGA	9	12.089
fmsnp2035311	(A/G)GTCTTTTGACTAATTCTCCTTAATCA	9	12.503
msnp274837	GCCATCC(C/A)AACACCCTCTCCTCACCCC	9	12.627
mdsnp18050	ACTATACACACCCTAACTCCGGGACTG	9	13.188
msnp3254579	TG(T/A)AGATATACAGTTACTCCGTGTGTA	9	13.215
mdsnp12478	GCTTCTGAAACACACCCTCCCGTTCGT	9	13.215
msnp3254577	(T/C)GTAGATATACAGTTACTCCGTGTGTA	9	13.215
mdsnp9022	CTGGCTGAAACACTCACTCCGCTAGCC	9	13.215
msnp749861	AATGCCGGGACTGATTCTCC(C/T)TGATAC	9	13.428
msnp2888018	TCTCCCAGGACCTTCTCTCC(T/C)TTCTCG	9	13.428
mdsnp49310	AGTTGGTTCACCACCCCTCCCCCTCGT	9	13.428
mdsnp5467	ATCGAACTAACGAACTCTCCTGTTAAA	9	13.428
mdsnp7205	TCGACCCGAACACTGTCTCCTCTCGCC	9	13.428
mdsnp8082	ACCTCACTTACTTATACTCCCAACCGA	9	13.428
mdsnp43884	ATATTAAGAACATGATCTCCCTGTGAG	9	13.65
fmsnp1645606	ACAACCATGACAC(T/A)CTCTCCGTGTTGA	9	13.784
msnp382284	CCTACCATCACTACCCCTCCC(C/G)CCTTC	9	13.83
mdsnp4848	CTCGCTTGTACGTTTCCTCCTTAAATT	9	13.83
msnp1662263	ACAAATGCAAC(A/C)CTCCCTCCTTATTTT	9	14.159
mdsnp22805	GCCAACCCCACAAACCCTCCCCATGCA	9	14.159
msnp1205120	TCCTT(C/G)GAAACCAGGGCTCCTGAAATA	9	14.409
mdsnp1354	CACGAAGTGACCCGTTCTCCTCCCTTC	9	14.409
mdsnp23566	TGAAGTTAAACCATACCTCCCAATGGA	9	14.409
mdsnp23672	TCTCTTTGAACTCCCCCTCCCCCCATG	9	14.409
mdsnp26061	GTCTGGTTAACGTAAGCTCCCCCACCA	9	14.409
msnp2888003	TCTCC(C/T)AGGACCTTCTCTCCTTTCTCG	9	14.409
mdsnp12866	ACTCACCCCACGTCGTCTCCTAAATGA	9	14.647
msnp1492694	TC(A/T)TTCAACACACATACTCCCTATAGG	9	15.643
msnp1997091	TTGTAAATGACA(T/G)TGTCTCCTATACTT	9	16.466
mdsnp16404	AAAATAACAACATTATCTCCTTCCTCA	9	16.466
msnp1914344	AGTCTCTACACATTAGCTCC(C/A)CTCCCA	9	16.466
msnp3070201	GCTGATC(T/A)AACAATAGCTCCCATGGTA	9	16.466
msnp1053754	T(A/G)TATATGAACTGTCTCTCCAAACAAA	9	16.791
mdsnp2492	GGGAACATGACCCTACCTCCAATCGTC	9	16.791
mdsnp45313	ATTTCATTCACTGGATCTCCACCAGCC	9	16.791
msnp370137	TAAATAGTAACATATTCTCCTTTT(T/A)TA	9	17.346
mdsnp41709	GTGGAGGCAACAATTACTCCACACCGT	9	19.889
msnp2407897	GCTTGGAAGACGA(C/G)AACTCCTTGTTTG	9	20.599
msnp1784710	CATTGTTAAACCC(C/A)ACCTCCTCCAACC	9	20.599
mdsnp3236	GCATACTGTACATTGTCTCCATACAGT	9	20.599
mdsnp3848	CAACGTGGTACTCCTTCTCCAAATATG	9	20.599
mdsnp4024	TAACCCCGGACCCTAACTCCGCTCATC	9	20.599
mdsnp52558	CTAGGTGACACATAGTCTCCATTTTAT	9	20.599
mdsnp14542	TAGTTTCCTACATAGTCTCCTTTAAAG	9	20.776
msnp636480	TGAGGGGTAACT(G/T)TATCTCCTTCAGAT	9	21.044
msnp616475	CCTTCCAATACCCT(G/C)TCTCCACCTCCC	9	21.147
msnp2390822	AT(T/C)AGATGAACAGCTTCTCCAAACGGC	9	21.147
mdsnp47130	ATATTTTTTACTTGTACTCCATATTTG	9	21.638
mdsnp52820	GTAGGCTACACTGGAACTCCACTAACA	9	21.638
msnp3243425	GATTGTATCACTTTAACTCCACGTAA(A/C)	9	21.842
msnp1000487	AATAG(C/A)TCTACAGATTCTCCTAGTTGG	9	21.842
mdsnp10182	GCCCAGCAAACTGCAGCTCCTGCATAT	9	21.842
msnp1963364	GACCCCCT(A/T)ACCTGATCTCCGTTTCGG	9	21.842
msnp3179243	ATTGAAACAACCAGTGCTCCTCT(T/C)GCA	9	21.842
mdsnp33953	TTCCAACACACTCTCTCTCCACCTCTC	9	21.842
mdsnp44270	GTTTTATCCACAAAATCTCCGCAGGAA	9	22.244
mdsnp34943	TTTGCATAAACTTGGACTCCAAGTCTA	9	22.244
msnp2652708	TTTATTTTTACTATA(T/A)CTCCAAGGGAA	9	22.601
mdsnp25677	TATATGGGAACAAAATCTCCATAACAA	9	23.966
msnp868466	CCTCATGCTACATC(G/T)GCTCCTGACTTC	9	24.24
mdsnp9766	TAGGTCTCCACCTGACCTCCATACTAT	9	27.036
msnp1431243	TTG(T/C)ACGAGACTTCCTCTCCCATTGTA	9	29.016
msnp1431245	TTGTA(C/C)GAGACTTCCTCTCCCATTGTA	9	29.016
mdsnp30330	CGAGCCGACACCCGGCCTCCTAGATGC	9	30.201
mdsnp47350	TAGGGGATTACGGCTGCTCCGAACAAT	9	30.201
mdsnp4346	TGGTGGTGTACAAATGCTCCCTTGTAA	9	32.196
mdsnp21507	TTTGCCATTACCGTTTCTCCCTCAAAA	9	32.905
mdsnp50304	CTTAGAGTGACTCGAACTCCAATGATT	9	33.39
msnp432143	GCAACATCAAC(A/G)GTATCTCCTACATCC	9	33.566
mdsnp19642	GGACCAGGGACAAGTACTCCAAAGGCA	9	35.674
fmsnp1545080	TTCACCCT(C/G)ACTTCCCCTCCTTCCAGT	9	37.155
fmsnp1103409	ATG(A/G)TCAATACCACCCCTCCCCTCCGC	9	43.98
mdsnp56003	TCAATCGGTACCCCCTCTCCAAGTTGG	9	44.557
mdsnp45486	CCTACCACAACTCCCCCTCCCCTGAAT	9	45.548
mdsnp28424	ACCATCCATACAGGGACTCCTTAAGAA	9	46.048
msnp1574392	GCCTTGCACACACCCTCTCCTATCT(A/G)T	9	46.509
mdsnp50485	CACAAACTAACTAACTCTCCCGTATTT	9	46.772
mdsnp19291	ATTAGTGATACTGTAGCTCCCAAATAC	9	47.231
msnp882765	GGT(A/G)GCCTAACCTGGGCTCCGTGTCTA	9	48.005
mdsnp39209	GAATGGTGAACCCCCTCTCCCGACCCC	9	48.005
msnp3104048	CTCTCTTATACCCTGTCTCCTAT(G/A)CCA	9	48.323
mdsnp36136	TAGTTTTACACATGAGCTCCTGTGTTG	9	49.727
mdsnp19344	TTGACGGTTACCCGGTCTCCAAGTTAA	9	50.044
mdsnp1209	CTGTGTGTCACCTTAACTCCCTGGTGT	9	50.044
mdsnp26949	GTCCACACAACGTATTCTCCCAACAAT	9	50.22
mdsnp11844	CCGGGCGGGACTTTTACTCCAACCGAT	9	51.003
mdsnp6443	ATCCTTATGACCATTTCTCCCCTAGGG	9	51.641
mdsnp15009	CACTCGAACACTAATACTCCATTACCA	9	53.192
mdsnp20701	AGAATGAACACCCTTTCTCCTGACCAC	9	53.192
mdsnp32070	AATGTATTTACTCCCTCTCCTTAAAAC	9	53.192
msnp616573	CTCG(A/G)CGCCACTGGTTCTCCCTATCTA	9	53.465
mdsnp8172	GTAACACCGACGTAATCTCCACTCAAG	9	56.169
mdsnp51793	ACAGTGCTTACCCCCCCTCCCCCCAGG	9	56.945
msnp1024748	ATTTCAGTAACCAGTACTCC(A/G)TTTAAG	9	57.552
mdsnp25337	CCCAATGTTACCCAGTCTCCTGGTTCC	9	57.896
msnp2060192	CTCCGGGGTACACT(T/C)TCTCCATTGGCA	9	58.47
mdsnp3976	GACTCCAAAACTCAACCTCCCTGATCC	9	59.444
mdsnp37025	CTGGCACCTACACCCCCTCCCCTTCCC	9	59.444
mdsnp41241	ACAGAAGTAACTTGTACTCCTTTAACA	9	60.022
mdsnp33788	TAAAAAATTACATTATCTCCTCGCAGG	9	60.022
msnp830864	GAAAGATCGACTGCAACTCCTAT(T/C)GAG	9	60.022
msnp1229516	CTCGTCATCACTCCCTCTCC(C/A)CTGCCT	9	60.557
mdsnp17625	ACATTCCCCACCATCCCTCCCCCCCTG	9	61.011
mdsnp38302	AGGCTACATACATTTTCTCCTGTCCCA	9	61.292
msnp1968615	ATATATTGCACATTTGCTCCT(T/C)AGTTT	9	61.368
msnp58783	GGACAAA(C/T)GACTTGAGCTCCTTGAAAA	9	61.775
mdsnp5065	CCCCCTCCCACACCTCCTCCAACTGAG	9	61.775
mdsnp42194	TCTAATTTAACCGTTTCTCCATACTCT	9	62.81
msnp2967244	A(T/G)TTTAGGAACAGGTGCTCCCAACTCT	9	63.417
mdsnp49576	TCACCCCCCACCCCTCCTCCACACCTT	9	63.417
mdsnp37186	TGATAGAGCACTTCAACTCCGACACAA	9	64.252
mdsnp2515	AAGCATATAACATATTCTCCATGGAAA	9	64.252
mdsnp41395	AAGACCTAAACTGCCTCTCCCATACCT	9	64.774
mdsnp1973	GATAATTTCACCAGCGCTCCCTGAGAA	9	66.125
mdsnp47529	GCAAACATTACAACTTCTCCAGGGAAC	9	67.817
mdsnp9410	TTGAAGTCTACTATACCTCCTTGTCAA	9	68.013
mdsnp18205	CCCTCCCTCACAACCACTCCGTTCAGT	9	68.401
msnp1310773	GCTGCAA(C/T)AACTTGTCCTCCTATCTTC	9	69.876
mdsnp28243	AATCACCTCACCCCCCCTCCCAAACCC	9	70.12
msnp1286767	GGTT(G/A)ATGGACATTTTCTCCTACCAAT	9	70.761
msnp1835848	CGCAGCCCCACCC(C/T)CACTCCCATCCCC	9	70.882
mdsnp43836	TGGGATAGGACTTGTTCTCCTATTATG	9	70.882
mdsnp46639	CGTTTTGGAACATGGACTCCTTCCTGA	9	70.882
mdsnp54914	TCAAAAGAGACTTTTTCTCCTAACTAA	9	70.882
msnp2379319	G(C/A)TCCACATACTTCATCTCCTACTATT	9	70.975
msnp114103	GTAA(A/G)TAAAACCGTTTCTCCTGTCATA	9	71.244
mdsnp43755	TGAATAACAACAAGCCCTCCTTCTACT	9	71.244
msnp799703	GCAGCGGGAACAATCTCTCC(T/C)GAGGAG	9	71.244
mdsnp1491	GATTTTTATACCACTTCTCCATCAAAT	9	71.349
msnp1724258	GCCCGATTGACTTC(G/A)TCTCCTTTTCGC	9	72.081
msnp1724269	GCCCGATTGACTTCGTCTCCTTTTC(G/C)C	9	72.283
msnp2045900	AATAT(T/A)TTTACATGTCCTCCAGCGGTA	9	72.283
mdsnp45192	AATGCTAGAACAGCAACTCCCTGCAAC	9	72.283
mdsnp43932	ATATAATAGACTATCCCTCCTTTCAGA	9	72.616
msnp1059870	CAGCCAGCAACAAAC(A/C)CTCCCTCGGTT	9	72.672
mdsnp20871	ACAGAAGATACAGGGGCTCCCAGACGA	9	72.672
msnp839268	TAA(G/C)TATAAACTTTTCCTCCCGTTTCA	9	72.672
mdsnp47879	GGTAGAACCACCCCCCCTCCCACACAT	9	73.251
mdsnp41251	CATCAACCAACACTAACTCCTTTAAAA	9	73.251
fmsnp2357690	CATTGTCTGACTGTCTCTCCATTCGC(T/C)	9	73.306
msnp1036688	CGAATACTGACAGAGGCTCCTGATGA(C/T)	9	73.678
msnp714442	TCTATCTGCACTGTCCCTCCCACCC(C/T)C	9	74.061
mdsnp7328	TTGATAGCAACTGCTTCTCCACCTTGA	9	74.217
msnp2553671	AAACCTTCGACGAC(T/C)ACTCCAGGAAAT	9	74.485
mdsnp23827	ATATCAAAGACACTTTCTCCTTAGTAA	9	74.485
mdsnp17093	ATTTCTAGCACTTTTTCTCCGCTAGCC	9	74.735
mdsnp28059	TAAATGCAAACCTTCTCTCCTTGAAGT	9	74.735
mdsnp45265	TCAGTACATACAAACCCTCCAGCGTAC	9	74.735
mdsnp22573	TGGACAACTACAGTATCTCCCTTTGGT	9	74.979
msnp2573191	TCGACGCTCACCC(G/A)CACTCCCTATTGT	9	75.299
mdsnp35047	AAGAATTAAACCACTACTCCATTTGAT	9	75.299
msnp1043963	ATGCCCCCAAC(C/A)TAGACTCCCCGTACT	9	75.397
mdsnp34958	AATTAGGAAACGATCTCTCCTCAGATA	9	76.018
mdsnp10045	CAGTAAGCCACGCTAGCTCCATGGATG	9	76.018
mdsnp15246	TAAACTATGACCGTTACTCCCCTGTAC	9	76.018
msnp3213247	TGCCCTT(C/T)AACCCATCCTCCTTCCTTT	9	76.018
mdsnp35136	GCCAGAAGGACTCGTCCTCCACGAGCC	9	76.018
msnp79034	GCCCCTCC(A/C)ACACCCACTCCTCCCCGC	9	76.493
mdsnp23531	TTCACTGATACTGTATCTCCCATGGAC	9	76.615
mdsnp41090	ATCAATGTGACATCGCCTCCTACAAAT	9	77.434
mdsnp13581	CCCCTTCCCACATACCCTCCTATGATT	9	78.05
mdsnp17624	CTGTGACTTACCTAAGCTCCTTTAACT	9	78.375
msnp1667710	CTGC(A/G)GGACACAGCTGCTCCAAGAAGT	9	78.705
msnp3253632	(G/C)TCAAGCTAACTGTAACTCCATGAGAA	9	78.996
mdsnp11949	AAAAGGTCCACTCTGTCTCCCCCCAGG	9	79.739
msnp1746093	CAATTA(T/C)CTACAAATTCTCCAACATGA	10	0
mdsnp455	CACTTTGACACCCTTTCTCCTCCACTC	10	0.014
mdsnp40867	CAAGTCTTAACAATGACTCCCGTACTT	10	1.173
mdsnp38007	GTTGTCGCCACAAAGACTCCATGTATC	10	5.369
mdsnp21599	AGACGGAAAACGTGTACTCCGCAGGAA	10	5.369
mdsnp39604	ATCTACCGTACCTAGTCTCCAAACTGG	10	6.736
mdsnp49769	TTCAATTCGACACCAACTCCTCTCGAG	10	7.427
mdsnp34728	CCCTTCCCCACTCATCCTCCTCTTGTC	10	8.604
mdsnp56432	TTCTTTCCAACTACTTCTCCAGCCAAC	10	8.604
mdsnp27300	TTTGGAAGGACTTTCACTCCTGACCTG	10	9.322
mdsnp19367	AAGCATTTTACTGCAACTCCCAAAACT	10	10.914
fmsnp1403215	T(A/G)CCCATTGACCTGATCTCCACAAGAT	10	13.309
fmsnp3039165	CCCTCCTCTACTACTTCTCCA(C/T)GCAGT	10	25.632
fmsnp2647434	GTATAG(G/A)ATACAATCCCTCCCTCATCA	10	26.601
mdsnp23339	GAGCCTTTTACTCATTCTCCTAAATCT	10	27.067
msnp3077549	CACATAGCCAC(A/G)GAAGCTCCGCCCCTT	10	28.167
mdsnp22064	GGCAGTACAACAGTTTCTCCCAGGGAG	10	28.167
mdsnp22940	AACGGTCCAACTTTTTCTCCTCAGTTT	10	28.167
msnp2482883	ACTTACATCACAATCTCTCC(C/T)TACAAT	10	28.167
mdsnp2197	CATCGAGCCACATGTGCTCCCATTTCT	10	28.472
msnp1976582	CACACCCACACTCCCCCTCCCCA(T/C)AAT	10	28.66
msnp1976562	CAC(A/C)CCCACACTCCCCCTCCCCATAAT	10	28.66
msnp660864	CACATTCAGACCACC(A/G)CTCCACTCATC	10	28.66
msnp1965690	CCCAGCTTTACC(C/T)GTTCTCCCATCTCA	10	28.981
mdsnp15312	CTTATCCTGACGTAGTCTCCCGCATTA	10	28.981
msnp2658332	AAAAACAGCACCCTTACTCCTCT(T/C)TAC	10	28.981
msnp2761424	AG(T/G)TAAGTTACAATGTCTCCTATAAGC	10	28.981
msnp3003272	TGAGGAAACAC(C/T)GTGTCTCCAAGTAGA	10	28.981
mdsnp52452	GGGCCCAGAACAGGGCCTCCTGTATAA	10	28.981
msnp471116	GAAAACTTGACGTGTACTCCGGA(A/T)GAA	10	29.255
mdsnp28003	TCTTTACCAACAATGGCTCCATTTCAT	10	29.628
msnp1450881	GGGCGCCTGACG(C/T)TCTCTCCGGGGAAA	10	30.539
fmsnp2846378	TATGTCGCTACTAC(A/T)ACTCCAGATACT	10	31.752
msnp714092	TATATTTTTACACATGCTCCTCCGCA(A/T)	10	34.966
msnp2602769	ACTGGAGCTACCATTGCTCCAAGCTG(T/A)	10	35.319
msnp524417	AAGACTGGCACTATTTCTCCTGTTTG(G/T)	10	35.954
mdsnp53265	TGATTAGGAACCAGTCCTCCAAACAGC	10	36.276
msnp1757627	ATGGAACCAAC(G/T)TCTCCTCCAAACAAC	10	37.184
msnp821819	GAATAATTTACCAATTCTCCGAG(G/A)GAA	10	37.184
fmsnp893078	AA(T/A)ACTTGCACTTAGCCTCCCATTCGT	10	37.667
msnp730192	ACTAACT(T/A)TACCTTCCCTCCTTCGTCT	10	37.798
msnp1698425	ATGGACCTGACCTTTCCTCC(G/T)CCACAA	10	38.074
mdsnp13355	TACCAACGTACACTTCCTCCTATTATT	10	38.074
msnp2646721	TGGCCAAACACCAGTTCTCCTT(G/A)AAGA	10	38.074
msnp2827486	GCGAATGAAACCACAACTCCAC(G/C)TACA	10	38.074
mdsnp32875	AGCATGTAAACATTCTCTCCAACAGCA	10	38.074
mdsnp52682	AACGCTATGACCGGACCTCCCTGGTCT	10	38.074
msnp701147	GAAAATTCTACATC(G/T)TCTCCTTTTCAA	10	38.074
msnp3056358	AACATACATACTTAC(A/G)CTCCACCAACT	10	38.295
mdsnp10310	TTACCGTTTACCGCAACTCCGATTGGA	10	38.295
mdsnp19636	TCTTTCGATACTTTTTCTCCTCAGACT	10	38.295
mdsnp23799	CAAAATTCAACCATTGCTCCGAATATA	10	38.295
mdsnp24402	TACATAAAAACAACATCTCCTAACAGT	10	38.295
msnp2479677	(A/G)AAATGACCACTGGTTCTCCCTTCAAA	10	38.295
mdsnp25774	ACATTGCTAACGACTGCTCCACAATAA	10	38.295
mdsnp25906	CACACACGCACACATACTCCCACAAGG	10	38.295
mdsnp26392	CCCTTTCCTACCCCCTCTCCATTACCT	10	38.295
mdsnp28331	AGACCAGCCACAGTTGCTCCATTGCAC	10	38.295
mdsnp28542	GTCACTTTCACCATTACTCCCACACCC	10	38.295
mdsnp30566	GTTAGGATTACGGTAACTCCGGGTTTT	10	38.295
mdsnp31832	GACCTATACACTGTCGCTCCAGTACGC	10	38.295
mdsnp32159	TATGTAATAACAACGCCTCCCATGGAA	10	38.295
mdsnp37266	TTTGTACAAACTTACACTCCAATCATG	10	38.295
mdsnp37522	AATGAATATACGAAATCTCCACAACAA	10	38.295
mdsnp38024	AACTAAGGAACACCCCCTCCCTACAGT	10	38.295
mdsnp45662	AGCTGTCCAACAAAGTCTCCCTGTAAT	10	38.295
mdsnp47263	TACTGGTAAACACTATCTCCAGATGGG	10	38.295
msnp537830	GAATGTTCGACGTAACCTCC(C/G)CTAGGT	10	38.295
mdsnp55090	TTTGGGGTGACGGAGACTCCATCCACC	10	38.295
mdsnp811	TTTGCACATACACCACCTCCATTTTCT	10	38.295
msnp3136587	(A/G)TTGTTATAACAGTTGCTCCATCCTCA	10	38.543
mdsnp9966	CCAGAAAGCACTATACCTCCAATCGAT	10	38.543
msnp644325	(C/A)TCTATTGTACGGTAACTCCTTTATTA	10	38.983
mdsnp16327	TACTTAAGTACACCCTCTCCTAATCAG	10	38.983
mdsnp34511	CCCGTTCCCACTCCCCCTCCCTCTATT	10	38.989
msnp893096	AATACTTGCACTTAGCCTCC(C/T)ATTCGT	10	38.99
fmsnp2673269	CC(C/T)AATAAAACTTAATCTCCCCAGCAA	10	39.169
msnp1680311	AACAATTCAACAATGCCTCCAAC(A/C)AAA	10	39.574
msnp2327545	ACCTCCCCAACCC(A/C)TCCTCCTCTTCCC	10	39.915
msnp2327544	ACCTCCCCAACC(C/T)ATCCTCCTCTTCCC	10	39.915
msnp1884322	TCCCTTGTCACTGTCACTCCTC(A/C)CTAA	10	39.916
mdsnp1838	AGAGATTGGACAATGTCTCCAGTGTGC	10	39.916
msnp2220097	GGAAGTATGACTCATCCTCCTCCTA(C/A)A	10	39.916
mdsnp36865	GAAATGTAAACTAATGCTCCGTACAGT	10	39.916
mdsnp48588	CTGGGTGAGACTAATTCTCCTAGCTCA	10	39.916
msnp2666730	CTTGTAACCACAAATGCTCCAAAA(A/C)TA	10	39.921
mdsnp31156	ACATCCACCACCCCCCCTCCCCCTATA	10	39.921
msnp1282151	GCCAT(G/T)ACAACTTGTTCTCCTTCCCAT	10	40.056
msnp2581069	GTTCATA(T/A)TACGTTATCTCCAACTAAA	10	40.096
mdsnp17840	ACTATTTGCACACCATCTCCACTTTGA	10	40.096
mdsnp26757	CAGCACTTCACCCTTACTCCATCCCTA	10	40.096
mdsnp6635	ACAGCAACGACGAAAACTCCACATAAT	10	40.096
mdsnp7626	CAACAATAAACTTTCCCTCCTGACTAA	10	40.096
msnp614788	C(T/C)TCCTCACACCTTTACTCCTTCAGTG	10	40.124
fmsnp75536	CACCAAGTGACCTTTCCTCC(G/A)AAGTTT	10	40.221
msnp1836191	GCAAA(C/T)GAAACCAGAGCTCCACCAGGA	10	40.24
msnp1386075	GCAGAT(T/C)ATACAGGGGCTCCGAGCAAG	10	40.24
msnp1621049	CAATCTAGTACATGTTCTCCAGATAT(T/C)	10	40.24
mdsnp29862	TTATCTGGCACAGATCCTCCAGTGGTT	10	40.24
msnp3264038	CCGTACTGGAC(A/G)ATATCTCCGTTTGGT	10	40.24
[truncated: 1,993 more rows]

## Sheet: Female map
Marker	Sequence & SNP	Linkage group	Position (cM)
fsnp627564	GATGGA(C/A)AAACTGGTACTCCATTCATA	1	0
fdsnp9231	GAGAGTCACACCACAGCTCCTGATGAA	1	0.853
fdsnp35409	AGTCTGACCACCTTAACTCCCCCAATT	1	2.684
fdsnp5606	CCTCTTAACACCTCCCCTCCCCCACTC	1	3.684
fmsnp508476	CAGTTTATTACTTCT(C/T)CTCCCCTCCCC	1	4.482
fsnp2718058	AGATAGCAAACGGCTGCTCCTCTCC(A/G)A	1	5.048
fmsnp2167730	GCTATTTAGAC(A/G)AAAGCTCCATTGATC	1	6.239
fdsnp33004	GATTTGCAAACCACATCTCCCAAACGG	1	8.995
fdsnp38186	TAAACTCAGACATGAACTCCAGGTCCA	1	8.995
fdsnp8854	CCAAAAGTAACCATTTCTCCATGAGTG	1	8.995
fdsnp12543	CACCCTCCCACTGTCCCTCCCTGTCTC	1	10.047
fdsnp43393	AAACTACCCACTCCCCCTCCCCAAATG	1	10.374
fdsnp31598	ATTGACATCACTTTTACTCCCTTTCTG	1	12.033
fmsnp2340898	T(T/C)GAAGATAACAGAGGCTCCAACTGCT	1	12.345
fdsnp33114	TATTCATAAACCTAGACTCCAATGATT	1	13.929
fmsnp1137906	GCTGATGGGACTTACACTCCT(T/A)CAAGT	1	16.791
fdsnp57266	AAATGGTGAACCTGCTCTCCGATTTCC	1	16.812
fdsnp51882	TAGACCCCCACCCCCTCTCCCCTCCTC	1	17.428
fdsnp19486	CTTTGGTAAACAGAATCTCCACCTATA	1	17.752
fdsnp41561	TATAACAGCACGTCCTCTCCCCTAAAA	1	17.752
fsnp255716	TA(C/T)TTCATTACTATCTCTCCTTCTCAA	1	18.114
fsnp3108293	CT(A/C)TCCTTCACAGCAACTCCTGAAGCT	1	18.366
fsnp1727174	TAGAGTAAAACCAT(G/T)ACTCCTTAAAAT	1	19.403
fsnp195485	TATATATA(T/C)ACACTTACTCCTCCCAAA	1	19.403
fsnp2192369	CTTCCTCGGACTGTTTCTCCTTGACG(C/T)	1	19.403
fdsnp31574	TCTCACCTCACACCAACTCCCTCCCAC	1	19.403
fdsnp1406	TACTGACTGACTGGCGCTCCAAGGTAT	1	19.65
fsnp299052	CTA(A/G)TTTACACAGAAGCTCCGTCACAT	1	19.892
fdsnp17139	ACGAAGCCAACATAATCTCCACACAAA	1	19.951
fsnp1784603	TCTCCATGCACTGG(T/C)CCTCCTCCAGCC	1	25.799
fsnp2744571	CCGCCACTGACTTCCCCTCCTCTG(T/A)TG	1	27.421
fdsnp43328	CACTATCCCACTGCCTCTCCCCCTCCC	1	42.105
fsnp1612922	ATAACAAAAACTTGTGCTCCATTTTT(C/G)	1	47.491
fmsnp3187214	AA(C/C)GTTCCAACGATAACTCCAGCTATC	1	50.763
fdsnp54335	AAACACACCACTCTTCCTCCTATCAGG	1	55.71
fdsnp47572	CCTTGATCCACCCCCCCTCCCCTCCCC	1	56.916
fmsnp783037	CTTTTCAAAACCA(T/A)GGCTCCGATTTAT	1	57.865
fdsnp28939	TTACTTCATACTTTGTCTCCTATATCC	1	58.037
fsnp2928820	CGCAAAAGTACGGATACTCCTTAAT(G/A)C	1	58.167
fsnp2217519	AATACATTTACT(C/A)AAACTCCTGAAGCA	1	58.396
fdsnp33225	TTTAACTGTACTAGTACTCCCCATAAT	1	59.112
fsnp117309	AATGTTCTAACATGAACTCCTTCC(A/G)AT	1	60.086
fdsnp23359	GGTGTGGTTACGTCGACTCCTCTTGAT	1	60.086
fdsnp7044	TTAGTCCCCACCACCCCTCCCCTCCTC	1	60.086
fsnp3262386	GCATTT(C/T)TTACCTAGTCTCCTCACAAC	1	60.724
fdsnp20850	GTCAGGCACACTCTTTCTCCTGAGTCT	1	60.798
fdsnp45602	AAACTACGCACACTGTCTCCGAACTAA	1	60.798
fsnp1999565	TA(T/C)GAAAGTACGTTCACTCCGATGTGA	1	61.196
fdsnp57453	TCAACTTGAACTAATGCTCCCTGAATC	1	61.196
fmsnp1785432	GATATT(T/C)AAACGGCTTCTCCTCACTAT	1	61.325
fmsnp1141037	ACCACAAGGACATCAGCTCC(G/A)TTTTGC	1	62.272
fdsnp18513	CGCATCATCACCGCCCCTCCCCTCTCC	1	62.559
fdsnp31670	TGTCAACAAACCTTCTCTCCCCTCCCC	1	62.559
fdsnp50955	GTCATGCGGACATTAACTCCTGATGAA	1	62.559
fsnp1245248	CTGTGTTATAC(C/T)CTCCCTCCAGAGGAA	1	63.721
fmsnp1819943	GGCATAATGAC(T/G)TCGGCTCCTCCGTGC	1	64.815
fsnp2545642	GGTA(G/C)AGGAACTACCCCTCCCCCTATT	1	65.656
fsnp1814427	ACT(C/T)ACCCTACCCCATCTCCAAAGTAG	1	67.417
fsnp2106752	TTAGTAAGCACAAATCCTCCGTAAGT(G/C)	1	68.134
fdsnp17124	AGACACTCAACCCCCCCTCCCCCTCCA	1	68.802
fmsnp1659446	TC(T/C)TGGATTACTCACCCTCCCATATAC	1	69.139
fmsnp197983	TGGTTCTCAACACTTCCTCCCC(T/A)ATGA	1	70.259
fmsnp197973	TGGTTCTCAACA(C/T)TTCCTCCCCTATGA	1	70.259
fdsnp30203	GATATGAAAACGTATACTCCTATGAAA	1	70.69
fdsnp8811	TCAAACTTCACCAGGACTCCGCAAATA	1	70.69
fdsnp9336	CAGAGAAACACATTTCCTCCAGTAGGA	1	70.69
fdsnp55101	CTAAATCCAACTCCCTCTCCGTACGAA	1	71.009
fsnp1639236	TGGATAATTACTTGG(G/C)CTCCTCAGTGT	1	72.292
fsnp320733	GTC(A/G)ATGTAACTTATTCTCCACTGTTC	1	72.769
fmsnp1505143	TCTT(C/T)TCCAACTGCTGCTCCCTGGAAT	1	73.308
fdsnp57503	GCTTGTACGACCAGCTCTCCATGTCGT	1	74.039
fdsnp28726	GAGTAGAGCACGTAATCTCCGTCCATT	1	74.707
fmsnp1595285	TCTAATAAAACGTTATCTCC(A/G)AGGGGT	1	74.93
fdsnp25091	ACTTTGTATACCCCCCCTCCCCTGTAA	1	75.443
fdsnp32045	GAGGAATACACCTTTTCTCCTCTCCGA	1	75.443
fdsnp43387	AACTGACTAACGAGACCTCCTTTCATC	1	75.702
fsnp458269	A(C/T)AAGTACAACTACATCTCCTCCAACA	1	76.07
fdsnp46171	CTCTTTCCTACCTTCCCTCCCCTCCCC	1	76.998
fdsnp56929	AACTTTCCGACAATGACTCCTCCAAAG	1	77.939
fsnp3085253	GGTCATTCCACTCATCCTCC(A/T)GTCACC	1	78.46
fdsnp41667	CACCCCTCCACTATACCTCCGAGTGAC	1	78.842
fdsnp51932	CGAGTAATAACTTATTCTCCTGGATTC	1	79.266
fmsnp1863329	CACTAATA(A/G)ACTACTTCTCCTCACTCT	1	79.586
fdsnp57049	TTGAAATCTACATTATCTCCCACACAA	1	80.03
fsnp276599	ACCCTGCGTACAGT(A/T)CCTCCCATACAG	1	81.293
fsnp114188	ACTCCCAT(A/G)ACCCTTCCTCCGATGAAA	1	81.403
fsnp2849278	CAATACTTGACATGTACTCCATGGA(C/T)G	1	81.513
fsnp3184704	AAT(T/C)TACGAACCTCATCTCCTTCACCG	1	81.837
fdsnp32121	CAAGAAGACACCCCCCCTCCTGAGAAC	1	82.073
fsnp373515	(T/A)ACTAGGCTACCTTAACTCCCTCTATA	1	82.073
fsnp1863347	CACTAATAAACTACTTCTCCTCACTC(T/A)	1	82.313
fsnp231597	ATGGGAACCACTTCCTCTCCT(C/T)CTTTT	1	82.833
fdsnp18040	TTTCTCCTAACCCCATCTCCATTCCTA	1	83.193
fsnp3198016	CTTC(G/A)CCTCACCACCTCTCCCTCCCCG	1	83.772
fdsnp38900	AAAACTCACACTGATACTCCAGACATG	1	84.097
fsnp2733921	ATGGAAGAGACA(C/T)CCTCTCCAATTTTG	1	84.128
fsnp2787644	TTTTT(T/C)CCGACATCAACTCCATAGTTG	1	84.65
fdsnp13879	GAATCACTAACAAAGACTCCGTAAAAT	1	84.739
fsnp1689843	TTGTCGACGACCAGGGCTCCCTCT(C/T)CA	1	84.739
fdsnp18086	TGACATGCAACTTGTGCTCCCTGAATA	1	85.983
fdsnp20012	AGTTTTGACACTATGGCTCCAATAACG	1	87.285
fdsnp50182	AAAGATTGGACTTTCACTCCCATTGCA	1	87.517
fdsnp13680	TATTTCTTCACACTCTCTCCGTTCTTC	1	89.134
fdsnp45379	CCCACCCCCACCCCAGCTCCGAGACTG	1	90.254
fdsnp45607	GGGCTGTGAACCCCCCCTCCTGAAGTA	1	92.226
fdsnp39163	TATCTGTTAACTTTAACTCCCTAGGAA	1	94.064
fdsnp35366	CCGCCTTAAACCAGCACTCCCTCTAAC	1	94.494
fdsnp11768	GCGAGATGTACGATAACTCCCGTTTAT	1	94.616
fsnp236604	CCAACC(C/T)CTACCTACACTCCAGCTTCA	1	94.616
fsnp1489554	ACCCTTGCCACCTAATCTCCA(C/T)TTTGC	1	95.107
fdsnp12074	GATCCTCCAACCACTCCTCCCCCCCTG	1	95.65
fdsnp48845	TGAAACTACACTTGATCTCCGGAAAGC	1	96.078
fsnp1489555	ACCCTTGCCACCTAATCTCCAC(T/A)TTGC	1	96.395
fsnp728606	GGTCGGTCGACCAC(T/G)GCTCCGATATAA	1	96.395
fdsnp12155	TCAACCGATACCATATCTCCCAAAGTA	1	96.69
fsnp3177316	ACGCTATGTACAT(C/T)GACTCCATCTCTT	1	97.103
fdsnp50065	ATTAACTGAACATTAGCTCCTTATTTC	1	97.103
fdsnp9263	CTGCAACCAACATCATCTCCCTAAGAC	1	97.103
fmsnp732456	CCT(A/T)TTTATACCCACCCTCCTTTCTAT	1	97.376
fsnp236610	CCAACCCCTACC(T/A)ACACTCCAGCTTCA	1	97.603
fdsnp10176	ATTTACCCCACCCCATCTCCACCCCAT	1	98.551
fdsnp45569	GTATTCACAACTGATCCTCCTCCGTTT	1	98.551
fmsnp1824138	TCGAGAGAAACCTTATCTCCA(C/G)GATAG	1	100.307
fmsnp1489546	ACCCTTGCCACCT(A/T)ATCTCCACTTTGC	1	101.593
fsnp2314920	TTCACAACGACAGTCACTCCTTAT(C/A)CT	1	104.313
fdsnp25016	ACTGATACAACAGGGACTCCGACACAG	1	104.313
fdsnp33085	CTTCAATGAACACTCCCTCCCCTCCCT	1	104.313
fsnp849530	TATAA(T/A)TTTACTGACACTCCAAGCTTT	1	104.313
fdsnp47672	CCGCCACTGACAAGACCTCCCCCCCTC	1	104.776
fdsnp28500	GCATTCTAAACATGGACTCCAAGGTTA	1	105.218
fdsnp55116	TCTTATTTGACCCATCCTCCGCTGATC	1	105.821
fsnp1646350	A(C/T)AAGAGTCACGCATGCTCCAACTAAA	1	106.401
fdsnp42670	AAGACGTTAACACGTGCTCCGTTTCAT	1	106.401
fmsnp2516106	CGTACC(C/T)GTACCACCCCTCCATACCTG	1	106.62
fdsnp51509	CATTCACCCACAGCACCTCCTGTCTCC	1	107.612
fmsnp1646360	ACAAGAGTCAC(G/T)CATGCTCCAACTAAA	1	107.909
fmsnp1646362	ACAAGAGTCACGC(A/G)TGCTCCAACTAAA	1	107.909
fmsnp2329013	CGATTCCAGACTTACCCTCCCTA(T/A)AAT	1	108.351
fdsnp31353	TTCAATCATACTGTCCCTCCGAGTCAC	1	109.531
fdsnp32042	AAACAAACAACCCCCCCTCCCCCAATG	1	109.531
fdsnp35194	GAGAGTTGGACACCCCCTCCCCCCTCA	1	109.531
fdsnp50752	GAGAAGGACACCTTGCCTCCACTAGGA	1	109.531
fdsnp52133	CCCTGCATGACGCTGTCTCCTTATGCC	1	109.531
fdsnp36030	TTTACACACACTGAGTCTCCATACACA	1	109.775
fdsnp22802	AGTGACCTCACTTAACCTCCATGATCT	1	110.682
fdsnp4065	GTACTAGCAACGGAACCTCCAAATTGT	1	110.886
fsnp1519950	ACAAACTAAACTTTG(T/C)CTCCCAAGAAA	1	111.318
fdsnp10657	TATGGGGACACATCGACTCCATCATAC	1	112.088
fdsnp45893	GTTAGTTTAACTATTCCTCCCTCTGTC	1	112.216
fsnp2505665	ATGACCTCCACCAG(A/C)TCTCCCTTCACC	1	112.627
fdsnp31754	TAATTACGCACCACTACTCCCACTAAC	1	112.627
fsnp411317	GC(A/C)ACAATCACACCCTCTCCTTCCTTA	1	112.627
fmsnp3008659	GTGACAATTACGATATCTCCCAACG(T/C)C	1	113.225
fsnp160924	TTTAAGG(A/T)TACAAACTCTCCATTATGT	1	113.376
fdsnp23014	AATCCGAGTACTAACCCTCCATCATCA	1	113.376
fdsnp41304	GGGAATTTTACAACCCCTCCCCTCCCT	1	113.376
fdsnp56410	TGATTAAAAACCCATACTCCTATTCCC	1	113.376
fdsnp13759	GAAATACACACTGTTACTCCTACAAGG	1	113.565
fdsnp38581	GATAAAGCCACTCCCCCTCCCGCAGAT	1	113.997
fsnp2143232	TC(A/T)TGAGTCACCCCATCTCCCATTTCA	1	114.178
fdsnp29098	TCAACTTGCACCCTTTCTCCTTCATTG	1	115.154
fsnp2143234	TCAT(G/A)AGTCACCCCATCTCCCATTTCA	1	115.368
fsnp1600470	TATTGATAAACACATCCTCCT(T/A)TGAGA	1	115.44
fdsnp37867	GAATTACTCACAATTACTCCAGATCAC	1	115.44
fdsnp43411	ATACAATGCACATGATCTCCTTTGATG	1	115.44
fdsnp56487	ATTTATAGCACTTTAACTCCGCTCGCC	1	115.44
fsnp2124035	TA(C/T)AGATCGACCAGGTCTCCATAACTC	1	115.446
fsnp626222	ATCGGAACTACCTT(C/T)GCTCCCCACCAA	1	115.474
fmsnp2069011	TTGT(A/G)CCTGACGCAGGCTCCTTGATGA	1	115.502
fmsnp2069020	TTGTACCTGACGC(A/T)GGCTCCTTGATGA	1	115.502
fdsnp5307	AAAGAAAGAACATCACCTCCCAGGGTA	1	117.588
fsnp2575782	TACAGAACAACA(G/A)CTTCTCCTCACGTA	1	117.726
fdsnp19843	ACCCCTTATACTGTAGCTCCCCAGCCC	1	118.234
fdsnp27655	CACCCTCTTACACCTCCTCCCACCCCC	1	118.234
fsnp354539	GGCAT(G/A)TTTACAATCTCTCCTAACAAC	1	118.234
fdsnp20144	ATTACTTTCACACCAACTCCAATGACT	1	118.704
fmsnp1529573	TCAGCCAAGACAGAAACTCCTGTGAC(A/T)	1	121.675
fdsnp54167	GAAGCCCATACTTACTCTCCTGACGTT	1	126.114
fsnp1133192	CCACC(G/A)CTAACCCTACCTCCTCCCCCT	1	126.891
fsnp2167796	CTCAGGTTCACGAAATCTCCTAC(T/A)TCT	1	127.421
fdsnp45652	TACTCCCTGACCAACACTCCTTGACCT	1	127.421
fdsnp18523	GAGTAAAGTACGTCCTCTCCGATACAG	1	129.246
fdsnp51794	AGATGCCACACACACTCTCCTCTGAGG	1	130.715
fsnp3096091	CACA(A/C)TCCAACCCACCCTCCTTACTGC	1	131.009
fmsnp1152323	CTTCTAAACACACGTACTCC(T/C)AGCTAC	1	132.816
fmsnp2692388	GGACT(G/A)GGGACACCCCCTCCGCCTTAG	1	134.365
fmsnp1297017	TTGCAGCATACCCCACCTCCT(T/C)CTATA	1	135.617
fmsnp1297020	TTGCAGCATACCCCACCTCCTTCT(A/G)TA	1	135.617
fsnp2843636	TTTGTGAAGACACTGGCTCCTCCCTG(G/A)	1	135.928
fdsnp20930	CAGAAAATTACAATAGCTCCAGGGGAA	1	136.759
fdsnp41132	TCTTTCATCACATTCCCTCCTGTCTTG	1	140.251
fdsnp21099	TTGGAACAGACAGGACCTCCTCAAGCC	1	142.247
fdsnp41904	TCTAAGGAAACTCTTGCTCCATACTGC	1	142.486
fdsnp18002	GTTGCAGCCACAAAAACTCCTCATGGA	1	144.443
fsnp608147	CA(G/A)GACAGGACACGTCCTCCGAAAGCA	1	145.667
fdsnp55119	TTTGACGTAACAAAATCTCCATAAACA	1	146.599
fdsnp22596	TAATCCTCTACACCCCCTCCATGTTAT	1	147.317
fsnp1268144	TCAAATCTAAC(G/A)GCTGCTCCGTTTGCA	1	153.497
fsnp2909195	TT(G/T)ACCTTCACCCCTCCTCCGCCCAAC	1	153.497
fdsnp33853	ATAACGAAAACGCCCCCTCCCCCTCAA	1	153.497
fdsnp17953	ATAGACTTCACAATTTCTCCAGTAACA	1	154.241
fsnp1268136	TCA(A/T)ATCTAACGGCTGCTCCGTTTGCA	1	155.349
fdsnp37100	TCAAGGTAAACTCATTCTCCCTCTCTC	1	155.349
fdsnp50366	ATCCCCTTAACAACTACTCCCACCCTA	1	156.153
fmsnp2446633	ATTA(T/A)TTTGACTTGGCCTCCACCATAA	1	156.59
fdsnp17797	ATGACCCCCACCCCCTCTCCCTCTCCC	1	158.036
fdsnp41498	CTTCTCTTGACATATACTCCAACTCGC	1	159.253
fdsnp36913	TATGTCCGGACCCGTCCTCCCTTCTCA	1	160.128
fdsnp18713	ATAGAACCGACCGCGTCTCCTCGTCAG	1	163.277
fsnp2274745	TGACATCTAACGAATTCTCCTGAAG(G/A)T	1	164.558
fdsnp843	CTTCCAAACACCATCCCTCCATGCACT	1	164.992
fsnp1488818	GTTACTGAAACTTC(C/T)ACTCCCGTATTC	1	165.755
fsnp1283563	CTCACTCAGACTT(G/A)CACTCCTTATCAG	1	167.016
fdsnp1989	TCAAGAATAACTATTGCTCCTGAAGTA	1	167.016
fsnp685043	GC(G/T)ATCACAACATGCTCTCCTGCTCCA	1	167.016
fsnp1688534	ATAGTAAACAC(C/T)TTTTCTCCCCAACCA	1	167.066
fdsnp21824	TACCATTGAACTCGCGCTCCATGGGTC	1	167.066
fsnp685063	GCGATCACAACATGCTCTCCTG(C/T)TCCA	1	167.066
fsnp193892	ATGAGGGC(G/T)ACGTGATCTCCGGTGTTG	1	167.231
fdsnp24204	TTCCAGTCAACATCTGCTCCACTTAAA	1	167.231
fdsnp52863	ACACTGAGAACAGCCGCTCCATGTTTT	1	167.481
fsnp1688524	A(T/A)AGTAAACACCTTTTCTCCCCAACCA	1	168.071
fdsnp42333	TTGAAAATGACAGATTCTCCCATATAA	1	168.525
fsnp1384609	AGCTCTTGCACATTTACTCCCCTCT(T/A)A	1	168.909
fdsnp8215	TTTATTTCAACCGTGGCTCCACGCAGC	1	169.454
fdsnp21024	GAGCTGAATACATTCACTCCTGGATTG	1	170.078
fsnp2330065	AGTACTCTAACTATTCCTCCAT(A/T)TATA	1	170.078
fdsnp53551	GAGTTGGTTACCGTTTCTCCAGGTGCT	1	170.078
fsnp1105138	GTTC(T/C)ATTTACAAACCCTCCACCCCGC	1	170.815
fdsnp24170	GATCATAAAACAGCACCTCCATGCTAC	1	170.815
fdsnp47995	TTAATTACTACAACGACTCCAGCTGCT	1	170.815
fdsnp5403	ATAACCACTACCTTTACTCCCGGCACT	1	171.416
fdsnp18405	ATAATACAAACATTATCTCCCAAGGAC	1	171.813
fdsnp38548	ATATACAAAACCTCGGCTCCGTGTTAA	2	0
fdsnp6006	GCCTCCGAAACTTTGACTCCACTGAGG	2	1.721
fdsnp24999	TTCAATACTACCAAAACTCCCGAATAA	2	3.856
fdsnp10711	ATCCTACCCACTTCTGCTCCGTACTCA	2	4.359
fsnp1121813	CTTCCCTACACAGACGCTCC(C/A)TGCTTT	2	4.359
fdsnp56941	CTCTCTCTAACTTTAACTCCCACTTAA	2	4.359
fdsnp1893	TACATAAAGACATACCCTCCTCCTTTT	2	5.175
fsnp2766425	AATACAAT(A/C)ACATTTTCTCCATGTTCC	2	5.175
fdsnp25007	TCTATACGCACACCACCTCCATTAATA	2	12.922
fdsnp32408	TGGACTCTCACTCACTCTCCATCTAAA	2	13.689
fsnp2870837	ACCTGATGAAC(A/G)TTCACTCCTCCTGGA	2	14.171
fdsnp42138	ACATTCATTACTGCTACTCCTTATTCT	2	14.519
fdsnp28862	CCATTCTCTACGTTTTCTCCATTTTTC	2	15.325
fdsnp8496	AACGCGGTGACACAAACTCCTATCCAT	2	15.325
fdsnp18871	TTCAGCGATACGATGTCTCCTTAAACG	2	15.718
fsnp805770	TTTACAGGGACA(G/T)CATCTCCCTTCCCT	2	15.718
fdsnp1430	GAATAAGGTACACAATCTCCTGCATCC	2	15.827
fdsnp16523	TTCAGATAAACGAAACCTCCGTTTGCT	2	15.827
fsnp2957094	CCT(T/C)CGGTGACGAGGCCTCCGAGTTCA	2	15.827
fdsnp29797	CTGAAACAAACAGAGCCTCCATTAATA	2	15.827
fdsnp33383	CATTTACATACAGCAGCTCCAAATACC	2	15.827
fdsnp35224	CGTGTATGCACGATACCTCCTTCCAAC	2	15.827
fdsnp37127	TTAGGCTCTACGAGGTCTCCTATGTAG	2	15.827
fdsnp37260	TCACTGTATACACCCCCTCCCCCTTAT	2	15.827
fdsnp43096	ATGTTTTTGACCACCCCTCCCCCCTCC	2	15.827
fdsnp57342	AACGTGTAAACATAGGCTCCTGCATTG	2	15.827
fdsnp13319	AAACATTGCACCCCCCCTCCTCCCTCC	2	16.44
fdsnp15442	GTGAAAGAGACCGCGCCTCCCAGTGAA	2	16.44
fsnp2266048	ATAGAAACAACTTCAGCTCCAA(T/T)TCTT	2	16.44
fsnp2266050	ATAGAAACAACTTCAGCTCCAATT(C/A)TT	2	16.44
fsnp2339851	ACGTGAT(T/G)AACCACCTCTCCAGTATAT	2	16.44
fdsnp26069	ACCCCCTAGACAATTACTCCCGGATAA	2	16.44
fdsnp39205	GTCATTTTCACTTCTCCTCCCTGCCCC	2	16.44
fdsnp46674	CCCGCTACCACCCCCACTCCACATTCT	2	16.44
fdsnp57111	CCAAACTTTACATCAACTCCAAAAAAC	2	16.44
fdsnp9469	GCTACTCTAACGCTCGCTCCATAATAA	2	16.44
fdsnp51829	AACAACCGAACATTTACTCCTTTAAGT	2	19.521
fdsnp12651	ACGACACTGACAATATCTCCAACAAGA	2	20.6
fsnp2917992	AGATCTGCGACTAAGTCTCCTGTC(T/C)AG	2	20.926
fdsnp10207	AGCTGATATACTGTAGCTCCCTTATAC	2	21.681
fdsnp34704	GCGCTGTATACATTTTCTCCATAGATA	2	21.681
fdsnp12949	ACAGGTAAGACAGCCCCTCCCCATTTT	2	22.206
fdsnp18137	ATGTAGGAGACTTTCCCTCCGTAACCC	2	22.206
fdsnp25930	TATGTATACACCTGTACTCCCATGGCA	2	22.206
fdsnp40680	TACATCAAAACCTTCCCTCCCTCTCCC	2	22.206
fdsnp964	ATACAAATGACTCTTTCTCCTGTATTA	2	22.206
fdsnp10007	TCTTCCTGGACCTTCTCTCCAAAACGT	2	22.892
fsnp1190018	ATGGCATTTACAGGCACTCCACT(G/A)AAA	2	22.892
fdsnp1203	CACTACATCACATAATCTCCAAGCCTC	2	22.892
fsnp168564	ATGGTA(T/G)GGACTGTGCCTCCTGTATCA	2	23.183
fdsnp48935	TGATGTAGTACATATTCTCCACAGCAT	2	23.672
fdsnp19102	ACATCTGCAACAACGCCTCCAGTCACC	2	24.823
fdsnp21845	CTTGATATGACCTGACCTCCCACTTGA	2	24.823
fdsnp51114	TCTTCTATTACACCATCTCCTAAATTT	2	26.079
fdsnp12789	AGTTACTGTACCATGGCTCCTGACCTT	2	26.837
fdsnp28891	AGCAACTCAACAGGAACTCCCTTGAAT	2	27.057
fdsnp35987	TACATGGGAACACCCCCTCCATAAACA	2	27.238
fdsnp7061	TTACCTCTTACTCTACCTCCATATACC	2	27.841
fdsnp3060	GGATTACCTACTAGTCCTCCATACGTT	2	28.306
fsnp1235918	GGAGGCACCACGGGGCCTCCCGA(A/G)AAA	2	28.307
fdsnp40283	ATCAATAGCACCCCCCCTCCCCTAAAA	2	28.307
fsnp2173717	TATC(A/G)GACAACGAGTCCTCCGTCTCGA	2	28.395
fdsnp5538	AACCAAAAAACTTGAACTCCTCGATAA	2	28.395
fsnp158913	CAGTTCTCTACTATATCTCCC(T/C)TATCG	2	28.397
fdsnp26334	CACACTCAAACCTCAACTCCCCATCAT	2	28.401
fdsnp38846	GATGTACAAACCCCCTCTCCCACACAA	2	29.384
fdsnp34746	AATTTGCAAACCAGCCCTCCTCAAACT	2	30.382
fsnp355492	ATCATCTACACAC(A/C)TACTCCGGTTGGC	2	30.382
fdsnp53845	CCATGGTGTACAGTACCTCCGAACTAG	2	30.382
fdsnp56371	TACTCCCCCACTTGCCCTCCCCCACCC	2	30.382
fsnp2764676	TGAAAATTTACAGT(C/T)ACTCCTACTGAC	2	30.405
fsnp2764687	TGAAAATTTACAGTCACTCCTACTG(A/T)C	2	30.405
fsnp2469098	TTCAA(C/T)AGGACTTGATCTCCTCCATTC	2	30.69
fdsnp55665	TGCTTCCTGACAGGAACTCCTCGGGAT	2	31.417
fsnp2515183	T(A/C)ATACTGTACCTCTTCTCCAACTGCC	2	32.038
fdsnp51593	AACTCGTCCACGACTCCTCCCCACAAA	2	32.038
fsnp2469099	TTCAAC(A/C)GGACTTGATCTCCTCCATTC	2	32.82
fdsnp43203	CTAAACTAAACTAAAACTCCACCCTCA	2	45.063
fsnp595433	ACGCA(G/C)TTTACAAACTCTCCACACAGT	2	46.531
fdsnp10882	CACTTTGCAACTATGCCTCCTTATTGA	2	46.683
fdsnp17736	GCCCCCTGCACCCTGCCTCCTTCCCTG	2	47.366
fdsnp57408	ATTCGAGAGACGGGCCCTCCCTCAGCC	2	47.366
fdsnp8416	GATTGTAGTACAGGAGCTCCTGTGATC	2	47.716
fdsnp30335	TATGTGTGCACAAGTTCTCCAGATGTT	2	49.189
fsnp1403688	CCATGTTGCACATTT(C/T)CTCCTTTTTTC	2	53.302
fdsnp26049	CTCCCCCCCACCTCTTCTCCCACCTTA	2	53.407
fdsnp7670	CATGGTAACACGTTCCCTCCTCAACTT	2	53.487
fdsnp3421	GACTGGAGAACTTGTACTCCCTCTTTA	2	54.572
fdsnp56151	GCGGGCAACACAAGCCCTCCTTTTTAT	2	55.219
fsnp1598072	TGCTCTTATACAAATTCTCCTGCTTT(A/T)	2	65.04
fdsnp41962	GATAAGAGGACCAAAGCTCCTGACGCC	2	65.04
fdsnp54525	AGCTCTCAAACTTTTTCTCCCACAATA	2	65.04
fsnp1292946	(T/G)AAGTGCAAACATTGTCTCCAAATTTT	2	65.914
fdsnp14677	ACTTACTAAACAACTGCTCCTAGTGAA	2	68.107
fsnp2035067	CTCTGGGAAACTAGAACTCCAAGGAG(T/C)	2	68.107
fdsnp29940	CAGGCCATTACGTCAGCTCCTCCGTGT	2	68.107
fdsnp44434	GATGTTGACACCTTTACTCCATGTCTT	2	68.107
fdsnp56504	TAAATTGTCACGCAAACTCCAAGAAAT	2	69.684
fdsnp38520	ACCTTCGGTACAAAAGCTCCGTTATTC	2	70.986
fdsnp17632	ACTGAGGTAACCCACCCTCCCTGCAAA	2	71.784
fdsnp55530	GCGAGAATAACCTCACCTCCGGCTAAT	2	71.784
fsnp2331535	TATCAAA(A/C)AACTGTAGCTCCTTGGACT	2	73.338
fdsnp57199	GGATCTGGTACTTTCACTCCAGCAACT	2	73.338
fdsnp8754	AGTTCAAATACATTTTCTCCTGAAATT	2	73.338
fsnp2495694	TACCGT(C/T)ATACGGGAGCTCCGTACTAT	2	76.068
fdsnp43668	GTCGACCCCACTCGTACTCCCATGTTA	2	82.499
fdsnp42865	GACCTGTAGACTACCCCTCCACCAAAA	2	84.53
fmsnp404349	(A/G)CAGGTGAAACTCCTCCTCCCAGTGAA	2	88.224
fdsnp10607	ATATTGAACACAGACTCTCCGCAAGTT	2	88.739
fdsnp21088	ACCTCCCCCACCCCGCCTCCTTCGTTG	2	88.739
fdsnp7317	GGGATTTTTACCATCCCTCCCATTTCA	2	88.739
fdsnp9960	TGACTTATGACTTACCCTCCACACTCA	2	89.523
fdsnp52767	GAGGTGTTTACACACACTCCGACACCT	2	89.788
fdsnp4745	AATAATCAAACTACTACTCCTAATAAT	2	90.933
fsnp3236295	CTACAATGCACTGCATCTCCTATA(C/A)CA	2	91.017
fsnp2635625	AGTACGTAAACAATAGCTCCATT(T/A)GTG	2	91.529
fdsnp39542	CTCGTTTTCACGGGAACTCCATTGGCA	2	91.529
fsnp566728	A(A/T)AGGTCACACGTAACCTCCTAAAAGT	2	91.529
fsnp404361	ACAGGTGAAACT(C/T)CTCCTCCCAGTGAA	2	91.927
fdsnp12550	ATATGGTAAACTTTAGCTCCGTCTGTG	2	92.532
fdsnp28123	GCTCCTCCCACCTGGCCTCCATCTTGT	2	92.532
fdsnp31838	AAACATAAAACTTCCACTCCTTATGTC	2	93.191
fdsnp8104	CCGTTCTTGACGATAACTCCTATATGT	2	93.191
fdsnp27134	AGCACATGCACTGCACCTCCTAGTTAA	2	93.622
fsnp928621	ACTCTATGAACAT(G/A)TCCTCCTGGTGTC	2	93.739
fsnp2426853	ATTTACAACACAAGT(A/G)CTCCCTCCTAT	2	94.498
fdsnp48528	TAAAGTTTAACATCTCCTCCGTCTCCC	2	94.498
fdsnp15699	TACGTTGACACTTGTTCTCCCAATGTG	2	96.946
fdsnp16731	TTCAACAATACAGGACCTCCGATTGAG	2	96.946
fdsnp31357	AGAGTCATAACTTAGTCTCCACGGCAG	2	96.946
fdsnp45817	GGGGTATGTACCATCCCTCCCACTTCA	2	96.946
fsnp890265	TTATGTCAAACATTTCCTCCTTGT(G/A)TT	2	98.685
fdsnp4045	ACCTTGTTAACTCTCTCTCCTTACTCA	2	101.268
fdsnp44283	TTCAATGAGACCTGCCCTCCCTCTTCC	2	101.268
fmsnp1295867	CCCCA(T/A)CCCACCACAGCTCCACCAATA	2	103.472
fsnp1881171	TTT(T/C)ATCATACGGTTTCTCCAAGGAGT	2	106.434
fdsnp46999	CATTATCGTACTAGAGCTCCTATCGGT	2	106.962
fsnp1295883	CCCCATCCCACCACAGCTCCA(C/T)CAATA	2	107.317
fdsnp30547	GTAGCTGTGACTTCTTCTCCATCACAA	2	108.352
fdsnp26728	TAAGTTACTACGTATACTCCGACCCGT	2	108.758
fdsnp14316	AATAGAATCACGACATCTCCAATCAAA	2	109.226
fdsnp14724	CGCTGTTTTACATTAACTCCCTAACTC	2	109.226
fdsnp20060	GTGTCTGTCACAAAATCTCCCTTTCAC	2	109.226
fsnp235361	CCCCA(G/A)AGGACTAAACCTCCACCTGAC	2	109.226
fdsnp27925	GTGTCTGCCACAAAATCTCCCTATTCC	2	109.226
fdsnp28653	AAAGTGTGTACACCGGCTCCATACATA	2	109.226
fdsnp41864	ATAGGGCTTACGATTGCTCCTTCTAAA	2	109.226
fdsnp54031	TACCCTCTCACACCCTCTCCCCCCTCT	2	109.226
fmsnp805766	TTTACAGG(G/C)ACAGCATCTCCCTTCCCT	2	109.254
fdsnp19401	CTACTATCAACATATACTCCTCAAAGA	2	110.255
fdsnp39809	AACGCATCCACCCTTCCTCCAGCCCAT	2	111.826
fdsnp41129	GAGATTCTTACGTCCTCTCCTCATGTT	2	112.584
fdsnp15124	TTCAATGTAACTGTCTCTCCATCTGTG	2	114.086
fdsnp48747	CCAGTAAAAACGGGCCCTCCCCCATCC	2	115.438
fdsnp10389	TATCCAACCACCCACCCTCCCGTTCCT	3	0
fdsnp10799	CTTAGAGGCACATCCCCTCCATGATCT	3	0
fsnp2519995	AACAGTT(T/G)AACAGCAACTCCATTAAGC	3	0
fdsnp8856	ATAAGAGTTACATGGACTCCCAACAGG	3	1.375
fdsnp35448	ACAGAGTTTACCACGACTCCAAATGAC	3	2.37
fdsnp54811	TGAATAATAACATTCCCTCCAACCCGG	3	2.37
fdsnp37671	AGCACCAAAACACCGCCTCCTTCAAGT	3	3.337
fdsnp52154	TCTCCCACCACGATACCTCCCGACTAC	3	3.337
fdsnp26480	AACAGACAAACTCTAACTCCAGGACTG	3	4.382
fdsnp438	CACCTTTCGACCTGAACTCCAACGACT	3	4.382
fsnp2594069	AGCGAGGAGACCAACCCTCC(T/A)ACAGTG	3	8.27
fdsnp23443	GTTTACAGAACTCTGACTCCATGTACT	3	10.048
fdsnp25645	TTACTTTATACCAATGCTCCATTTGAC	3	11.005
fdsnp37222	GTCTTTCTCACTGACTCTCCCATTGTT	3	12.933
fdsnp3114	TGCTTCTTTACAATGGCTCCGACCTCA	3	17.042
fsnp319265	CATGAGAGAACTATTGCTCC(A/G)ACGGGG	3	18.89
fsnp1919462	GTTATGGT(T/A)ACCGTGACTCCTTTTTGG	3	19.233
fsnp350344	ACATTTGTCACTTTTCCTCCAA(G/T)TCGA	3	19.335
fdsnp14787	CAACCATCAACCTTTCCTCCTCTTCTC	3	19.343
fdsnp1395	TAAGATGCAACAAAGCCTCCTGAAGTT	3	19.355
fsnp522049	TTAAACT(A/G)AACCCTGTCTCCCTATATC	3	19.416
fsnp224569	TAATAGTGTACTC(C/T)CTCTCCCACTCTC	3	20.309
fsnp2982066	(G/T)TAATGCCAACCAAAGCTCCAACCCAC	3	20.678
fmsnp2731611	TAGCATGTTACCGCATCTCCCTCT(C/T)CC	3	21.042
fmsnp2731610	TAGCATGTTACCGCATCTCCCTC(T/C)CCC	3	21.042
fsnp2647220	ATAAGCTT(T/G)ACTCTCCCTCCTGGCACT	3	21.36
fsnp1069876	TAAA(C/T)TAAAACTCAAGCTCCAATTGCC	3	21.416
fsnp1229858	GTCGATGCTAC(G/C)AGTTCTCCAAGTGTA	3	22.526
fdsnp792	ATGAGGAAAACATTCGCTCCTTAAATC	3	23.362
fdsnp4942	GGAAACGACACACAGCCTCCCGTAGCT	3	23.437
fdsnp36223	TTTGCATCAACGCACCCTCCATTTTAC	3	23.518
fdsnp24533	ACACTTAGTACTGGTACTCCAGGCTTT	3	24.463
fmsnp2362833	CGAAACGTGACC(A/G)AACCTCCAGCCAAT	3	25.97
fdsnp325	CTGCTCCTAACCTCCCCTCCCCCCCAC	3	26.257
fsnp350330	ACATTTGT(C/A)ACTTTTCCTCCAAGTCGA	3	26.257
fmsnp319258	CATGAGAGAACTA(T/G)TGCTCCAACGGGG	3	27.811
fmsnp312579	ACA(C/T)AATAAACATCTCCTCCTGTACTG	3	32.217
fdsnp24598	GTTTTTCTTACAACCTCTCCGCAGCCT	3	33.863
fsnp312587	ACACAATAAAC(A/C)TCTCCTCCTGTACTG	3	34.479
fsnp2992724	ACGATACTGACTGCATCTCC(A/C)ATGGTG	3	35.793
fdsnp2390	CAAATGCTCACATCCACTCCATTCTCC	3	39.108
fsnp592758	AAT(G/T)TAAACACAATTTCTCCAAATTCA	3	42.084
fmsnp421901	AA(G/A)TTAACTACAACTACTCCTTGGTGT	3	43.294
fmsnp2414719	AATT(A/G)AAAGACATTATCTCCATGTTAG	3	43.714
fdsnp38562	CCCCCCACCACCACCCCTCCAGTTGAT	3	44.566
fmsnp2124758	ATACAGATAACCATCTCTCCACT(G/T)TCA	3	47.123
fsnp1105649	AA(C/T)GGTTTGACAGAGTCTCCTGAGGAG	3	53.335
fdsnp13720	CACACTTTCACAGTTTCTCCACTGACA	3	53.335
fdsnp40122	AAGAGGAAAACATTAACTCCAGTGACC	3	53.335
fdsnp45191	TGTTAAAGAACGACCACTCCTTCCCCA	3	54.206
fdsnp2152	TGCAACTCCACGAGGACTCCTCCCGTA	3	54.994
fsnp2029365	TATCATGGGACGAAAGCTCCA(C/T)GGTGA	3	64.474
fdsnp38200	AAAGCAATTACCAGGACTCCTCCATGG	3	65.374
fsnp786791	ATAAGTTACACTTA(G/A)GCTCCTAGTGCC	3	65.587
fsnp236331	GTA(A/G)GGCTCACTAGTGCTCCAGGCAGC	3	65.959
fsnp2065846	TCCAGTCCTACATTGACTCCTTCAA(A/G)T	3	66.893
fsnp2065828	TCCAGTC(C/T)TACATTGACTCCTTCAAAT	3	67.224
fdsnp4725	ACCGTAACTACGGCAACTCCAATCAGA	3	68.484
fsnp1548265	GGAACCC(G/A)GACGGGAGCTCCTCCATGA	3	69.266
fsnp2016315	GCATTTAACACC(G/C)CACCTCCACTGGCC	3	70.323
fsnp2603621	AAACTTACGACAAA(A/C)CCTCCCTCTCCT	3	70.875
fdsnp57281	TTCCCCTGCACCCCTCCTCCCCATAAA	3	71.48
fsnp3119545	CGACCTACCACCCCCTCTCCCT(A/G)CTTT	3	72.262
fsnp3025036	TATGCTCCAACAA(A/C)ATCTCCAGGCTAC	3	72.606
fdsnp17954	ACCACGAAGACTACATCTCCCTACATC	3	73.973
fdsnp3959	AAACCATCCACAGCTACTCCAGAGTAA	3	74.711
fsnp710198	CTCACCTTAACGTTTCCTCC(G/A)CCCGGT	3	74.767
fsnp1747556	ATAAATTTCAC(G/A)CCTTCTCCGCAACCA	3	75.534
fsnp1574749	CCAG(C/T)CTACACCCCACCTCCTTCCTGA	3	75.747
fsnp3073778	AAGACAGTGACTCATTCTCC(C/T)GGCTAC	3	75.747
fsnp1894507	T(A/T)CCAAAATACGGTACCTCCTGTTGTG	3	76.723
fsnp1200776	AGACTTTC(C/A)ACTAGTACTCCAGGAAGT	3	77.69
fsnp1203986	TTATC(G/A)TCAACGCAGACTCCTAAATTC	3	77.69
fsnp1489025	TTGAT(A/G)CTTACCAACACTCCATGTTTC	3	77.69
fsnp1489033	TTGATACTTACCA(A/T)CACTCCATGTTTC	3	77.69
fsnp3208322	AACTGCTACACATTGCCTCCCAT(G/T)GAG	3	77.69
fdsnp25758	TTGCGTGGTACGTACTCTCCCTGTTAC	3	77.739
fdsnp44995	AGAGGACCGACTGAAGCTCCGTATAAC	3	77.739
fmsnp114713	CTCAAACGCACCTGGTCTCC(T/A)TTTTGG	3	78.64
fdsnp28899	CCCCCATAGACCCCTTCTCCATGCCAC	3	79.842
fdsnp4512	TGAAAGAACACTTTTTCTCCAAATACA	3	81.504
fsnp1992896	TT(G/C)AATAACACCTTTTCTCCCCTCTTA	3	82.72
fdsnp38407	CAGAGACCCACTTCAGCTCCATCTCCC	3	83.428
fsnp1160489	AGGTT(T/A)ACTACCGCGACTCCTACACTC	3	84.461
fdsnp1220	CCTAGCTGAACCCCCCCTCCCCACTCT	3	84.966
fdsnp4976	CCAAGATCAACCGCCCCTCCCAAATAA	3	85.643
fdsnp35816	CAGCCTAAAACTCTCTCTCCCTCTCAC	3	86.7
fdsnp47115	GGTAAATTCACTTGCCCTCCTGATATA	3	91.024
fsnp2557976	TATATTATTACTTCATCTCCTTACAT(T/C)	3	97.69
fsnp2557965	TATATTATTACTTCA(T/A)CTCCTTACATT	3	98.057
fdsnp49726	ATCAAACAAACTCCTTCTCCTTCCACA	3	98.057
fsnp1589867	CC(T/C)CCACAAACCCCTTCTCCGTTCTGA	3	98.782
fsnp203381	ACAGCACTTACCCTGTCTCC(C/T)GGTCTA	3	99.181
fdsnp17977	GAGATGTCAACAAATACTCCTTTAAAC	3	99.575
fdsnp20255	TGGAAGTCTACGCATGCTCCACTTTAT	3	99.575
fdsnp25654	ATTAACTTTACAATTACTCCTGAAGTA	3	99.575
fdsnp28393	CTCCAATCCACCTCCTCTCCTTATCAC	3	99.575
fdsnp9398	CGCCCATCCACCCTAACTCCTACATTC	3	100.205
fdsnp52859	ATTCCAATAACTCACTCTCCCAAGGGT	3	103.81
fsnp1058572	AACTCTTATACAA(C/A)GACTCCTCCAATG	3	103.851
fdsnp1318	ACAAACTTGACCCTGGCTCCTATCAAG	3	104.2
fsnp639959	ACCCAATC(G/A)ACGAAGACTCCGCCAAAC	3	104.52
fmsnp1930843	TACATATTAACCTTCTCTCCGT(A/T)GGCT	3	104.805
fmsnp1930834	TACATATTAACCT(T/C)CTCTCCGTAGGCT	3	104.805
fdsnp24569	CACCCACCCACTTCTTCTCCTTCCTCT	3	105.806
fdsnp27554	TCATATGGAACACAAACTCCAAGGTAA	3	105.806
fdsnp16312	GTGGTTTAAACTTCTCCTCCATATCAG	3	112.349
fmsnp318644	CATTGCACCACAATATCTCC(A/C)ATGAAA	3	113.815
fsnp2089387	TTTTACCGTACGGCGGCTCCGA(C/T)GCCC	3	113.823
fsnp528874	A(A/T)TTCAGGAACCGTCTCTCCAGAAATA	3	114.227
fmsnp318631	CATTGCA(C/T)CACAATATCTCCAATGAAA	3	114.866
fdsnp55768	TTGAAGTTTACATGACCTCCTTTTCAG	3	114.99
fsnp2939244	(G/C)GAAACACCACTCTAACTCCCACTCTA	3	115.74
fdsnp36903	CGGATGATTACATGTTCTCCAGGCGTA	3	116.698
fsnp3005316	CCC(C/T)TCCCCACCCTCACTCCCTTCCAT	3	118.293
fsnp3005333	CCCCTCCCCACCCTCACTCC(C/A)TTCCAT	3	118.293
fdsnp9080	TGATGTAAAACACTCTCTCCCTGGAGA	3	120.347
fmsnp995303	AAGCT(T/A)AATACATTTCCTCCGTTTGTC	3	126.033
fmsnp184852	AGCTAGTCAACGC(A/C)GCCTCCCATGGAA	3	126.644
fmsnp402376	TGATCCGTCACGTGACCTCCAATGA(T/C)C	3	128.422
fmsnp2902267	TTTACTTTGACAG(A/C)CACTCCTGCCAGT	3	129.481
fmsnp1564782	(G/T)TTTTAGTAACAATTGCTCCAAATATC	3	130.114
fmsnp1137107	GACTA(A/C)TCCACCAAATCTCCAGTATGC	3	130.783
fmsnp431378	AA(A/G)AAAAGTACATCAGCTCCTAACATA	3	131.001
fdsnp6131	CAAAAATTCACACAGTCTCCAAGCTAC	3	131.484
fsnp2824279	A(A/G)CCGAGGCACGAGGTCTCCATCAAAG	3	133.778
fdsnp45502	GGACAATATACTCAAACTCCTTTTTTA	3	134.568
fdsnp9191	GGTGATTTCACTTCCCCTCCGGCTTAC	3	135.547
fsnp1634126	ATGAAAAC(C/A)ACAACATCTCCTTCAAAC	3	136.645
fdsnp30004	TATAACGTAACACTTGCTCCACTGTTG	3	136.645
fdsnp38449	AGATACTACACCTAGCCTCCTCAGTAC	4	0
fsnp2407652	TAGAATTAGAC(C/A)AACTCTCCCGCAGGT	4	2.5
fdsnp36245	ACATGCTGTACACAGTCTCCCATAGAT	4	3.142
fdsnp45952	TGTGTACACACCCCAGCTCCTCATTCC	4	4.445
fdsnp51747	GCACTGGCAACAATGACTCCTTTTATT	4	5.538
fdsnp8308	AATTGGGTTACCCTATCTCCTCTTGAT	4	14.57
fsnp326882	AGCGACTCTACAAGTTCTCCCAG(G/T)CAG	4	15.284
fsnp779599	GTGT(T/A)ATAAACCGTACCTCCACAATAC	4	15.284
fdsnp17179	TATCACTGTACATATCCTCCACATCAT	4	17.341
fdsnp54439	CAATATGTAACTCACTCTCCCACCCCT	4	17.341
fdsnp7661	AGGTGATTAACGTCCTCTCCTTAGTCT	4	17.341
fdsnp10696	CATTCTTTAACTCCAGCTCCTTCCCCT	4	19.963
fmsnp1420839	AAATAACCAACTTTACCTCCT(T/A)ACTAT	4	32.077
fdsnp48697	CATGATAGTACACAGTCTCCTTCAATG	4	33.525
fdsnp47105	AACAATCAAACTCGCTCTCCATTTGGC	4	46.05
fsnp1042333	T(C/T)TATTTATACTAGATCTCCTAGTGAG	4	51.536
fdsnp57361	AATATCTTGACGGAAACTCCCCTTCTT	4	53.161
fdsnp31818	GAAACGTCTACATATACTCCAATGTAT	4	54.304
fsnp160300	TTTT(A/T)AGCTACCACACCTCCTTCATAC	4	55.779
fmsnp517275	TTAAGGGATACC(T/A)CTCCTCCACAAAGT	4	56.488
fmsnp2469297	GTTACTGGCACTGTT(G/A)CTCCTTTATTC	4	57.763
fmsnp3230237	AAGTCAAAAACTCT(C/T)TCTCCAACTCAT	4	59.695
fmsnp3249530	TT(G/T)ACACAGACAAACTCTCCGCCCAGC	4	61.365
fdsnp12503	AGCCATATGACAACAACTCCGCCCAGA	4	63.995
fsnp802300	CTGCACTGTACATGTTCTCCTTTGA(T/C)G	4	66.966
fmsnp461474	GCAGTGGAAACCAGTCCTCC(C/T)TTCCAT	4	68.684
fsnp2986461	TTTCTTTTTACAGATCCTCCT(C/T)GGAAT	4	69.928
fsnp73686	GGTTCG(T/G)TTACCTTTCCTCCTCTGGAC	4	69.928
fdsnp9925	TGGAGTTTGACTGTCTCTCCCGTCCAG	4	76.07
fdsnp26941	CAGTTAAGCACATGACCTCCCTCATTC	4	78.562
fdsnp35474	CAACTGACAACTTAAACTCCAAATATG	4	79.008
fdsnp13013	ATATTTCTAACTTCTCCTCCGTTTAGA	4	80.781
fdsnp56759	GAGTCATCAACTTCAACTCCACAGAAG	4	81.378
fdsnp53949	ACTGCTCATACGTACTCTCCTTTACCT	4	83.434
fdsnp33185	ACTTATATAACTGAAGCTCCTTGATCC	4	83.683
fdsnp10026	CTGTCAGCCACTTGGTCTCCTGTTTGT	4	84.282
fdsnp26142	ATTGTGGCAACTGCTCCTCCCAAAAAT	4	84.282
fsnp280316	AATAA(A/G)TACACAGACACTCCACGAGGT	4	84.561
fsnp2423377	AGGGAAAAAACAAGGACTCCTA(A/G)CAAC	4	85.147
fmsnp1541475	GGGAATCACACATTGCCTCCG(T/G)ACGTT	4	85.575
fdsnp23683	TCCGGCCAGACACATCCTCCTGGGTAA	4	85.677
fdsnp47440	GTGTCCTATACCTACTCTCCCACTGTT	4	86.128
fdsnp57533	TTCCAAAACACTACAGCTCCTGAAGAA	4	86.723
fdsnp38410	TACCTTGTGACCCCTTCTCCTTTTCAT	4	86.944
fdsnp56510	ATTTAAAAGACCAAATCTCCCCGAAAC	4	86.944
fdsnp21727	ATGTGAAGTACCTGCTCTCCCAGGGAT	4	88.026
fdsnp6871	ACTATAACAACTATACCTCCATCATAT	4	88.403
fsnp722692	TTATTGAAAACAC(G/A)AGCTCCAAGCATT	4	92.278
fdsnp12480	GCACTCCCTACACTGTCTCCAGCCCTC	4	92.765
fdsnp7753	AAACACATCACCTTTTCTCCTCTGGGA	4	98.357
fdsnp39579	ATTACCTTTACCCCCCCTCCACCCTCT	4	99.612
fsnp1983692	CTCTT(G/T)GCAACTTTTACTCCACAAGAA	4	100.24
fdsnp20098	GTTGTGGTTACTATCACTCCAGTTTTC	4	100.24
fdsnp29837	GCCTATAATACATACCCTCCTGGTTTA	4	100.24
fdsnp32308	TTGACTCACACCACTCCTCCGGATCAA	4	100.24
fdsnp36664	CACTTTACTACACATCCTCCTAAGTAA	4	100.672
fsnp2955039	(T/C)GCTAAAACACGTATACTCCATGGCGT	4	100.966
fsnp2075752	GTCTCAGAAACAATGCCTCCAA(A/G)CGGT	4	101.314
fdsnp6418	CTTTAATTCACTGCCACTCCACTAATG	4	101.314
fdsnp43307	TTATTTAGGACTCGGCCTCCCTATGCC	4	102.23
fsnp3027569	TTGCTTCA(T/C)ACTTAACCTCCTCAGTCA	4	102.707
fdsnp53786	AAGTGATTTACCTAAACTCCCAAGGTG	4	103.262
fmsnp2733674	AAACATGT(A/G)ACCTCACCTCCTTCCTCC	4	104.181
fdsnp54257	TTAGCAGTGACAAAACCTCCTCATTAT	4	106.974
fdsnp39070	ATACTGCTTACATTACCTCCATTCCAT	4	107.82
fdsnp56591	ATGTTTTTTACTAATTCTCCCCAGTAT	4	108.265
fsnp1389011	GTCACTGTGACCTGCCCTCCACCCCA(C/T)	4	110.493
fdsnp49905	GTTCGCCTTACTAAACCTCCTGTGACT	4	110.956
fsnp2667350	CACCACCGTACGTGTTCTCCACC(C/T)TCC	4	112.437
fsnp2682610	A(G/A)TCATCAGACGGACACTCCAACACTA	4	112.437
fdsnp33287	CACAACAACACCCCCCCTCCCCCATCC	4	114.812
fdsnp54085	AGTACATGAACCCCCCCTCCTGCCCCC	4	114.812
fmsnp591708	AAATAA(T/A)ACACCCCCCCTCCCCAGAGA	4	116.061
fsnp732944	TTCCC(C/A)AAAACACATCCTCCTCAGCGC	4	116.983
fsnp732947	TTCCCCAA(A/C)ACACATCCTCCTCAGCGC	4	116.983
fsnp1128766	TGTCCTT(C/T)GACAGTTTCTCCGCTTCTC	4	122.507
fdsnp7099	TGCTATGTGACTGAGTCTCCATGAGCA	4	122.714
fsnp1812878	CGCCGATGCACAAATTCTCC(G/A)CCCTTA	4	123.942
fsnp2176445	GGAGT(G/C)TCTACCCTTCCTCCTTAAAAG	4	124.748
fdsnp16459	GAAGCTTTAACCAAGACTCCCGCTACG	4	125.269
fdsnp40822	TACTACTAGACTGAACCTCCAACTCAA	4	125.269
fmsnp164350	TTAC(G/A)TGTTACTTACTCTCCGCCACTG	4	125.933
fdsnp50227	CCGAAAACAACTTGCTCTCCCTGACAC	4	127.697
fdsnp3164	TGAGAGATTACCCACCCTCCCCCATGC	4	131.857
fsnp2426869	TATA(A/G)TCACACATTTTCTCCAATGATA	4	133.085
fsnp2426891	TATAATCACACATTTTCTCCAATGAT(A/C)	4	133.085
fdsnp16419	GATAAATCCACCCCCCCTCCTCTTCCC	4	133.521
fsnp185482	CGTTCCGCCACCCTGGCTCCCC(C/A)GCCT	4	134.127
fdsnp45507	TCAAAGAAAACTAATACTCCATCCTAT	4	135.036
fdsnp11984	AACAAATCGACTCCCCCTCCCCCCGCC	4	135.765
fsnp2535655	TGCAGTT(T/A)GACAATTTCTCCGCTCTTG	4	136.671
fsnp2856732	(G/A)AAAGAGATACTCTCTCTCCATTCTGA	4	136.671
fdsnp30015	TGATCATATACCCCCCCTCCACATAGG	4	136.671
fmsnp1337633	AT(C/G)CCTCAAACATATCCTCCAATTCTC	4	137.486
fdsnp2030	TGATACTGCACAAGCACTCCAAGATTC	4	138.828
fdsnp4348	TCCGGGAAAACCTTTGCTCCGATCCCA	4	142.69
fdsnp48630	CCCAGGGCCACACCACCTCCCATTCAA	4	143.893
fdsnp17541	AAACACCCCACTCAATCTCCCCTACCA	4	144.573
fdsnp40445	TGGCCCAGGACCTCCCCTCCCCCCTGT	4	144.573
fdsnp19787	CAAATTACCACCGTAACTCCACATCTC	4	145.565
fdsnp20271	CCCGAGAGAACCCTCTCTCCTACCATA	4	145.565
fdsnp13817	CTCTATAACACTGGCCCTCCCTTTCTC	4	146.129
fdsnp18107	GTCACTTGCACATGCTCTCCATATCTT	4	146.129
fdsnp51553	TTGACATAAACACGTGCTCCGTGTCAT	4	146.129
fdsnp56339	AGAATACCAACCCCCCCTCCCCCGAAA	4	146.129
fdsnp6486	GTATGATAAACTGCAACTCCTTCTTCA	4	146.129
fsnp961607	GTCAA(G/C)GACACCATCTCTCCAACATTC	4	146.129
fdsnp41937	CCATTTTACACTTTGTCTCCACTTTGT	4	146.795
fdsnp13915	ATATAATACACTACGGCTCCCTTGCGA	4	146.996
fmsnp1250450	AT(A/G)ATTGCGACTTTTTCTCCTTAATTG	4	147.528
fdsnp49349	GTCGCATATACCAACTCTCCATCACCA	4	148.3
fmsnp2622128	AACCTGGTCACAGAAGCTCCTGGTTT(A/G)	4	148.826
fsnp1665847	TTGA(T/G)CGATACCGCACCTCCTATTGGT	4	155.081
fmsnp248428	TGGA(T/C)CGTTACCACTCCTCCGTGGCTT	4	155.968
fsnp248449	TGGATCGTTACCACTCCTCCGTGGC(T/G)T	4	156.547
fdsnp43502	TCTCATGAGACCATCTCTCCAATAACT	4	158.485
fdsnp5797	CCCATTTAAACCTGACCTCCTCCTCCC	4	158.91
fdsnp15625	AGATAGTGAACATTATCTCCACATTAA	4	160.719
fdsnp8180	TCCCTCATCACCAAAACTCCCACACCC	4	161.059
fdsnp11860	CGGTTAGGGACTTCTCCTCCCACTCAA	4	161.298
fsnp1549880	AC(A/G)GCACGGACCATCACTCCTACACGT	4	161.298
fdsnp27355	TTCTATCCCACTCCCTCTCCCTCTTCT	4	161.298
fsnp2790616	GAAGGAC(G/T)GACATCATCTCCAGCAACT	4	161.298
fdsnp31919	AGAAAGTGAACATGATCTCCACATTCA	4	161.298
fsnp1593347	GTTTTATGCACTTGACCTCCCATGCA(T/A)	4	161.627
fsnp2066067	GCT(A/G)ACTTGACTTTTCCTCCCCACAGG	4	161.778
fsnp248881	ACCTCTTTGACCAACTCTCCAATAG(T/G)A	4	161.778
fsnp2720630	CTCCC(G/C)TACACTCCCCCTCCATTCCCA	4	161.778
fsnp3237788	ACAAT(G/T)CATACAAGTTCTCCTGACATA	4	161.778
fdsnp16965	CCAATACAAACCTCTACTCCTGGTTAG	4	162.372
fsnp2720651	CTCCCGTACACTCCCCCTCCATTCCC(A/C)	4	162.402
fdsnp4664	GCCCAGTAGACCTCCTCTCCTCTCATA	4	162.402
fdsnp31767	TACAACATTACTTACTCTCCTTTTTTT	4	162.661
fdsnp24121	ATTTTCTGGACAAAACCTCCGAGAGAC	4	162.857
fsnp1219997	GTATT(T/C)ACCACCAGTGCTCCGGATGCC	4	162.893
fsnp1404107	AT(G/A)GTCGGTACAGGAGCTCCGGAGGCC	4	163.095
fdsnp22998	TGTAGCCAAACCATTCCTCCTTGCTCT	4	163.274
fdsnp11456	TAACAGTGCACTTAACCTCCCATCATT	4	163.472
fdsnp2542	GAACTGTATACAATATCTCCATTAGAG	4	164.107
fdsnp31815	ATGATGCATACAGTAACTCCACAGTTC	4	164.107
fdsnp44960	ATTTATACTACCTACTCTCCTCTTGAA	4	164.107
fdsnp9934	CAGGTGGCCACCCTTCCTCCTACTGGT	4	164.107
fsnp1578371	ATCTTCAA(G/A)ACTTAAACTCCTTCAAAT	4	165.28
fdsnp6215	TCCTACTTGACTGATTCTCCTAAGAGT	4	166.045
fdsnp15963	GCAAGCCTTACAATCCCTCCCCCTCCC	4	166.242
fsnp637130	TTTATCCTTACTTG(G/T)TCTCCCAACTTG	4	166.242
fsnp637116	(T/A)TTATCCTTACTTGGTCTCCCAACTTG	4	166.504
fsnp2460136	AGGAAAT(G/A)TACAGGCACTCCCAATGTT	4	166.961
fdsnp36095	CAAGTCTGTACTCATACTCCCTCCTAC	4	166.961
fdsnp45489	AAGAAACGAACAGTGCCTCCTAGATAT	4	166.961
fdsnp19468	ATATGGACTACATAGGCTCCACGGTCC	4	170.741
fdsnp28370	GCTGCCTGTACCCCCCCTCCCCCCTTC	4	171.349
fsnp2378034	TCCGGGTAAACT(A/C)TTGCTCCACAGCTC	4	173.101
fsnp2987654	GGTGTGTGTACAGTGTCTCCCACTGA(C/T)	4	173.426
fsnp2856096	TAGTTGTTAACA(C/A)AGTCTCCCATACAA	4	173.657
fdsnp34303	CTAAATAAAACCAATTCTCCTGTTCGA	4	173.657
fdsnp50445	CCTTGAACAACAATCTCTCCATCTTTG	4	173.657
fdsnp16591	AATGAGAGGACTTTACCTCCATCGACA	4	174.414
fsnp3045313	TTACACACAACAA(A/C)ATCTCCCTTACCA	4	174.99
fdsnp38894	AAAAACTTCACAGGTGCTCCTGGCTAC	4	174.99
fdsnp30141	AAGTTGGCCACTTAGCCTCCTAGTTTA	4	175.229
fsnp2385165	ATTTCCCAGACAATT(T/C)CTCCATTATTC	4	176.184
fdsnp40992	CGCAATATCACTTTACCTCCTTTGCTG	4	177.136
fdsnp31728	GAATATGTAACAGTACCTCCTATTTTC	4	178.115
fdsnp56077	GCTGTCTATACAGCTCCTCCATTTTCA	4	178.115
fdsnp13958	TTCCTTCGAACCCTAACTCCTGTTTGG	4	178.296
fdsnp14663	AGTTGGAAGACCCTAACTCCACCTCTG	4	178.296
fdsnp52244	TTAATATTAACACCAACTCCGCCCCCC	4	178.296
fdsnp16873	AACAAACACACTGCACCTCCAAATTTG	4	179.872
fsnp1984485	AATACCTTCACACAT(A/T)CTCCGGTAAGG	5	0
fsnp215344	GTCAAAGAAACATTTACTCCAC(A/G)GTAT	5	0.891
fsnp215343	GTCAAAGAAACATTTACTCCA(C/T)AGTAT	5	1.238
fdsnp14356	CACGGAGCAACCCCAGCTCCTTTCAAA	5	1.985
fdsnp28606	AGTGACTATACAGGCTCTCCTATAGAA	5	1.985
fdsnp46350	TCAAGTATAACATCCTCTCCATACTGG	5	3.245
fsnp3327453	TGT(T/A)AATCTACAATAGCTCCAAAGCTT	5	4.679
fdsnp49324	GGCTACTACACTGCTACTCCCGTCCCT	5	4.679
fdsnp25548	CTAACCTATACCCATCCTCCATCCACG	5	6.888
fdsnp10002	AATATCCATACTGTACCTCCCAATATC	5	7.615
fdsnp9254	ACCACCTCCACGATGACTCCTTTTCCC	5	7.943
fsnp1939624	A(C/G)ATGTTGTACAATCTCTCCTCCTAGA	5	8.716
fsnp2085326	ACAATCCATAC(A/T)TTAGCTCCTTTGATT	5	8.716
fsnp3281653	AATATGAAAACGATAGCTCCGT(T/G)TTGC	5	8.716
fdsnp10476	AATGCATCCACTCCACCTCCTGTCTGG	5	9.06
fdsnp32375	GGGCTTGTGACTAAAACTCCGGTAGGT	5	9.06
fdsnp4016	GTAGTTTGTACAGTTACTCCAGATCTA	5	9.06
fdsnp6433	TTATATACTACAAGTGCTCCTTTTGGT	5	9.06
fdsnp53877	ATTTATGCCACGTACGCTCCCAACTCC	5	9.492
fdsnp9820	ACCGACAAAACCGACCCTCCTAGACTA	5	9.492
fmsnp897291	GAA(C/T)ACAAAACGTTGTCTCCAATTTTG	5	10.165
fdsnp19546	TTTCCAACAACCTACACTCCCCCAAAG	5	10.335
fdsnp24667	ATTGTTACTACTTCCTCTCCGTTTTAC	5	10.335
fdsnp8785	CTATGTTGTACTGGAGCTCCATAAGTA	5	10.669
fdsnp13575	GTGGATCGTACAGTGACTCCATATCTA	5	11.124
fdsnp46197	ATAAGTGTGACTATGACTCCACCGACA	5	11.244
fdsnp48730	CGAAAAATGACGTTGGCTCCTTATTCC	5	11.318
fdsnp13268	CAAACCTACACATTCTCTCCCACAGTG	5	11.767
fdsnp46167	CCATCTCCAACTCCTTCTCCCTCCAAC	5	11.767
fdsnp56945	ACATCTTTGACTCCTACTCCCAGACTA	5	11.767
fdsnp35364	ACATTATTAACCTCCCCTCCCTACGCT	5	12.21
fdsnp57590	AACTTCCCAACCTTCTCTCCCCCACCC	5	12.743
fdsnp38180	ATGAGTAACACCTTGCCTCCGCTTGAT	5	13.159
fmsnp3024260	GCCTATAGCACAAACCCTCC(C/T)ATCTCT	5	13.665
fmsnp1977453	CTT(G/T)ACACCACTTCATCTCCCTGACAT	5	18.035
fmsnp2906353	TACGGGCTAACCTGAACTCCTA(G/A)TTTG	5	19.647
fmsnp2906338	TACGGGC(T/A)AACCTGAACTCCTAGTTTG	5	20.296
fdsnp40052	ATGACAAGTACAGTTGCTCCACAAGTT	5	36.929
fdsnp49353	TAGCATGCTACTGTAGCTCCGACTTTA	5	38.843
fdsnp34753	TGTTTTGAAACAATGCCTCCTTACAGT	5	39.29
fdsnp21125	ACTCATTGTACTCCAGCTCCAGTTATC	5	40.299
fdsnp35390	TATTTCTCCACGAACCCTCCCCTGAAC	5	41.45
fdsnp52850	TTTAACGTCACATGTACTCCGTTACAC	5	41.45
fsnp1651020	(G/A)ATATGATGACGTCAGCTCCTCCGTGA	5	41.892
fdsnp24283	ACTTCGAAAACCGTCACTCCTTACCAC	5	43.285
fdsnp37588	AACATGAGTACATAATCTCCCATTAGT	5	43.694
fdsnp42812	ACCAAGAACACTCTCACTCCCCAATTC	5	44.62
fdsnp2875	ACAAATGAAACGAACTCTCCAAAGAAT	5	44.961
fdsnp52688	GAACCGGTTACGTCATCTCCACTCGAT	5	44.961
fdsnp31706	GTTATATTCACCGTCTCTCCACTACCA	5	45.619
fdsnp33570	CTTGGCTGTACCCCCCCTCCCTCCACC	5	49.983
fdsnp37380	CATCCCATCACTCCCCCTCCCCGGAAA	5	50.278
fdsnp15190	TTTTGACTTACCCCACCTCCCCCTGAC	5	51.184
fdsnp28927	ACTCATGGAACTTTTACTCCGTTTAAA	5	51.66
fsnp2473426	AGGTCCTTGACTG(A/T)GCCTCCTCTGCCC	5	52.254
fdsnp34142	TGTTCTCCAACTCTCTCTCCCTCTCTG	5	52.659
fsnp547372	TTTT(T/C)ATTAACTGACGCTCCATTCTAC	5	53.021
fdsnp44577	TTTCACTCCACTTTCACTCCAATTTAC	5	53.55
fdsnp46488	TCTTCAATTACAAAAACTCCTTATAAA	5	53.55
fdsnp46584	CCTGCGATGACATTGCCTCCCTATATA	5	53.55
fdsnp458	TGGGGTGCAACCCCTTCTCCACCCTTC	5	54.501
fsnp507745	TGTCTTTACACCA(C/A)ATCTCCTAGATAG	5	54.501
fdsnp7213	AAGCCAGATACCACAACTCCGTCATAA	5	54.501
fdsnp55257	CCCATCCCCACCACCCCTCCCCTCCCC	5	55.17
fsnp1529958	ACAAAC(T/C)TTACCATCTCTCCTTTATCC	5	55.757
fsnp3003773	GATTGACACACTAAAACTCCATGGGG(C/T)	5	56.322
fdsnp21332	TTTAGATGTACGCAAACTCCCGTCACA	5	56.836
fdsnp5264	GGTTATGCAACTTACTCTCCTCAATTT	5	57.253
fdsnp52247	AACAGCACAACCTCCTCTCCTCCCAAA	5	57.477
fsnp2635688	TCTCC(C/A)AAAACCGCCTCTCCAAGATAT	5	58.264
fsnp2635708	TCTCCCAAAACCGCCTCTCCAAGAT(A/G)T	5	58.264
fdsnp30055	CTGTGCCGAACCTATTCTCCGAAACTT	5	59.024
fsnp3029643	AGA(T/G)AATGCACTTTTTCTCCCTTGGTT	5	59.439
fdsnp54444	TCGCTCATAACAGTTACTCCATCACAC	5	59.439
fdsnp8349	CTGCAATATACAGTTCCTCCGAGAACA	5	59.439
fdsnp33182	TATCACTTGACTTGTACTCCCATAACT	5	60.331
fsnp1287885	CCAGATTTAACAACA(C/T)CTCCCCGGCCC	5	60.798
fdsnp16244	ATTTAGTACACAGCGTCTCCTTTATAT	5	61.206
fdsnp1987	TCTTGATACACCGAGCCTCCAAGTTAC	5	61.206
fdsnp28705	CCATATGAAACCTTTTCTCCTGGAACG	5	61.206
fdsnp28816	AGGTCCGCAACGCTCCCTCCTGTCACA	5	61.206
fdsnp51488	GTGCTTGCAACTGACCCTCCCACTCCA	5	61.206
fdsnp51575	TTTTCCAGTACGTGTCCTCCAGGGCAC	5	61.206
fdsnp6319	CAACAAAAAACGTATCCTCCTCTTACA	5	61.206
fdsnp23477	CCCTCACCCACTCTGCCTCCACCTTCC	5	61.964
fdsnp14567	TCCATATTCACATAGTCTCCAAACACT	5	62.245
fdsnp24084	CCTGGCTACACCGAGCCTCCAAGTTAC	5	62.543
fdsnp28273	CGCAAACTTACATTTTCTCCTATTAAA	5	62.543
fdsnp56401	CCCGCACCCACTCCAACTCCCAACACT	5	62.543
fsnp854697	TACGCATGCACGCTA(C/T)CTCCAAATTAA	5	62.543
fdsnp20216	CATTTTAAAACAACAACTCCTTTAAAA	5	62.705
fdsnp20202	TTTCCATGTACGTGTCCTCCAGGGCAC	5	63.013
fsnp2406836	AATTT(T/A)GAAACAAAGCCTCCCACTTTC	5	63.013
fdsnp25540	ATTTGAGGCACATGAGCTCCGTTAGCA	5	63.013
fdsnp30403	CTTTCATTTACTACGTCTCCTACATGA	5	63.013
fdsnp54471	TGTGCCCCAACGAATACTCCTCTTGTA	5	63.013
fdsnp55843	TTACGCCCGACGATCTCTCCCTTGACT	5	63.013
fdsnp33624	TAATGATTCACTACGTCTCCTTCCATA	5	63.197
fdsnp36728	CACACAAAAACAAATTCTCCCTCAAAG	5	63.877
fdsnp41375	GAATTCTATACTTGTACTCCAATACGC	5	65.171
fsnp1980689	GTGAGCAAAACAACTCCTCCTAGACC(C/T)	5	65.329
fsnp2705102	GA(T/A)AACACCACCCTTCCTCCCCATTCC	5	65.557
fdsnp38560	GGGGTATATACTCAATCTCCCCTGGTT	5	67.238
fdsnp44543	TAATCTCTGACACCCCCTCCCCCCCAT	5	67.238
fsnp533106	GAGCAATTAACAAACGCTCCG(G/A)TCCTC	5	67.633
fdsnp186	CCAGTGATTACTTGCCCTCCTGATGTC	5	67.83
fsnp533109	GAGCAATTAACAAACGCTCCGGTC(C/T)TC	5	67.83
fsnp1352432	TGGTG(A/G)TACACGACCCCTCCCCGGCAC	5	68.423
fdsnp41361	CTACACAGTACATTCACTCCTCGTTAA	5	68.798
fdsnp12284	AGTTAATGTACTATAGCTCCTGTACTA	5	69.044
fdsnp23221	TGTCGTGGCACGTGCCCTCCCCAAAAT	5	69.044
fdsnp54809	CATACACCGACACACCCTCCCTATCAT	5	69.297
fsnp2557099	CCCCGGGCGACCC(C/C)GTCTCCATCTCGT	5	69.523
fdsnp36167	TCCCTCAATACGTACCCTCCATGAATA	5	69.523
fdsnp55931	TATCGATCAACAGTTACTCCTAATATC	5	69.523
fdsnp37892	ACTCAATGAACATATTCTCCTGCCTTA	5	69.929
fdsnp15832	CTCCCATAAACCTCTTCTCCGGTATTC	5	70.972
fdsnp15280	GACTTTAGAACAAAAGCTCCATATCGT	5	71.372
fdsnp20513	AATCAGGAGACCGAAACTCCTGGGCCA	5	71.372
fdsnp36154	GCATTAAACACGAAATCTCCCAATGGA	5	71.372
fdsnp17426	TGTCTAACGACTTAACCTCCAGTGTGT	5	75.259
fdsnp39975	ATTTTAGGAACATTCCCTCCATTTATA	5	75.259
fsnp886967	GGGCAGGGCACCGGCTCTCC(C/C)GTTCCT	5	75.259
fdsnp11734	AGAAACAGAACAGAGTCTCCTTGACTT	5	75.491
fdsnp16550	AGATGAGGTACAATAGCTCCCCTCTGG	5	75.491
fdsnp24566	TACCTGTGAACACTATCTCCTCATCAA	5	75.491
fdsnp26012	AACAGGTTTACTTTAACTCCACATAGA	5	75.491
fsnp3281444	TA(A/T)TGCGTTACTTTTTCTCCATAAAGA	5	75.491
fsnp771285	GATCGG(G/A)GTACCCTCACTCCCCCCTTT	5	75.491
fsnp901791	CTGTCTTCCACGTTTGCTCCT(C/T)TCGTC	5	75.491
fdsnp52046	GTTCCAGAAACAGCAACTCCCTTAAGA	5	76.105
fdsnp39185	CTGAGACAAACCTCCACTCCACTCCAA	5	76.467
fdsnp45480	ATATGTAGAACTCAATCTCCGTCAAAA	5	76.655
fdsnp35947	AGCTTTTTAACCCCCCCTCCCCAAGCT	5	76.979
fdsnp7296	TAACTGATAACTTATTCTCCTCAGAGA	5	76.979
fdsnp29353	AAAAGTTACACAATATCTCCATTCAGG	5	77.284
fdsnp22820	CTACTCACCACCGGTACTCCACAAGGA	5	78.004
fdsnp17358	ATCTTTCATACAACCCCTCCCCCCCAA	5	78.894
fsnp2282211	TTTTAATCAACC(T/C)CTTCTCCTTGTTGT	5	79.302
fdsnp53778	TTTAGTCCCACCTTCCCTCCCCTTCCC	5	85.039
fsnp2336306	CTCTGTTGAACCTGAGCTCCAACAGT(A/G)	5	86.691
fdsnp26973	TGAAAATACACACATTCTCCGAGATAA	5	87.294
fmsnp1314986	TCATTTAT(T/A)ACCATCGCTCCTTCATCT	5	90.631
fdsnp11126	TATGTGCACACCCCCCCTCCTTCCCCC	5	93.485
fdsnp7594	ATCAAACGAACGTTTTCTCCTACTTTC	5	94.032
fsnp3090304	TTTCCAGCCACACATTCTCCTT(C/T)ACAA	5	94.379
fdsnp4386	AGAATTTTAACCCTACCTCCCCCTTGC	5	94.802
fsnp2861051	TATACATTTACGGTTTCTCCTCAGAC(C/T)	5	95.215
fsnp100038	GCCATT(A/G)AAACTGGTACTCCAACCTAC	5	95.876
fdsnp39916	ATACAATCCACTACAGCTCCGCCGTTC	5	95.876
fdsnp25585	TAACAGTACACGCCCCCTCCCCTCCCT	5	96.731
fdsnp43074	TTCTGACCCACTCTCACTCCACCCACT	5	96.731
fmsnp3043295	GTTATGATGACCTGGGCTCC(T/C)CAATAC	5	97.478
fsnp2584201	AAAACAG(A/T)AACTTCATCTCCGTAAATA	5	98.158
fmsnp3043277	GT(T/C)ATGATGACCTGGGCTCCTCAATAC	5	98.177
fdsnp40402	AAAAAATCAACAAAGCCTCCATTGTTT	5	98.706
fsnp1605285	TAT(A/C)ATTTTACCAACTCTCCCACCCCC	5	98.849
fdsnp28790	GCTCCTCGTACGTCATCTCCAAGCAGT	5	99.472
fsnp2679545	AAAGAAAGGACGTC(G/A)ACTCCCAAATCA	5	100.113
fmsnp2428969	TAATATAGGACTTTCTCTCCTTTTC(C/T)C	5	100.169
fsnp2164121	TCTCTTTCCACCTCTCCTCC(A/G)TCTTTC	5	100.508
fdsnp1691	GTATCTAATACTAGTTCTCCCAATGTA	5	101.085
fdsnp26843	GTATCTAATACTAGCTCTCCGATGGTT	5	101.085
fdsnp27233	GCTGATCTAACAACCTCTCCTCCCTCC	5	101.085
fsnp2770867	AGGGATATAACCTGGGCTCCCT(A/C)AAAA	5	101.085
fdsnp29391	TAGGTACTCACCATATCTCCCTTCTAC	5	101.085
fdsnp3242	AACCAATTGACTTTATCTCCATCTCTA	5	101.085
fdsnp49898	CCCAGTTTTACGTTCCCTCCATTTGGA	5	101.085
fdsnp5679	GGTACGATAACATTGACTCCTTACAAC	5	101.085
fdsnp46375	GTCTATTCCACATAATCTCCAATGTAG	5	101.987
fmsnp2003133	ATCACG(C/A)GAACGCAAACTCCTGAGTTC	5	102.291
fdsnp16681	CATTATAATACAGTTACTCCCTAACTA	5	106.675
fdsnp11171	TTACTCAACACCATTTCTCCTTAACAC	5	108.144
fdsnp18304	CCTCTAGCTACTCCCCCTCCCCATTCC	5	108.144
fdsnp3182	CCCCTTGGTACTAAATCTCCAATTTGG	5	108.144
fdsnp53450	ATATTTCCAACATATCCTCCCAATTGA	5	108.144
fdsnp32152	CCTCTGAAGACCAGTACTCCTATTTCT	5	109.126
fdsnp44105	CAGACGGGAACCTATACTCCGTGTTAC	5	109.733
fdsnp53681	TGCACCACTACTGAATCTCCTTCTTTT	5	122.177
fmsnp1927423	TCTA(T/G)GATGACTTCTGCTCCTAAGTCC	5	130.401
fmsnp1828781	TGCTTATAAACAAACTCTCC(A/C)GTAGAT	5	130.707
fdsnp48432	CCCTCTCATACCCTCTCTCCTCCCCCC	5	131.104
fdsnp26093	TGCTCAACTACCCAAACTCCTTTAAGC	5	132.257
fdsnp56178	GGGTAACTTACCCCTGCTCCCCTCCCT	5	133.056
fdsnp48980	CTATCTCATACGACAGCTCCTTGAATT	5	134.346
fdsnp55748	TGTTCTTGTACGTCTCCTCCCATTTGC	5	134.774
fdsnp16077	AAATGCTACACCACCCCTCCACCCATT	5	134.977
fsnp2499220	GCTAGACTCACTAAATCTCCAC(T/A)CTCA	5	134.977
fdsnp36543	TGCTAACGTACCTAAACTCCTTTATAC	5	134.977
fdsnp45643	GTATCACTAACAGCAGCTCCATTACCT	5	134.977
fsnp3194451	CAC(T/A)TACATACTCTAACTCCCTACATA	5	135.35
fdsnp3476	CACCTCTCTACCCGCTCTCCTGACCTC	5	135.35
fdsnp13105	TTTTCAAACACATACACTCCCCATAAT	5	136.007
fdsnp31217	CACAAGTAAACATGTTCTCCATTCCAC	5	136.007
fdsnp17498	CTCACTCCCACATCCCCTCCCCTAGTC	5	136.984
fdsnp12685	TTAAATGTCACGTTGCCTCCTGCCGGA	5	138.567
fdsnp14758	CACTCACTAACTTTCACTCCTTGCTGG	5	138.567
fdsnp43779	CAAAAGTCAACAAATTCTCCAAAGGAC	5	139.461
fdsnp11341	TTTATCTCAACCCCCACTCCCAATTTA	5	140.734
fdsnp24639	GATAAATATACTGATGCTCCTATACTG	5	143.3
fdsnp24893	ACTTTCTCGACTGATTCTCCATCATAA	5	143.3
fdsnp54862	AAGTTCTTAACACATACTCCGCTCATT	5	143.3
fdsnp33599	ATTCAAGGGACTACCCCTCCCCTAGCT	5	146.002
fsnp615305	GTAAA(T/A)ACAACATAGTCTCCTAACCTT	5	146.645
fdsnp39769	TCCTTCACTACAGTGTCTCCTTGCTGT	5	148.12
fdsnp54542	AATCCGTTAACAATATCTCCCGTTGTT	6	0
fsnp158480	TTTTAATCAACAACATCTCC(T/A)CGAATT	6	1.411
fsnp1955444	AAAGGCGTAACGGAATCTCCTCATCG(G/A)	6	2.526
fsnp2030835	CAAGGC(T/A)AGACCACCCCTCCCCCCTCT	6	3.323
fdsnp16467	AAACATTGCACCCTCGCTCCCGGGCAC	6	3.854
fdsnp16850	TTTGACTGGACACCAGCTCCAGTGTGG	6	3.854
fdsnp1701	TGAAGAGCAACTCCCCCTCCTGAAATA	6	3.854
fdsnp17686	GCTTCAGTTACTCGGCCTCCTGCTTTA	6	3.854
fdsnp30974	TTTCCTCCAACTACTCCTCCAAACATT	6	3.854
fdsnp37340	TCTCCCCCCACCTCCCCTCCCATTATA	6	3.854
fdsnp54189	AACAAATGAACAATTTCTCCCACCCTT	6	3.854
fsnp2023631	AAGATGGAGAC(C/A)CTTTCTCCTGGTTCT	6	4.707
fsnp2358364	CCAACCATAACCCCCTCTCCACCCT(A/T)C	6	5.237
fsnp2023632	AAGATGGAGACC(C/A)TTTCTCCTGGTTCT	6	5.623
fdsnp9095	CGTAGAAATACTACTCCTCCTAAAGAG	6	5.623
fdsnp21567	CCATTTATCACACCCCCTCCCCACCCA	6	6.065
fdsnp6780	GAAAAAACAACATCACCTCCTATTTCC	6	6.065
fsnp122475	ATTGGG(C/G)TGACAGATACTCCCGAAAAT	6	6.255
fsnp1228347	ATTATCCCTACC(G/A)CCCCTCCCTCCATC	6	6.255
fdsnp27455	GTGTCTCCTACTCCCCCTCCCTAAACA	6	6.255
fdsnp28973	CATAAGGTAACGTTGTCTCCTTTGATG	6	6.255
fdsnp3287	AGTAAGTGGACACAAACTCCCCTCTCC	6	6.255
fdsnp7697	ATTGACTGTACTTACACTCCTCTCTCA	6	6.813
fdsnp16586	TGCAATGCAACATTTTCTCCAGGGTTA	6	7.215
fdsnp17530	AAGCAACTTACTACCACTCCAGAAGGA	6	7.215
fdsnp38477	TCTGACACTACAATTGCTCCTCCAAGT	6	7.905
fsnp1113288	(T/C)CCAGAGCCACACGCCCTCCTTGTTGT	6	8.103
fsnp2388511	AAAGTGCAGACTT(C/A)CTCTCCCATTAGA	6	8.545
fdsnp25370	AATTGAGCAACATTGCCTCCTCTCCAA	6	13.922
fdsnp36757	TGCGATCTAACTGTTTCTCCAATTTAG	6	17.089
fdsnp22819	CTTTAAGGTACTTCAACTCCAAGAGAA	6	21.141
fsnp574668	TCA(G/T)AATAAACAAGATCTCCATAGAAG	6	23.123
fdsnp31424	TCATGTTAAACGTTAACTCCTTGAAAG	6	25.099
fsnp1931646	TAAATATCTACGAAT(C/T)CTCCCCTCTGC	6	28.462
fmsnp2863593	GCA(C/C)TTTCTACTTTTACTCCTGAATAC	6	34.884
fdsnp5676	GCTTTATAGACACTAGCTCCCTAGAAA	6	35.55
fdsnp46372	CTCCGGAGTACAGCGTCTCCGTCTGAG	6	35.969
fsnp192858	(C/T)TCCCCCTTACTCTAGCTCCTCCTTCC	6	37.267
fsnp2849087	TTGCGGTTGACGTTTACTCCTTT(T/A)ATA	6	37.267
fsnp3049294	ATCTCAAGAACTCTCACTCCACACG(G/A)A	6	37.267
fdsnp47779	ATCGTCATCACGTAGACTCCATATGGC	6	39.142
fdsnp3997	CACCCCTCCACCCCCCCTCCCGAATCG	6	39.816
fdsnp16852	TGTGCATCAACAATGACTCCGGTCATG	6	40.401
fdsnp33659	TCGAGAAACACTTTCACTCCATTATAA	6	41.083
fsnp2591589	TTTGATGAAACATTCACTCCGCCA(G/T)TG	6	42.152
fdsnp39570	TTGACCTCTACGTGACCTCCACCTCCG	6	42.152
fdsnp15646	GCATGAGTGACTGCATCTCCTAAGCCT	6	42.679
fdsnp30862	GTGCGTGCTACTGTTCCTCCTCTAACT	6	43.309
fdsnp3508	AATATATAAACCACCCCTCCCCTCCCC	6	44.186
fsnp2033199	CCCACCCACACACATCCTCCT(A/C)TCCCT	6	45.319
fdsnp31438	GGGTGGATCACGAAGTCTCCAAAGGAG	6	45.319
fdsnp43706	TACATCTTTACCTTCCCTCCACCTCCC	6	46.303
fmsnp1294100	TTGCCAATGACATTGACTCC(A/T)CGGTGG	6	47.506
fmsnp1294106	TTGCCAATGACATTGACTCCACGGTG(G/A)	6	47.506
fmsnp162404	AA(G/A)AGAGGAACTAGGTCTCCTCCGTCG	6	57.251
fdsnp35662	TACAACTGTACTGATGCTCCAGCCTTA	6	58.537
fdsnp6834	AAAGTCATCACATCTCCTCCTTAAGTC	6	59.244
fdsnp12711	TCCCATCAAACAAGATCTCCAGCAAAT	6	59.751
fdsnp8050	TACCATATCACCCCCTCTCCCCTCAAT	6	59.848
fdsnp9448	TTTCCATCCACCTCATCTCCCCTCCCC	6	59.848
fsnp162423	AAGAGAGGAACTAGGTCTCCT(C/T)CGTCG	6	60.602
fsnp1815499	AGGGACGCGACGAACCCTCCAC(C/A)AATG	6	60.922
fsnp3096432	TACATATTTACAAACACTCCC(C/G)CTTAT	6	60.922
fdsnp33012	AAAGAGTGCACCCACTCTCCCCCCTCC	6	60.922
fsnp387603	TCAAGGACAACCAAGACTCCA(A/T)ATAGG	6	60.922
fdsnp40871	CCTTCTCTCACATCCTCTCCCCTTTTC	6	60.922
fdsnp52699	CATAAGTCGACACCCCCTCCCCCTCCT	6	60.922
fmsnp2027508	(C/T)GTGAGTAAACGTACTCTCCAGCCGCA	6	64.066
fdsnp36366	ATAACTGCTACTCATCCTCCATAGTTT	6	65.011
fmsnp122933	TTCTC(C/T)CACACCCTGTCTCCCACATCA	6	65.529
fsnp1833783	(A/G)AGAGGAATACAGTAGCTCCACTTGCC	6	66.465
fsnp2437888	GGAAGTT(A/G)AACAGATTCTCCTCGTCGT	6	66.596
fdsnp25300	GCCTTCCTGACTTTGTCTCCAATCTTC	6	66.778
fdsnp8163	TCTCAGAAAACCCTTCCTCCCACCTGT	6	66.778
fsnp1042123	CTTTCAA(T/A)GACAAGTGCTCCCTCAGTC	6	66.89
fdsnp26633	GATCTGCATACAGGTGCTCCATTTGAA	6	66.89
fdsnp30356	TGTATCTCGACTTATACTCCACCGTAC	6	67.159
fsnp1244865	TTTCCT(T/G)CAACATCCCCTCCCCTCCCC	6	67.821
fdsnp2090	TCTTTCAAAACCCTTCCTCCTCCCTCC	6	67.821
fsnp3158166	CAGTAT(T/G)AGACCACCCCTCCCTCCCCC	6	68.788
fdsnp53011	GATTTCCAAACCTCGACTCCACCCGAC	6	69.343
fsnp916536	AAAATGAAAACCTTTACTCCAAAA(C/A)CT	6	69.698
fmsnp1096002	CCATTTTCAACATCCTCTCCT(G/A)TGTCT	6	69.967
fsnp1445717	CATAA(G/C)TGAACCCATTCTCCACACCTT	6	70.896
fdsnp38985	ACCATTTTTACCAAGTCTCCTAACTGG	6	71.404
fsnp2974722	(C/G)TCTTAAATACGGTATCTCCCAAAGTG	6	71.742
fdsnp40151	ATATTTGATACTTTTTCTCCCTGGGTG	6	71.742
fdsnp56057	TTAAAGTTCACATTCCCTCCTCATTTT	6	71.742
fdsnp56780	CCACACCCCACCCTCCCTCCTATGTAG	6	72.115
fdsnp48850	ACAAAGCAAACAGAACCTCCTTCTCTC	6	72.553
fsnp1846346	GATGAACA(G/A)ACTGAGCCTCCCCGCGTC	6	73.239
fdsnp44015	TGCCTGCTCACAGGACCTCCTCTTGAC	6	74.347
fdsnp22242	ATCGTCCTTACGGTTTCTCCGTCGACC	6	75.794
fmsnp1080683	TATTCATTAAC(G/A)TCCACTCCACCATCG	6	96.963
fmsnp1525984	T(T/C)CTCTTCCACTTGCTCTCCTGTTTGC	6	99.796
fdsnp28425	GCCAGCGTAACATCATCTCCTGTTTCT	7	0
fsnp687414	ATAGTTGAGACCTAAGCTCCTGAA(G/A)AG	7	7.408
fmsnp787734	TTGCATTGCACC(T/A)TAACTCCAGTTACA	7	8.696
fmsnp787724	TT(G/T)CATTGCACCTTAACTCCAGTTACA	7	8.696
fsnp2867561	GC(T/C)GTGAGAACCAGAGCTCCTTTGGGA	7	10.386
fdsnp19792	GATCTAAATACTCCTACTCCAGGCCAT	7	13.519
fdsnp15542	GTTTAAAGCACGGTCACTCCCACATAG	7	14.005
fsnp3102483	CCTGCACTCACCTTCACTCCTGCC(A/G)CA	7	14.005
fdsnp14672	AATACATATACATTTCCTCCTTCCAGA	7	15.022
fsnp399537	TAAATGTAAACACAACCTCCA(G/C)AACTA	7	15.022
fsnp2121048	TCCGATGTTACC(G/C)ACACTCCATAAGTT	7	16.766
fsnp3207051	CCTAGTCCTACAGTATCTCCT(A/T)TATCT	7	18.52
fsnp620352	GTT(A/T)GAAAAACCCAAACTCCATTCAAA	7	18.52
fdsnp6897	GGTACTCCTACCAGCCCTCCAAATTTC	7	20.393
fdsnp54593	TACTTTGAAACTGATTCTCCAATAACA	7	20.926
fsnp1695928	ATTAGAC(C/A)CACCCTTCCTCCTCAAAAA	7	21.055
fdsnp21958	ATTACCAGTACTTGCCCTCCCGACCAA	7	21.453
fsnp3135518	CCCTACCTGAC(C/A)CTTGCTCCCACATCC	7	21.453
fsnp1866731	CTACCCCT(A/T)ACAGCCCCTCCCTTCAGG	7	21.725
fsnp1881272	GTTCCTCTCACTTTCCCTCCTAA(A/C)CAT	7	22.277
fdsnp25803	TAACTACCAACTTTTTCTCCTTTGTTC	7	22.277
fsnp2965988	ACCCTCCCCACCAC(A/C)CCTCCCCCTTCC	7	22.919
fdsnp11364	ACTTATATCACCTCAACTCCTATTTTT	7	23.9
fsnp1896644	GAATG(T/C)CAGACAGACACTCCAATTGCT	7	23.908
fsnp277241	CTTCTCCT(C/T)ACTTACCCTCCTTGTTTT	7	23.908
fsnp2926663	A(A/G)GCAAACAACAGCAACTCCATCCCAA	7	23.908
fdsnp38345	TAAATCTTGACCGCACCTCCTTTTCTG	7	23.908
fdsnp45564	TGCACATTCACACCCCCTCCCCCTCTC	7	23.908
fdsnp53376	GACTACTGTACCTTCCCTCCCCCACTT	7	23.908
fsnp1020953	AATTT(C/T)TTTACTCTTCCTCCTCTCTGT	7	24.043
fdsnp38053	CCCCATATCACAATTCCTCCTTTCAGA	7	24.224
fdsnp30476	GGCAGTTTGACTAAGTCTCCAATGTAT	7	24.435
fdsnp5512	TGACTAACCACCCCCCCTCCCCCTTCC	7	24.985
fsnp2391101	AGTAACAATAC(A/G)TTGTCTCCATCTTCA	7	27.155
fsnp1551388	TACACAATGACACTCGCTCCAATTG(G/T)A	7	27.51
fdsnp22357	TTTCTTCTTACAAACCCTCCCCGGGTC	7	28.787
fsnp2298907	CACAGATAAACAGCGTCTCCTT(C/T)CGAG	7	28.787
fdsnp39283	AGATTAATTACTTAAACTCCATCGTGC	7	28.787
fsnp235283	CCTCTCGT(G/A)ACGGTAGCTCCATACCAA	7	29.61
fdsnp27374	CTAGTCAACACTTTACCTCCATCCTTT	7	30.703
fdsnp27774	ATAATGGCCACTCGTACTCCCCACTTC	7	31.02
fdsnp10836	ATACCAAAAACTGAACCTCCTAGTTCT	7	32.264
fdsnp28437	TACATCGATACCTGTGCTCCATCAGTG	7	32.408
fdsnp36181	CGACGCTGTACTTCGACTCCATACAAA	7	32.854
fdsnp50195	TTGAAAGCAACACCCCCTCCCTCCCCC	7	32.854
fdsnp55412	ACAATTGCTACTTCTACTCCAGTTATA	7	32.854
fdsnp18175	TGGTGAACAACATTTGCTCCTATAAGG	7	33.454
fdsnp27705	ATGCCCGCCACAGTCACTCCACATGAT	7	33.844
fdsnp16929	GTTTAAGAAACATCAACTCCGCAAGGG	7	34.872
fdsnp22158	TGATGCTTTACTTTTTCTCCTTGTTTT	7	35.011
fdsnp28139	CTGCCATGTACACATCCTCCAGTACTA	7	35.011
fdsnp5060	TATGGATAAACTTATACTCCTAACTAA	7	35.011
fdsnp22349	GCAGCTCCAACAGTAACTCCTGTGAAG	7	35.268
fdsnp16392	CGGTCTGAAACGATCCCTCCGTAATTT	7	36.699
fdsnp56458	AATTAGACTACTGTAGCTCCAGAGACA	7	37.383
fdsnp31560	TTAGGGTCAACATCCACTCCCTATCAA	7	40.256
fdsnp41681	CTGAGTTATACACTCACTCCCATGATA	7	63.604
fsnp1514643	(C/T)GGCCTCGTACATCAGCTCCACCACAA	7	67.273
fdsnp45977	ATTATTGCCACCCACCCTCCCTTTCTC	7	67.273
fsnp1668812	TGAATGAGTACCATTACTCCTTTTGA(G/A)	7	68.568
fsnp74330	GA(C/T)TCCACCACTAAGACTCCTCTCATC	7	68.568
fmsnp3286484	CAATTATGTACAGTACCTCC(C/G)TCTACA	7	69.344
fdsnp4467	TGTTTTACCACCACCCCTCCCCGTATA	7	69.502
fdsnp47021	GTATGGATCACCCCTTCTCCATAATTT	7	69.699
fdsnp49024	GGCAGGTTTACTGGCTCTCCAATTTAC	7	69.699
fdsnp54108	CCACCCTTGACCAACTCTCCTCCTGAG	7	69.699
fdsnp47553	CATCCCTATACCTCTGCTCCCAGGATC	7	69.867
fdsnp2247	AGCGCTATAACCCCCTCTCCTCTTTTC	7	70.431
fdsnp55253	TCTCTATTCACACGCTCTCCTCTCCTC	7	71.044
fsnp2683014	(T/C)ACTTACTAACAGTGACTCCTTGCAAA	7	71.463
fmsnp1812717	ATTGAAGGAACTGCATCTCCT(G/C)TAACA	7	71.893
fsnp3286477	CAATTATGTACAG(T/C)ACCTCCCTCTACA	7	72.161
fdsnp28733	GTGTCACTAACATAATCTCCAGAACTG	7	72.609
fsnp2570368	CGCCTGCATACTCTTACTCCCAAGT(C/A)T	7	72.65
fdsnp57376	GCGCTGTTTACTCCTCCTCCTCCTCCT	7	72.773
fdsnp7747	GAGCTAAGGACCAACACTCCATATATT	7	72.793
fsnp1634498	TT(A/T)ATCGCTACTTCGTCTCCTAAGTCT	7	73.609
fsnp2416115	CTCTTCCCCACCCCTCCTCCCCC(A/G)ATA	7	73.609
fsnp2570348	CGCCT(G/A)CATACTCTTACTCCCAAGTCT	7	73.609
fdsnp28591	CTGTACAATACCTATGCTCCTCCTTTA	7	73.609
fdsnp37271	ATGTAAGTTACATCGTCTCCTAAGACA	7	73.609
fdsnp53198	TCTTCTAAAACACCCTCTCCTCAGGTT	7	73.609
fdsnp4646	AACACATTCACTTGTTCTCCAAATGTA	7	73.882
fdsnp8630	GCAATTTATACTTTCTCTCCTCCTACC	7	74.21
fdsnp35764	ATACGGTACACCCTCCCTCCCCATTGC	7	75.28
fdsnp14240	CCATAGGGTACAGTCGCTCCCTGACAC	7	75.72
fdsnp23607	TCAGACAACACCCCCCCTCCCCAACTT	7	76.426
fdsnp20653	CATTGCTATACCCCGACTCCCAAGCTC	7	76.646
fdsnp21208	TCAGTCCAAACTCGTGCTCCTAATACT	7	77.653
fsnp712069	A(A/G)GTAAGCCACATAACCTCCCACTGCC	7	78.158
fdsnp30569	ATATTATAAACAATTCCTCCATCGACA	7	79.13
fdsnp41314	GTCCTACCCACAACCTCTCCTTCAACT	7	79.13
fdsnp13624	TAGATATGAACAGGGGCTCCACGCTGT	7	79.643
fdsnp38437	GGTTCGTTGACTAGAGCTCCTCTTGGG	7	79.643
fmsnp2646489	ATACAG(A/G)TTACAATTTCTCCCAGATAT	7	79.87
fsnp370433	GAGAAAGACACAAGTTCTCCAAA(T/C)ACA	7	83.225
fdsnp55979	AACTGCCTGACACCGCCTCCTTTTATA	7	83.225
fdsnp42645	CCAGCCTCCACCCCAACTCCCTTCCCT	7	83.867
fmsnp3205286	AATGGTAAGAC(G/A)TTTTCTCCTGAAATC	7	85.048
fdsnp29859	AATGGGGCTACAATTGCTCCTTCTTGA	7	92.458
fsnp1103813	TG(G/T)AGCCAAACATGAACTCCAATTATG	7	93.693
fdsnp36295	TACACTTCCACACCTCCTCCTCCTCAT	7	93.693
fsnp2551557	TTCCCC(C/T)AAACCCCTCCTCCCCTCATT	7	93.88
fsnp1135333	GCAGTGAGGACAT(A/C)CCCTCCCCACCCC	7	94.026
fsnp2274096	AAACAGCTAACTTTTGCTCCGTTT(A/G)CT	7	94.057
fsnp1072277	AA(G/T)GTACAAACCTTAGCTCCAATTCTT	7	94.525
fsnp2274078	AAACAG(C/T)TAACTTTTGCTCCGTTTACT	7	94.525
fdsnp23981	TTTCCTCAGACTTGTTCTCCCATCCTC	7	94.525
fsnp1103837	TGGAGCCAAACATGAACTCCAATTAT(G/C)	7	94.979
fdsnp37694	CCCCGAAATACATAATCTCCTGCTCAT	7	97.692
fdsnp12428	CTCCCCTGCACTTCCCCTCCTCCAACC	7	98.926
fdsnp31929	TACTTTTTCACACAATCTCCCAGAACC	7	99.214
fdsnp57580	CAATCCCACACCCTACCTCCAAGCTTG	7	99.214
fsnp1239579	TTGAAGCATACA(A/G)ACACTCCCTATACA	7	99.573
fsnp1206544	ATAGTTGTTACTAATTCTCCAAGTT(G/T)T	7	100.21
fdsnp39563	AAGATGTCAACCTTTACTCCATCAAGA	7	100.894
fdsnp6289	TTAATATTTACTGCCTCTCCAAAATAC	7	101.413
fsnp2847141	CCCACTCCCACACTACCTCCT(T/C)TTCTC	7	101.87
fsnp1534837	AGGTAATGAACAAATTCTCCTGTGG(G/A)C	7	101.987
fsnp99633	TATATA(C/T)ACACGGCGACTCCACTGTAC	7	102.409
fdsnp5658	CTTGGATCGACAGTGACTCCATCGGCA	7	102.877
fsnp2867661	GATTGCAAAACGTGCCCTCCC(C/A)CGTCG	7	103.882
fsnp2247072	(G/C)TCTTTACCACATTATCTCCCAGGCAA	7	107.752
fdsnp25983	TTCACTGTAACCTATTCTCCTGTACTT	7	107.9
fsnp1410941	TAAGC(G/A)TCTACATAACCTCCATAAAAA	7	121.354
fdsnp36139	AGATATAGGACTTTGACTCCTATCCTT	7	121.354
fsnp2397483	TTGCAGGACACAAAGACTCCT(C/T)TTGCA	7	121.572
fdsnp1875	GGGAGAAAGACTGATGCTCCTAACTAA	7	121.787
fdsnp43909	TAACATCTTACGCCTTCTCCACTACCT	7	121.787
fdsnp47384	TTCGCCAAAACATGAACTCCCACAGTC	7	122.151
fsnp2392649	CACTCCAACACACGGCCTCC(T/G)AAGTTT	7	122.56
fdsnp18005	ATCACAGTGACGTCTGCTCCTCTGCGC	7	122.787
fdsnp10572	GTAATTCAAACCATGCCTCCACTTATC	7	122.959
fdsnp29712	TTTACCGAAACCTAAGCTCCACGCAAA	7	123.377
fsnp1558153	CACAGGGGGACTG(T/C)GCCTCCCTCCACC	7	123.846
fdsnp55583	AAAAACAAAACGCCCTCTCCTCCCTGG	7	124.271
fdsnp6722	ACGTTAAATACGTCTACTCCCTCCAAA	7	125.082
fdsnp50523	TCCCATCCCACTACGCCTCCCGCTCTA	7	125.348
fdsnp1601	TTCTTGATAACAACTGCTCCACTCTGT	7	126.014
fdsnp21858	AAACAAACAACAGAACCTCCCAGCGAA	7	131.618
fmsnp585006	(T/A)AAGTTACCACTTTTTCTCCACGTTTA	7	131.928
fsnp585028	TAAGTTACCACTTTTTCTCCAC(G/T)TTTA	7	132.609
fmsnp789006	ATTTTGCATACATTT(C/T)CTCCAGTTGCA	7	133.814
fdsnp47866	ACCTCACCCACGCACCCTCCTCCCTTC	7	133.99
fdsnp14021	AATTGTTGTACAATGTCTCCAACGTAC	7	134.722
fdsnp51667	GTAGATGATACGGGTTCTCCAAGATAA	7	134.722
fdsnp52068	AAAGCAGACACAAATGCTCCTTCAGCG	7	135.823
fsnp2473733	CCCACCGCCACCTCTCCTCCCAT(C/G)TCT	7	136.276
fsnp2791000	AGTAACACAACTT(G/T)TGCTCCGTAATTT	7	136.276
fdsnp3377	GTAGATGATACAGGTTCTCCACTATCA	7	136.478
fdsnp35387	CTCAAATCAACCATGTCTCCCTTCTCA	7	136.478
fdsnp55295	TGATATTAAACTTATACTCCGGTATTG	7	136.763
fdsnp28788	TTGAATTGTACCTGTACTCCATAGTTG	7	137.038
fsnp3211542	GTT(C/G)AAAACACTGCGACTCCGAGGCCA	7	137.455
fdsnp18381	CCCTGAGTCACCCAATCTCCTCCATTA	7	138.334
fsnp182787	(T/C)GGGCAGAGACTGCAACTCCTCGTCCA	7	139.235
fsnp697793	CACTGGGC(C/T)ACATAGCCTCCTAATCAA	7	139.235
fdsnp23890	CCCTGCCCTACCGTCCCTCCCTACTTT	7	140.937
fdsnp2457	ACATTACTAACGATTGCTCCATCAGAA	7	142.483
fsnp2550066	(T/C)GACGGCTAACGCCGCCTCCGACGAAG	7	144.438
fdsnp12873	TGCCGTTGTACGCGTACTCCCAACTTT	7	144.801
fdsnp13912	CTAAATATCACATAATCTCCCCTGTAA	7	146.157
fsnp511028	CA(G/T)GGCCAGACCCCTCCTCCTTAAAAA	7	146.157
fsnp2968489	TTCA(C/A)CCGAACTTCCTCTCCGTGTGAC	7	146.666
fdsnp40537	AACTTATTCACCAACCCTCCCAGACTT	7	147.374
fdsnp27185	AGTAAACAAACCTCAACTCCTTCATCC	7	147.879
fdsnp43513	GCTAAGACAACCCTTGCTCCGTTTAGC	7	147.879
fdsnp20317	AATCAGGACACACATGCTCCGTAATTC	7	148.15
fsnp229780	AATTAATTTACGT(G/C)TACTCCTCCAAAA	7	148.791
fdsnp25334	GAAAGTTGAACTTTGTCTCCTGGCAAC	7	149.212
fsnp1690461	GCGGAGTGAACAATTCCTCCA(T/C)CAGTC	7	149.261
fsnp2032527	TCTCTATAAACTTCGGCTCCTGGT(G/A)AA	7	156.462
fsnp2371168	CTCC(C/G)ATATACCACCCCTCCTCTTCCC	7	157.694
fsnp503411	TAAATTAGAACTTGACCTCCTGACAG(A/T)	7	157.811
fdsnp984	CCACCCTCTACTGTACCTCCTTTCCTA	7	158.98
fdsnp2621	CCTGCTGGTACTGCTTCTCCCTCCAGC	7	159.999
fsnp2984828	TGAGATTT(T/C)ACAAGGACTCCGTAGCCC	7	159.999
fdsnp33709	TGTACCTTAACCATTGCTCCTAGGTAA	7	159.999
fdsnp56520	CAAATACTAACTCTCTCTCCTGATGAT	7	159.999
fsnp1936031	TTACAACTGACATGTCCTCCCCACCA(C/T)	7	160.595
fsnp2623207	ACCCTACCCACCGCTCCTCCTCGGG(T/C)C	7	160.595
fmsnp2623206	ACCCTACCCACCGCTCCTCCTCGG(G/A)TC	7	163.674
fsnp3193321	GTAACTT(T/C)TACCAGCACTCCACTGCCA	7	165.989
fmsnp2985830	AACCAAGGAAC(A/G)GGAACTCCTGTGATC	7	168.525
fdsnp22707	TTTAGATCTACAGCCTCTCCTTGGTTT	8	0
fdsnp48089	AAGTGATCAACTTGCCCTCCCCTCAAT	8	2.188
fdsnp4404	GTCTTTCAAACCACACCTCCGGAAAAG	8	3.946
fdsnp6193	CAATCGGGAACTTGGGCTCCAATTTGA	8	4.526
fdsnp28963	ATCCTTTTCACAGGCCCTCCTGTCCCG	8	5.604
fdsnp41668	TACTGCCACACCAGCACTCCATTGTCC	8	5.604
fsnp583008	(C/T)TTGGCGGGACAGAAACTCCGGGCCTG	8	5.604
fsnp595954	ACATCTTCAACAA(T/A)AGCTCCACGTCTC	8	5.604
fdsnp8184	GCAGCTTGCACAATACCTCCATATAGG	8	5.604
fdsnp10725	GGCAAATACACAGGAACTCCTCACTGA	8	12.941
fdsnp30456	TTTACTTTTACCTTGTCTCCAGATATA	8	13.8
fdsnp16714	ACCCCTTCCACCTCCCCTCCCCTAGAT	8	14.318
fdsnp12774	GTGACCCCTACAGAGCCTCCCCCCTCC	8	14.765
fdsnp14616	CCCCTCCTCACCCCGCCTCCCGGGATA	8	14.765
fdsnp33684	GTCATTGAAACTTTCACTCCCTGTTTA	8	14.765
fsnp2720578	CTAATTC(A/C)TACATGCTCTCCGATCTAT	8	15.266
fsnp1616264	CCGTCGCCAACGTCGTCTCC(G/A)TTGTCG	8	16.256
fdsnp2430	AGGCCTTCAACTGCCGCTCCCTTCTTG	8	17.963
fdsnp46597	TGCATTACAACGTATTCTCCAGTCGCA	8	17.963
fmsnp2283560	GGGAGGGCGAC(C/A)TCTCCTCCCATAATA	8	18.391
fdsnp24112	TACACCAAAACACCAACTCCTTTAATT	8	18.601
fdsnp26199	ATGGGAAGAACACCAACTCCCTCATGT	8	18.601
fdsnp3014	TCCTCCCTTACCCCTCCTCCCATCCCC	8	18.601
fdsnp55503	AGGGAAAAAACCCGACCTCCGTTACAG	8	18.601
fdsnp29073	ACACATGTAACATGCTCTCCAGCTGTG	8	19.128
fdsnp40864	TACATCAATACACCAACTCCGTTAACT	8	19.128
fdsnp42823	GCTAAGAATACAACTTCTCCCGTGTCA	8	19.128
fdsnp45219	ATTAGACACACAGACACTCCAACAATT	8	19.128
fsnp2448866	CGATTGTAGACATCTACTCCTGG(G/C)TCT	8	19.565
fdsnp33262	TCAGGTAGTACCGCATCTCCACGATTA	8	19.565
fsnp1607497	C(A/G)AGGGGATACACTCGCTCCATTCATC	8	19.977
fsnp178438	TAGTTTTGTACCCAAACTCCTCCTT(T/C)A	8	20.033
fdsnp19424	TTCAAGCAAACCCCTGCTCCAGGTAAC	8	20.089
fsnp856146	AGGTTT(A/T)TAACGTATCCTCCCATTGTA	8	20.334
fsnp2496609	TTT(G/A)TTAAGACCCCATCTCCATTACAG	8	20.417
fdsnp39602	AGATTTCACACGTCATCTCCCACGTGC	8	21.199
fdsnp18430	GTTACGACGACTTCACCTCCCGTTACA	8	22.338
fdsnp52714	ACCATCACCACCCCACCTCCCCTACCA	8	22.648
fdsnp53234	AATATCTTTACGACTTCTCCGCGTACA	8	22.648
fsnp84614	CTGTAGTTCACCCATTCTCCCTTTTC(C/T)	8	22.648
fdsnp9557	TCTCCCTCCACATCTTCTCCCTCCACA	8	22.989
fsnp1994061	ATATCT(T/A)TTACGCAGTCTCCTAGTTTT	8	23.264
fdsnp23291	AGCTCTACAACCCTCTCTCCCCCTATA	8	23.65
fdsnp17946	TTTCATGTAACTTTACCTCCTTTTGCC	8	23.705
fsnp2472722	GAGAGTAGTAC(C/G)CCATCTCCATCTCGG	8	23.841
fdsnp8323	ATGTCACCTACCCCATCTCCACACAAA	8	23.906
fdsnp2679	CACCCGCATACACTTCCTCCCTTGAGA	8	24.501
fsnp576191	CTTTCATTAACTCT(G/C)CCTCCAACCCTG	8	24.501
fsnp2338626	TGACTTTGAACCAAACCTCCTCAC(T/C)TG	8	24.741
fdsnp26043	AGGAGCAGTACATAGGCTCCCCAAGTC	8	24.741
fsnp594903	CAGTTCGTCACCTGG(T/C)CTCCAGGGCCA	8	24.741
fdsnp7178	TATGCAAACACAGTAACTCCAAATGTT	8	24.741
fsnp981027	AGACTATGAACA(C/T)AATCTCCCAATTTC	8	25.223
fmsnp3105597	GAAGTT(G/T)GCACCCTACCTCCAACTTGT	8	25.572
fdsnp11491	AGGACGTTGACTAAAACTCCTAAATTC	8	25.679
fdsnp23461	GTGATCTTCACTGTTACTCCTGTGATC	8	25.679
fmsnp2496620	TTTGTTAAGACCCC(A/T)TCTCCATTACAG	8	25.975
fdsnp17274	TCTTGCGTGACTTTTCCTCCTTCAAAT	8	27.106
fdsnp45075	CCCAACCATACCAAAGCTCCAAGCAGG	8	32.29
fmsnp2016647	ACCGATTAAACTATGACTCC(A/G)TGGTGC	8	33.92
fsnp2339663	CCCAGAGA(C/C)ACAATCCCTCCAGACTGC	8	34.499
fdsnp52614	AGCTAAATGACCACGTCTCCGGGTGAA	8	34.499
fdsnp16225	CTGATGTAAACACTTCCTCCATGATTT	8	34.911
fdsnp26578	ACAGTATGGACTATTTCTCCCTCACCC	8	35.403
fdsnp1374	ACAATTGCAACCCTTCCTCCCCTTCCC	8	35.627
fsnp532600	G(A/G)AAACTGAACCAATCCTCCTGCGAAC	8	35.907
fdsnp7378	ATACCGTCCACGGGAACTCCGTGTTAC	8	35.907
fdsnp2556	GGCCTCTCCACTATAGCTCCTGCTACA	8	36.32
fdsnp33585	ATTTATTTAACTTTTCCTCCGGGGTAG	8	36.32
fdsnp54757	CCGTTTTGCACACTTCCTCCCCTTGCC	8	36.637
fsnp728955	TTGTACCAAACT(G/T)TTACTCCCAGACTG	8	36.637
fdsnp47962	TCATATGAAACAACAACTCCGAATAAC	8	36.942
fdsnp56213	GATCTATGCACAAATTCTCCCCCCTCC	8	37.475
fdsnp32548	GAGGCTCCCACCCCACCTCCCAGAGGC	8	38.023
fdsnp24976	TCCTTCCTCACCCAACCTCCCTCTGTT	8	38.359
fdsnp3071	TGAGTCCTAACTTTTACTCCATTCAAA	8	38.359
fdsnp6285	ACCTATATAACGCTAACTCCGCACGGT	8	38.359
fmsnp1669214	ACAAACTTCACCCAATCTCCAAT(A/T)TTA	8	38.776
fmsnp1669196	ACAAA(C/A)TTCACCCAATCTCCAATATTA	8	38.776
fdsnp50962	CGCCACCTCACAACCACTCCAACTTTG	8	39.848
fmsnp1200065	CATAGAGCCACATGTGCTCCAATCAT(A/T)	8	40.278
fmsnp1104983	CGCAAATATAC(A/C)AGTTCTCCAAAGCAG	8	40.881
fmsnp2086993	AAAT(T/A)TTGTACTCCTCCTCCCCTGTCC	8	41.498
fdsnp22038	CCTACCCCCACCTCCCCTCCCCATAAT	8	41.755
fsnp1428319	CAAAAACTAACCCCACCTCCTG(A/T)GAAA	8	42.157
fdsnp13193	CCCATTACCACTGGTGCTCCTCAGGGC	8	46.748
fdsnp25192	GACCTTAGCACATGTACTCCACAACTA	8	48.363
fsnp1245026	AAAGG(G/T)GAAACCAGGGCTCCGGACAAG	8	52.636
fsnp1245021	(A/T)AAGGGGAAACCAGGGCTCCGGACAAG	8	52.842
fdsnp8478	CTGTAGGTCACCTGGCCTCCATCTCTT	8	54.618
fdsnp13507	AATATCTGCACTACTACTCCCTACTGC	8	55.955
fsnp3090196	CACATGCCTACAGTAGCTCCAC(A/C)CACT	8	56.602
fsnp2168981	TAAGAATTAACCACTCCTCC(A/G)GGGTGT	8	56.954
fdsnp42723	AGTATATCCACAAATTCTCCCTGTGTT	8	56.954
fsnp757079	AA(T/A)GAGAGCACACTCTCTCCCTCTCCC	8	57.468
fdsnp45845	CCTGACCACACAGTTCCTCCTGTTCTG	8	57.91
fdsnp24434	AATGTTGCGACCACCCCTCCTCCTCTC	8	58.368
fsnp978373	CTTC(T/C)AACCACATAAACTCCTTTCTTT	8	60.564
fdsnp46860	CTCCTTTCCACCCTCACTCCCCTTCCA	8	62.027
fsnp1054844	GGTAAGAAAAC(T/A)ATTTCTCCATTTGGG	8	62.892
fsnp2219404	TTTGCTT(G/A)TACTCAAACTCCTGTAGTT	8	64.145
fdsnp6839	AAAGCATACACCCCCCCTCCCCGGTCG	8	65.036
fmsnp3089539	GTGCACCCCACTG(A/G)CCCTCCACAGACA	8	65.473
fdsnp54018	TAGCGGTCTACAATATCTCCGAATAAA	8	70.016
fdsnp12462	TACATCTACACATAACCTCCCTCTTTC	8	70.237
fsnp1327324	TACAAGC(C/T)CACTAAAACTCCACTAGTT	8	70.237
fdsnp14742	TGTTTGAGGACAAATACTCCACAACAT	8	70.237
fdsnp1586	GACTGTGGAACATATGCTCCTAGTTAG	8	70.237
fdsnp16132	GGAATATTTACAAAATCTCCAAGTTTA	8	70.237
fsnp2165693	TGCCGGACCACCATCTCTCCAGATGT(G/A)	8	70.237
fsnp2382754	GGCTTTA(C/A)CACTGTGCCTCCATATAAC	8	70.237
fsnp2679151	TGCGCCACGACCACTGCTCCTACGA(C/G)A	8	70.237
fdsnp27394	ATAAAAGCTACTAGTACTCCTATGATC	8	70.237
fdsnp30035	GGGGCCACTACCTGTTCTCCGTCAAGA	8	70.237
fdsnp33399	AAAGACGAGACAAGGACTCCCTAAATA	8	70.237
fdsnp37106	CACTACAAAACATTTACTCCAATAGTT	8	70.237
fdsnp40656	GAGGATTGCACATGGGCTCCTCATCAC	8	70.237
fdsnp41261	CCAGCTTAAACAACGTCTCCTTAACCA	8	70.237
fdsnp41370	GGAGTGTTAACAATTTCTCCCATATAA	8	70.237
fdsnp44805	ATAAACACCACTGAAACTCCATGCTAG	8	70.237
fdsnp51611	TTTCATCCGACGCTGCCTCCCCGCCAG	8	70.237
fdsnp52625	TGGGCTAGTACCAGGCCTCCAAAAATA	8	70.237
fdsnp55726	TCGCTTCGTACTGGTCCTCCTTGTGGT	8	70.237
fsnp699308	ACTTGATGGAC(G/A)ACATCTCCATAAGGC	8	70.237
fdsnp8247	ACACGTTCTACTCCTGCTCCTATGAGC	8	70.237
fdsnp9306	TAAAAATGTACTCCAACTCCTGTTTGA	8	70.237
fdsnp12788	TGCGTCTCTACTTCAGCTCCGATTAGA	8	70.422
fdsnp14442	GTCTGGGACACAAAGTCTCCGACCATG	8	70.422
fdsnp25389	ATTTGCGAAACTCTGTCTCCGACATAA	8	70.422
fdsnp31590	AGGTGGCATACTCCTACTCCTTCAGGA	8	70.422
fdsnp3485	TAGTTTGAGACCAGTCCTCCTAAGGAC	8	70.422
fdsnp49533	TAAATGTTTACACCACCTCCTTGTTAA	8	70.422
fdsnp50023	ATTTATGAAACACGTACTCCGATTATT	8	70.422
fdsnp54258	ATTTTTGGCACAGCTGCTCCTTATGCG	8	70.422
fdsnp54318	CATGCTTTTACAAGCTCTCCAGGGTCG	8	70.422
fmsnp699298	A(C/T)TTGATGGACGACATCTCCATAAGGC	8	70.451
fsnp2610089	TA(G/C)AATGCCACTATAACTCCGAGTGTC	8	71.066
fsnp3104053	T(T/C)AACGACCACACAACCTCCCCACACC	8	71.066
fsnp3229443	GTT(T/G)AGACAACTCAGACTCCTCGTATT	8	71.066
fdsnp10746	GCTGTTGCCACCGCGCCTCCAGGTTGC	8	71.363
fdsnp10922	ACTGAAAAAACTTAGCCTCCCCCGAAA	8	71.363
fdsnp12586	GGCTTTGTTACACTACCTCCTGACGAA	8	71.363
fdsnp17678	TGAAAATAAACAGTATCTCCGAAGAAA	8	71.363
fsnp2113919	CGATTTTGAAC(C/T)AAACCTCCCATGTGC	8	71.363
fsnp3158050	AAGTTTATAACAAATCCTCCTTTGG(A/T)A	8	71.363
fdsnp4052	CACTCGACCACGAAAACTCCGCCGAAC	8	71.363
fdsnp44648	CCTGGCAGTACTTACTCTCCAAATTTT	8	71.363
fdsnp49560	GCACCCAGCACCCTTGCTCCAAGTATA	8	71.363
fdsnp57117	AGGCTATCGACCAGTCCTCCCTAATCG	8	71.363
fdsnp18122	AAAGTTCGCACCGTTTCTCCCCTCGTG	8	71.652
fdsnp10293	CTGGTCCCAACAGGTTCTCCAAACCAA	8	71.944
fsnp2690129	GTTGATTCCACGGT(G/A)ACTCCTATTTAT	8	71.944
fsnp3020931	GAAGCAATGACT(C/T)GGACTCCGTCTCGG	8	71.944
fdsnp263	TGGTTGGGGACATCTGCTCCCAGTTCC	8	72.289
fdsnp36123	GAAAAATAAACATGGTCTCCAGGGGAA	8	72.289
fdsnp4428	CGATCGAAGACATGCGCTCCGACTCGA	8	72.289
fdsnp45064	CTTCCAGCAACTATAACTCCAGATGCC	8	72.289
fdsnp46234	ATCTGGAATACTACTCCTCCCTTGTGA	8	72.289
fdsnp49048	CCAGAGTGTACACCCCCTCCCAGTGGT	8	72.289
fdsnp52818	TCCGCGGTTACCGTTTCTCCCGATATA	8	72.289
fdsnp57306	CCTGAGCAGACCTGAACTCCTTGCCAA	8	72.289
fsnp768861	GTTCTAATTACT(C/G)AACCTCCAGTGAGT	8	72.824
fdsnp29088	AATGTTAACACAGCTGCTCCAATTGTC	8	73.233
fdsnp21155	CCTCCTGAAACCTTGACTCCAGCCCTG	8	73.626
fsnp1047223	AGTG(C/T)TTCAACAAGCTCTCCGCAAGCC	8	74.428
fsnp900477	GTT(T/C)TGTTGACCTTTGCTCCGTGTCCG	8	75.651
fsnp2163491	GTGTTTTCCAC(A/G)GAGGCTCCGATCCTC	8	77.564
fdsnp25086	TCTGACACAACTACCCCTCCCCGCATA	8	77.564
fdsnp28644	GCATTAACGACGCCGACTCCTTAAATG	8	78.989
fdsnp33190	ACTAAAAACACTTGTACTCCATGTGGA	8	80.758
fsnp1132948	TCGG(T/C)CTAAACGCCCCCTCCTCGTCCT	8	84.34
fsnp1132965	TCGGTCTAAACGCCCCCTCCT(C/A)GTCCT	8	84.34
fdsnp47373	CATATCAGGACCCCCCCTCCCTCACCC	8	93.593
fdsnp14188	AGTTGAATGACCTAAACTCCTGCCAAT	8	99.27
fdsnp23805	ACTTTCACGACAGCCTCTCCGATCATA	8	116.186
fdsnp20841	CCCTCCACAACTTACCCTCCACAAGTT	8	132.713
fsnp2182518	CCT(G/T)CAAATACTTTACCTCCTTCCTGT	8	133.197
fdsnp6356	CGGCCTGCTACGGCCCCTCCTGGAGCA	8	135.593
fdsnp8748	AAGGATTGAACCTTCACTCCAAGTATA	8	135.593
fdsnp9454	TGGTTCATCACTACTGCTCCTTTATCT	8	135.593
fdsnp26766	CCCAGGTCCACACCCCCTCCCCTGCCC	8	138.289
fsnp1810485	ATC(C/A)CCAGCACTGCGTCTCCTAAGATG	8	140.311
fdsnp29526	AGAGATGCTACCACCGCTCCCAGCACT	8	140.717
fsnp3133388	GCGGGTGGAACCAA(C/A)ACTCCATCATTG	8	141.24
fdsnp33561	TTCTTCATTACTGTACCTCCTTGGTGG	8	142.205
fdsnp6244	TTTGAAACAACATCATCTCCTTCGTTT	8	142.697
fdsnp16047	CATAATTAAACTCCGCCTCCTCTTGTT	8	143.336
fsnp2925225	AAAGGAAATACTGGCCCTCCT(A/C)TCTTT	8	146.66
fdsnp36596	ATCCCGCATACTGTTTCTCCTAAATTC	8	147.358
fdsnp54438	AACGTGTTTACACGGTCTCCTGACATT	8	147.358
fdsnp6728	ACGTGTTTAACACTATCTCCACCTACA	8	147.358
fsnp355574	GTCCCATGGACGGT(G/T)CCTCCTCCTTCG	8	148.281
fmsnp601996	CGGCGTA(C/A)AACATACACTCCGCATTTA	8	148.313
fsnp1214469	ATGATATAAACC(T/C)TTTCTCCACCCCGT	9	0
fdsnp19288	GTACCGTATACATTGTCTCCAAGTGTT	9	0.538
fsnp2528654	GCAGTTGTCACGGAAACTCCAAATCC(T/C)	9	1.872
fsnp1057467	TCAATAGGAACCTCT(T/C)CTCCATAATGT	9	3.081
fdsnp21043	TAAAAGTACACCCAGTCTCCCCTCCCC	9	3.081
fsnp1672084	ATAT(A/G)CTGTACAGTAACTCCTAATTGA	9	3.396
fdsnp45960	ACAACCATCACTGTTACTCCTTTTTCT	9	4.224
fsnp2752023	ATAACTAAGACCTCCCCTCCTCTT(C/T)AC	9	6.61
fsnp203125	AGAAACA(A/T)GACACCTTCTCCTTATGGA	9	7.478
fsnp2268791	TCCATTACAAC(A/G)AATGCTCCTCTGTCG	9	7.587
fsnp1082060	GCTGGGGTCAC(G/C)CTAGCTCCAGGATCC	9	7.592
fdsnp16165	CGGTAACAAACCATCGCTCCCAAGTGA	9	7.592
fsnp2936241	ACTTGTTCCACTCAATCTCCA(A/G)TCGTT	9	7.592
fdsnp52871	CCTGCCCCAACTTCCACTCCCCTAATG	9	7.879
fdsnp47228	GAAAAGTTGACACCTCCTCCAACATTA	9	7.902
fdsnp7320	ATTAGTGAGACTATGACTCCGCATTAA	9	7.902
fdsnp896	CAATACAACACAAACTCTCCAAGTGAC	9	8.135
fsnp443969	GGACTCTTTAC(C/G)AATTCTCCAAACTGC	9	8.989
fsnp2564593	G(A/G)TTGACTAACAACCCCTCCCATGTCA	9	9.644
fdsnp41414	TTCATAACCACTCCCCCTCCCCACTCC	9	9.917
fdsnp26714	AATTCCCCCACTTCCCCTCCCCCCGTT	9	10.611
fmsnp641125	TACCCTCACACAA(C/T)ATCTCCACATTTA	9	11.395
fdsnp41898	CAGATATTCACTGATTCTCCCATGCAA	9	11.992
fdsnp53903	AATAAATATACAAGCTCTCCTTGAGTC	9	11.992
fdsnp40906	CCAGGGCATACCACCCCTCCTTCAACT	9	13.956
fsnp3140066	GATTCGGGGACTTTTCCTCCCAG(G/T)ACC	9	14.794
fsnp3312877	ACCAGGT(C/T)GACAGACGCTCCACTTCCG	9	19.259
fdsnp13332	GGAACAGTAACCCTACCTCCTGCTGAT	9	28.877
fdsnp10947	CCATGGTAAACTGCAACTCCCAGACTC	9	39.511
fdsnp16511	CGCCTCAATACCACAACTCCAGCGGGA	9	39.511
fdsnp42077	AATCCCCAAACACCCACTCCAACATCC	9	39.511
fdsnp44340	AAACAAGGGACAGTCTCTCCCCACAGT	9	39.511
fdsnp2469	TCACCAATGACCTAAGCTCCACAATGG	9	39.852
fdsnp14357	AAATGCTACACATGCACTCCCATTCAG	9	41.192
fdsnp28573	TGTGAGATTACTTCTCCTCCACCGACT	9	41.192
fsnp3115010	TTCATGATTACCCTTCCTCCCTC(T/T)TTA	9	41.192
fdsnp31313	GTTCTCCCCACTCCTCCTCCCAACCCC	9	41.192
fdsnp48381	ACACATGACACCCCCCCTCCCCCCGTG	9	41.192
fdsnp49574	CTCCAGCAAACTGCCTCTCCCCCCTCT	9	41.192
fdsnp27368	TTTCAAGAAACATATACTCCTTGTGTT	9	41.434
fdsnp49686	TTCTTTTATACTTTTCCTCCAATGAGC	9	41.695
fdsnp56963	GAGACAACCACCCCCCCTCCCCTTCCC	9	42.437
fdsnp9092	CATCGAGAGACATGCCCTCCGAGAACA	9	42.437
fmsnp391280	GTCATCAGAACATTTGCTCCAATCTT(C/T)	9	42.723
fdsnp50566	TTGTTGGAAACCTTGCCTCCACGACAA	9	43.64
fdsnp956	TGACCACTCACCCTTGCTCCTCCCTCA	9	43.919
fdsnp6062	AGTTTGACGACTAATTCTCCTGGTGGT	9	44.266
fdsnp54944	AAGTTTGCGACGGGAACTCCTTGAAGG	9	45.022
fdsnp17353	GCACCATCGACATTCTCTCCCAACAGG	9	45.867
fsnp2381045	TATATGTACACTGCATCTCCGCACGT(G/T)	9	45.93
fdsnp32320	CTGTTCATTACTTTATCTCCCACAGTT	9	45.93
fdsnp36869	TTTTAGTAAACAACAACTCCTTGCCAA	9	45.93
fsnp1092887	AGGCGTGATAC(A/T)GGGTCTCCTGATGAA	9	46.065
fdsnp14325	GATGTTTATACATGTACTCCACTCCAC	9	46.065
fsnp1092877	A(G/A)GCGTGATACAGGGTCTCCTGATGAA	9	46.133
fsnp112250	GCGTCGTTGACACC(G/A)TCTCCGGTCTGT	9	46.133
fdsnp12909	ATGCAATGCACGGTGGCTCCGTTTTGT	9	46.133
fdsnp33650	TCTCCCTTCACACCCCCTCCCCTCTTT	9	46.133
fdsnp43737	AAAACAGGGACTGAATCTCCCAGTAAA	9	46.133
fdsnp57303	TGAGAGTATACATAATCTCCACGTTCG	9	46.133
fdsnp32653	TTTGTCCATACTTTATCTCCTTGGACC	9	47.43
fsnp3289251	TTTGAA(T/C)ACACTCTATCTCCCTACTTC	9	48.7
fdsnp34166	CCACCCCCCACCCAAACTCCATAAATA	9	48.788
fmsnp103869	AGA(T/G)GTATCACAATTACTCCATTTCTC	9	49.315
fsnp1068715	TATG(T/A)TCTTACCCCTTCTCCTTTTAAC	9	49.581
fsnp556739	CT(C/T)TCATAAACTGCCTCTCCTGCTGCT	9	49.586
fdsnp27876	AAAGGAGGAACAAAGGCTCCTTGGTAT	9	49.599
fsnp594810	ACT(C/T)ATTTGACTATATCTCCTGTTTTA	9	50.896
fdsnp53656	GTTGAAGAAACTCCATCTCCAAAATTA	9	51.525
fdsnp1708	AGTGGACCTACATTTCCTCCTCAGGTA	9	52.162
fdsnp17893	TCTCTTAAAACCTCTTCTCCGCCGACT	9	52.961
fdsnp13731	TATAAGGACACCCATGCTCCGTAAGAC	9	64.326
fdsnp11906	ATATCCAATACACCTCCTCCTACATAG	9	66.665
fmsnp1645606	ACAACCATGACAC(T/A)CTCTCCGTGTTGA	9	68.745
fmsnp2035311	(A/G)GTCTTTTGACTAATTCTCCTTAATCA	9	70.749
fdsnp47229	CTATTATCTACTACCTCTCCTCTAAAT	9	71.184
fsnp1505249	AT(G/T)ACTGAAACACTTCCTCCTATAATT	9	72.274
fdsnp57338	AGGAAAGGAACTGTACCTCCATTTTGT	9	73.541
fdsnp15420	GTGCCACCCACACCCCCTCCCCCAACA	9	78.968
fsnp370126	TAAATAGTAACAT(A/T)TTCTCCTTTTTTA	9	78.968
fdsnp39882	AATCCTCACACACACTCTCCTAACATT	9	79.498
fdsnp44479	TGTCATGAAACCCTTGCTCCTAAAGTT	9	79.498
fmsnp1653187	AGAGCCT(A/G)TACTATCCCTCCTGCAATA	9	79.889
fsnp2303965	AAAG(T/C)ATCCACAGAAACTCCCCGGATA	9	80.295
fsnp2303987	AAAGTATCCACAGAAACTCCCCGGAT(A/T)	9	80.295
fdsnp41997	AGATTATTTACCCGTTCTCCTTTTGCA	9	80.929
fdsnp33736	ACTTGTGGTACATGGCCTCCAGCATCC	9	86.797
fdsnp41055	ACATCAAACACAATGACTCCAATTTAA	9	86.797
fdsnp28766	TTCTCTACCACACGCCCTCCCCACCAG	9	87.052
fdsnp13084	CTAACCTTCACTTTCGCTCCCGAAGAA	9	88.378
fdsnp26563	GTGCATTCAACAATAACTCCAGATTGT	9	89.714
fdsnp57244	GCCTAGCATACCCCCCCTCCTCCCTCT	9	90.217
fsnp2846566	CACACCGTTACTT(A/C)CACTCCGTTACTG	9	91.462
fdsnp18602	TACCAGGGTACAGGGACTCCGACACAG	9	92.137
fdsnp24094	AACTTCATGACTTTTCCTCCCTTGAGA	9	93.04
fdsnp40728	AGCCCACACACACTCACTCCAGCTCTT	9	98.864
fsnp2887640	ATATTAACAACAGCTGCTCC(C/A)AAGAAA	9	99.746
fdsnp17322	GTTACAACAACACCCCCTCCCCCTGCT	9	100.515
fdsnp40914	CATAACATCACGGTACCTCCAGGGTGA	9	101.395
fdsnp4282	CCGGTACTCACACTCACTCCACTTTTC	9	102.014
fmsnp1545080	TTCACCCT(C/G)ACTTCCCCTCCTTCCAGT	9	103.339
fsnp338099	GTCTGCAA(C/G)ACATTCACTCCCAAACTA	9	103.684
fdsnp6038	TACCTGATCACAAAGTCTCCAAAGTAA	9	103.684
fdsnp28386	AACATAGATACTTTTTCTCCTAACATC	9	104.143
fsnp3203737	A(A/C)ATAGACCACTCATACTCCTTAGTAC	9	104.143
fdsnp43347	AAGGAGTCCACAACAACTCCCTGGTTC	9	104.143
fsnp2569594	GTATTAC(A/C)TACATTTTCTCCTCCTCTG	9	105.964
fdsnp31300	CAATTTGTAACAGGTACTCCTGACTGA	9	106.442
fdsnp44300	AAAAAGTAAACCCCCCCTCCCCATCAG	9	106.442
fdsnp34420	GACGTGCCCACACCCCCTCCCCGACTT	9	106.998
fsnp3127887	ACCGATGGAACAATTTCTCCC(G/A)CCGAA	9	107.218
fdsnp27283	TTTCAAAACACTCAACCTCCTTACCTA	9	107.871
fdsnp7622	CTCAACCGCACCCCTCCTCCACTTATA	9	113.384
fdsnp19782	GCCCGTAAAACAGCCACTCCTAGAAGT	9	114.135
fmsnp1103409	ATG(A/G)TCAATACCACCCCTCCCCTCCGC	9	114.744
fdsnp23931	TTCACAAAAACTAATTCTCCATTGAAA	9	115.243
fsnp1384489	GACCAGGCAACAC(C/G)TTCTCCTTTATAA	9	115.782
fsnp1384491	GACCAGGCAACACCT(T/A)CTCCTTTATAA	9	115.782
fdsnp28328	CACCCACACACCACCCCTCCCCTCCCT	9	115.782
fsnp1103418	ATGATCAATACC(A/T)CCCCTCCCCTCCGC	9	115.886
fsnp1103431	ATGATCAATACCACCCCTCCCCTCC(G/C)C	9	115.886
fdsnp55808	ATAGCAACAACAATGCCTCCCAGTTTA	9	116.881
fdsnp44475	CCTAGGATAACCCTAACTCCAATCCTA	9	117.664
fsnp487841	TTCCGACC(C/T)ACAACCTCTCCTACCCCT	9	122.896
fmsnp1864280	CTCATAATTACATT(A/G)TCTCCTGATCTG	9	123.525
fdsnp24042	AAGTCATTAACAAGTTCTCCGTACCTT	9	125.861
fdsnp5695	TGATAAGGGACTTTCTCTCCTTCTTAG	9	125.861
fdsnp38172	ACACAGCCAACACCCCCTCCCCGCCCC	9	126.485
fdsnp56664	ATTGATTTGACCTCCCCTCCTCCCCCA	9	129.204
fdsnp56978	GGAAATTTGACCGACACTCCAAATCAT	9	129.204
fsnp157789	ACTG(G/A)ACCCACTGTATCTCCATCTACC	9	132.162
fsnp2188658	ACGTTTTCAACCTG(G/A)GCTCCACATATC	9	132.377
fdsnp19589	AAAAAAATAACATTTCCTCCGACTGAG	9	133.288
fsnp2454229	AAGTGACACACTT(A/G)AACTCCATTATGT	9	133.288
fdsnp3825	CAAGTCCCCACCCCCACTCCGTAATCC	9	145.102
fdsnp7860	CTATCATTAACCCCCCCTCCCCCTTCC	9	147.803
fdsnp45091	TCATTTGGCACGTACACTCCATATCCC	9	148.282
fsnp1340199	TCC(A/G)TAATTACAGCAACTCCACTCAAG	9	148.427
fdsnp657	CCACCGAGGACAAATACTCCCGAGGAT	9	148.427
fsnp1745811	TATTTCCCCACACCCCCTCCC(C/A)CCACA	9	148.55
fdsnp38622	CCTCCTCCCACACCGACTCCCTGTAAC	9	148.662
fsnp2123112	GCGGATATTACCATTTCTCCTACT(G/C)AT	9	150.309
fsnp1268212	CGAATAATGACAGGAGCTCCTATTG(C/G)T	9	152.947
fdsnp31727	CAAAGTGACACAGCATCTCCGAGAAGT	9	154.763
fdsnp14776	GGTCTGTCTACATGATCTCCTTTCATC	9	155.612
fsnp2143724	CTTCTTCA(T/C)ACAGCCACTCCATCGCTG	9	159.356
fdsnp34892	TTGAAGGTAACTGGAACTCCTATTACT	9	159.356
fdsnp35985	GTTTAATCGACCGAACCTCCGTCATGT	9	161.884
fdsnp52979	GATACTGCAACTTTACCTCCCTGTAAG	9	164.092
fdsnp36623	AATTCAATAACAGTTTCTCCTAACATC	9	164.638
fdsnp51372	TTTATCAACACTTCTACTCCAGATAGT	9	165.963
fdsnp52401	GCTACTCTAACGGCAGCTCCCCTCTGA	9	166.384
fdsnp36640	TAGTTCTTGACCTTTGCTCCTTTAACC	9	167.635
fdsnp50204	AAACCTCTAACTTGTACTCCACGGTGT	9	167.635
fdsnp13678	ATGCATATAACGTTTTCTCCACGTATT	9	167.896
fdsnp17774	TCTCTCTAGACACAAGCTCCTGTTCCT	9	167.896
fdsnp27122	AGTGTGCCCACCAGCCCTCCGTTTTAA	9	167.896
fsnp2925777	TGTACC(C/G)ACACAGTAACTCCTGTAGAG	9	167.896
fdsnp47864	CTATGCTTAACCTCCTCTCCTAGCACA	9	167.896
fdsnp39027	GGATCACCTACCACGTCTCCATACTGC	9	168.056
fdsnp57181	ACTGAGTAAACCGTTGCTCCACTCATG	9	168.206
fsnp2761260	(C/T)CCCCTCACACATCTTCTCCAGGAGGA	9	168.85
fsnp771827	ATACTTTT(T/C)ACAGCCCCTCCAATCTGG	9	169.247
fsnp1310772	GCTGCA(A/G)CAACTTGTCCTCCTATCTTC	9	171.307
fsnp452849	GTTGTCCC(T/C)ACCTTCCCTCCTAATGTT	9	171.459
fdsnp45445	GTAAGTTATACAGTACCTCCTGATGGG	9	171.459
fdsnp50954	GCAGGCAGTACAGTGTCTCCTTATATC	9	172.012
fsnp3260970	ATTTGTTTAACACGGTCTCCG(G/A)ACAAC	9	172.601
fdsnp2445	CTAACTTTAACAAGGGCTCCGCTTATA	9	173.014
fsnp439706	TCAAAGAGGACTAG(A/G)GCTCCCTTGACC	9	173.49
fdsnp5125	AAATCATAAACATACTCTCCACCTTTT	9	174.263
fsnp799688	GCAGC(G/A)GGAACAATCTCTCCTGAGGAG	9	174.263
fdsnp1031	ATGGCTTATACCACCACTCCCCTTAAA	9	176.42
fdsnp47808	CCCATTTCCACGACTCCTCCCATAAGG	9	176.42
fdsnp50873	CACTCACTAACACATCCTCCTAAACAT	9	178.157
fsnp86337	GTGAATGTGACACATTCTCCT(C/A)CTCAT	9	178.157
fsnp2130767	GTCACTGACAC(T/C)GTGACTCCTCGAAGC	9	179.554
fsnp593927	GCTGCAATAAC(G/C)TCTTCTCCAGACTGT	9	179.554
fsnp86330	GTGAATGTGACACA(T/A)TCTCCTCCTCAT	9	179.554
fdsnp6794	TATGAGCATACAGGAACTCCAAGCAGT	9	181.82
fdsnp56544	ACAATTTTTACATTTTCTCCCTTCATA	9	185.013
fdsnp36981	CCTCGCCCGACGCATCCTCCAATCCCA	9	186.897
fsnp839279	TAAGTATAAACTTT(T/C)CCTCCCGTTTCA	9	187.833
fsnp1265594	CATCGACTAACCTCGACTCCGTTCAG(G/C)	9	188.073
fdsnp21960	AGTGATTCTACTCCCCCTCCCCTCCCC	9	188.487
fdsnp14471	AAACAGATAACTCCTGCTCCAGAGGTG	9	191.579
fdsnp18380	AGGATAACTACAGTCACTCCAAACCGT	9	192.689
fdsnp14439	ATCAAGATAACCTTCACTCCAGTTTCA	9	193.124
fdsnp20244	TGAATCCTGACGCCAGCTCCTTATGTC	9	193.328
fsnp3007191	CATCAAGCCACATGT(G/T)CTCCAATTTTT	9	193.328
fdsnp45496	AGATACATGACACCGCCTCCCCTCCCC	9	193.495
fdsnp7980	GGTAAATATACTCTTACTCCTGTACTA	9	193.852
fmsnp2078242	A(G/A)CAAACCTACCCCACCTCCTTAGCTG	9	193.971
fdsnp5736	GACATTTTTACTAAAACTCCTCTCAGA	9	194.505
fdsnp23823	GATGTAAACACCGTCTCTCCTTGACAC	9	195.311
fdsnp11901	GTTATTTTAACATTGTCTCCTGTCATT	9	195.767
fdsnp31860	CGGTGGTTGACAGTTGCTCCACTTTAA	9	195.767
fdsnp46240	CACCTCCCCACCCCCCCTCCAATCACT	9	195.767
fmsnp1489945	CCCAGTC(C/T)AACCCTGCCTCCACTTCTC	9	195.963
fsnp193017	AGAGGTTGGACACTTCCTCCTGCC(A/G)AA	9	197.758
fdsnp3690	ACAAAGTCGACTAATCCTCCCCACCCT	9	197.758
fsnp798446	CGTAT(T/A)AACACGATTTCTCCCGAAGGG	9	198.084
fsnp1964080	ACGCCTGTAACATTGTCTCCCT(A/G)TCAA	9	198.144
fdsnp34959	TGAAAACAAACCTAGGCTCCTCACGAG	9	198.144
fsnp79029	GCC(C/T)CTCCAACACCCACTCCTCCCCGC	9	198.144
fdsnp9741	CATCTCTGTACATACTCTCCTGTCTAA	9	198.144
fdsnp6874	ACTAGTTTTACACATTCTCCCTAGTGG	9	198.419
fsnp1329343	G(G/A)CGAGTGCACGAGTACTCCATCTTGC	9	198.531
fdsnp39032	CATATCTTGACTACGTCTCCTTGTAAA	9	198.87
fdsnp41466	CAAGCACACACACGCTCTCCACACAAT	9	198.87
fsnp922007	AAAGTTATAACGAA(T/C)CCTCCAAATTCA	9	198.87
fdsnp11650	ATACACTTAACCTTTTCTCCTATTCTT	9	198.971
fdsnp23504	AATAGATTCACTTTTGCTCCCTTCCTC	9	198.971
fdsnp17660	ATGAGGTCTACACAAGCTCCTTGCTTG	9	199.231
fsnp1946466	TATCTCCAAACA(A/G)TATCTCCAAACTTA	9	199.231
fsnp2158381	AACA(A/T)ACTGACGGCAGCTCCATCGCAT	9	199.231
fdsnp42064	CATAAGATGACTCCTCCTCCACTTCCC	9	199.231
fdsnp48171	ATGCTTATAACAGAAACTCCTGAGGGA	9	199.231
fdsnp48974	ATTCCCCCTACCCCTCCTCCCTCGCCT	9	199.231
fdsnp499	AAAACACACACAATATCTCCATTTGCT	9	200.602
fdsnp40581	TAACAATTAACGATCACTCCAATGGTT	9	202.66
fsnp2725087	AGATCAC(T/G)GACGTCGGCTCCTCAGTGT	9	203.819
fdsnp46475	CTCCTTGCCACCCCCCCTCCCATCCCT	9	204.407
fdsnp10021	CTCACCCTCACCCATACTCCCATGTTT	10	0
fdsnp7155	GATTTCACAACATTCCCTCCCTCTTTA	10	1.582
fdsnp53892	AAGTCGGTAACCGGTACTCCGTACCAT	10	3.424
fdsnp29619	CAATCTGGGACATTTCCTCCTCTGAAC	10	4.098
fdsnp54492	TTTGCTTGGACGTTTTCTCCTACGTGA	10	4.098
fdsnp48289	ATCCCACGGACCATCGCTCCCTCACAC	10	5.508
fdsnp488	AACCTATGAACTAACACTCCCTTCTGT	10	5.508
fdsnp41524	AAACAAACCACTTCTACTCCTTTGTCA	10	7.263
fdsnp49986	ATTACTCGAACCTCAGCTCCTTACAAT	10	7.263
fdsnp55770	GGGGATAAGACATTTACTCCTCTAATC	10	7.263
fdsnp18384	TCTTACCTTACTCCACCTCCCGCTTCA	10	7.638
fsnp1943725	TCCTTCAGAACTACCACTCCACGCT(G/C)T	10	7.638
fdsnp24096	ACTAAAGAAACGTGCTCTCCGTTTCCA	10	7.638
fdsnp26349	ATCTCTTGGACTACCCCTCCACCTCGA	10	7.638
fdsnp17432	ATTTTATCCACCCCTGCTCCCCGCTCT	10	8.893
fdsnp53732	AACCAGGAAACACTCCCTCCTATTTAC	10	9.337
fdsnp53978	CATGAAACTACTGAAACTCCGACCCCG	10	9.808
fdsnp12562	CATCCAGCCACCATCCCTCCCTTCCTA	10	10.218
fdsnp18206	TGCAGGACTACTTGATCTCCTCTCAAC	10	10.218
fsnp1943712	TCCTTCAGAACT(A/G)CCACTCCACGCTGT	10	10.218
fdsnp26118	ATAGCCAATACATGTCCTCCCGTCAAA	10	10.218
fsnp267596	TC(T/G)GGAAGAACACTTACTCCATTCAAA	10	10.743
fdsnp16883	TGTAACTTTACTGGCTCTCCTTACACG	10	11.068
fmsnp2004231	CTGACCAAAACACGGTCTCCTGTG(G/A)AG	10	11.439
fsnp637057	TAAACTCTGACAATTTCTCCAA(T/C)TTCC	10	11.52
fdsnp22056	TAAAACTACACAAAATCTCCAACCTCC	10	11.831
fsnp1921383	AGAAATGTCACT(A/C)ATACTCCTACAGTG	10	12.558
fdsnp31181	ATGAGATGTACATGCACTCCTACATGC	10	12.558
fdsnp45393	TAAATGATTACTTCTCCTCCCTTGTGT	10	12.558
fdsnp50089	TGCAGTCAAACTTTTTCTCCGAAACAT	10	12.772
fdsnp14577	ACGCGACATACTCTCGCTCCCAATTTC	10	13.392
fdsnp2330	CGATCATTAACAGCATCTCCAGCCGAT	10	13.392
fdsnp47916	TAGAGCCTCACACAACCTCCTCCCTCT	10	13.392
fdsnp6964	TATTACATGACCAATTCTCCTTCTTTC	10	15.568
fdsnp15496	AATTACATGACCACTTCTCCTCCAACC	10	15.621
fdsnp3478	ATATACATGACCAATTCTCCTCCTAAA	10	15.621
fdsnp28026	TGTTATGTAACCAATTCTCCTCTTTCC	10	15.738
fdsnp40604	TATAAAATGACCAATTCTCCTCCTTCC	10	15.738
fdsnp44874	GTGGCTAACACTAATACTCCAGGTCTG	10	16.241
fsnp766525	CGATAATCAACCTACACTCCCTACA(A/T)A	10	16.547
fdsnp25129	CCAGAGCGTACACCTCCTCCTTTATAA	10	16.852
fdsnp45432	TGTGGTTACACATAACCTCCAATTCTC	10	17.629
fdsnp47926	GCTCAGTTAACTTGTTCTCCCTTTCAT	10	17.629
fsnp2782324	CAGC(G/A)TCAGACATTTGCTCCATCTGTG	10	17.897
fsnp3118427	TAGGCAGTGAC(T/G)TCTACTCCTTGAATA	10	17.897
fdsnp26068	GGGTTATCAACCCCTCCTCCCCCTCCA	10	18.185
fdsnp30079	AACGAGTGAACCCACTCTCCGGTAGCA	10	18.796
fdsnp33251	TTATTGGGAACTCTTACTCCTTACAGG	10	18.796
fmsnp1991709	TAC(G/A)CTCGCACATCTCCTCCCCTTCCA	10	19.339
fdsnp9537	AAAGATCGAACAACTACTCCCTGATCC	10	19.532
fdsnp22061	AAGAAAGTTACTTTTGCTCCAGTCTAG	10	20.252
fdsnp55887	CCATTGGAAACATGCCCTCCAGTGTCG	10	38.41
fdsnp40764	TACAGCTATACACCCCCTCCATCACAA	10	39.174
fdsnp57476	CCATACTGTACACGCTCTCCCTTTAAT	10	39.174
fdsnp57407	ATTAGATAAACTACAGCTCCACACAAA	10	40.021
fdsnp26729	AGTTCCTGTACGTGCTCTCCTTGATGA	10	40.559
fmsnp1660126	AGCTTTA(G/A)TACCTCCTCTCCACATCAA	10	40.926
fsnp2595647	GGAGG(G/A)GTGACTCCAGCTCCGAGGTCA	10	41.115
fdsnp45605	AGCTATTAGACATGTCCTCCCCAAAAC	10	41.115
fsnp3044762	AC(G/A)GATCATACACTTCCTCCGGTTAGC	10	41.481
fdsnp39609	ATTTCTTATACATCTCCTCCCCCACCA	10	41.481
fsnp2371138	A(T/C)TCCATTGACTTTGCCTCCATGAGGA	10	42.205
fdsnp53728	AAACATTACACAATGTCTCCATATACG	10	43.179
fmsnp2371159	ATTCCATTGACTTTGCCTCCAT(G/T)AGGA	10	43.637
fdsnp21983	TCTTCAGTGACTTTCTCTCCGAGACCC	10	44.062
fdsnp41368	CAAGTAAACACTGGGCCTCCCAAAATT	10	50.878
fdsnp52716	ATTTTTACCACAGAAACTCCCCTTCTG	10	50.878
fmsnp2871029	TGAGCGAGTACTCT(T/G)GCTCCTGTGACC	10	54.724
fdsnp34097	CATCAAGCCACCTTTACTCCCCTCCAT	10	57.392
fdsnp42456	TGATACGTTACAGACACTCCGTTGAGA	10	59.095
fdsnp20251	GGCTCTCATACGTTCACTCCGTCACCT	10	65.135
fdsnp29544	TGAAAAATGACTGTGGCTCCTATACAG	10	66.086
fdsnp2312	TGACTTTTGACTGTGGCTCCTATACTT	10	66.482
fdsnp16483	GGGGGGTTAACTATTCCTCCATCCTTC	10	66.855
fdsnp21014	GAGTACTGTACATCCGCTCCAAGCTAG	10	67.366
fsnp99823	ATGATGA(G/T)TACGTTGACTCCACGCCAG	10	67.366
fdsnp1039	ATATCAGTCACATTCACTCCAAGTGTC	10	68.358
fdsnp17319	CACACACTAACCACTACTCCAACAATA	10	68.358
fdsnp49554	TTACTATTGACTTTCTCTCCCGCATTG	10	68.755
fsnp578620	GCCAAATAAACAC(C/T)TTCTCCAACTCTG	10	68.755
fsnp1860048	CATCACTGAACATACTCTCCC(T/G)AGCCT	10	69.46
fdsnp11985	CTTGTAACCACTCAATCTCCTGGTTAC	10	69.75
fmsnp359205	(A/G)TGTTGTTCACTTACACTCCATTGATG	10	69.954
fsnp359231	ATGTTGTTCACTTACACTCCATTGAT(G/A)	10	71.035
fdsnp54569	TCGTATCAGACTCCTCCTCCATTATGT	10	71.62
fsnp1328324	CATGTTTA(C/A)ACATTGTCTCCTGTGTAT	10	72.269
fmsnp1923857	AT(C/T)TAACGTACAATTTCTCCTACGATA	10	72.506
fmsnp848024	CTCTCACAGAC(C/T)CCATCTCCATCTGAG	10	72.769
fmsnp667891	TCTGGATAGACCATCGCTCCAA(G/A)CACT	10	73.507
fdsnp55451	AGATAATAGACCTTCTCTCCCCGCCCC	10	74.004
fsnp1390821	(T/A)TCATTGAAACCATAACTCCTAGTACA	10	74.556
fsnp2647845	AAAGACCCGACA(G/T)TTCCTCCGTGTTCG	10	74.94
fdsnp38154	CTGGCTTTGACTGACCCTCCAACTTCT	10	75.183
fdsnp31825	ATCATCTATACGCATTCTCCCAAGTCC	10	75.562
fdsnp49061	CTACCTCCCACCCTACCTCCACCCCTC	10	76.784
fsnp1011470	ACGGCAAACACTTTACCTCCTTCCGG(A/G)	10	77.533
fsnp1011446	AC(G/T)GCAAACACTTTACCTCCTTCCGGA	10	77.973
fdsnp14957	AGATACCCCACTCTCCCTCCACGCTCT	10	78.373
fdsnp14793	TTGCCATGCACCCCCCCTCCACCCCAC	10	78.756
fdsnp24738	TTAAGTGCCACCCGAGCTCCTTAATGT	10	79.002
fdsnp45545	CCCGCCTGTACACCCCCTCCTCTCCCT	10	79.002
fsnp3002059	TTTGAGGCCACCA(C/G)AGCTCCAAGTGTG	10	79.219
fdsnp15989	TGCTAACATACTACACCTCCCACATAG	10	79.257
fdsnp5831	TCTTTGAACACTTTGACTCCAGAACCT	10	79.257
fdsnp29702	ACCCCCCACACCCCCCCTCCGGTGAGA	10	79.462
fsnp1164324	TTAACG(A/C)TCACATGCACTCCACACGAG	10	79.659
fdsnp30797	CTTTCAACAACATCGACTCCGCTAGGT	10	79.659
fsnp2352561	(G/C)TTTGATTAACAAGTCCTCCATTGCTT	10	80.173
fsnp843257	TTTAAACTAACAACTTCTCCTTC(G/A)CGA	10	80.446
fdsnp12832	AATAAGTCAACGTTTACTCCGATACAA	10	80.679
fsnp144580	GTACACTGTACTGTACCTCCTTCCA(C/T)C	10	80.679
fsnp2643479	AAATGCCAGACACTCCCTCC(G/C)AAGATG	10	80.679
fdsnp54336	AGGAAAACTACAGTAGCTCCTCTGCAG	10	80.679
fdsnp57351	AGACCTAAAACACTACCTCCTCCCACC	10	80.679
fdsnp7869	CTCCCCCCCACCACCTCTCCCTCCACC	10	80.679
fsnp2327641	G(G/A)AGTTAAAACAGTTTCTCCTTGGACA	10	81.507
fdsnp28310	CATCCTCTTACTCCTCCTCCTCAAAGA	10	81.507
fdsnp36319	GGCTTTTCAACTGGCTCTCCATATACT	10	81.507
fsnp676611	TGAGCAGCTACACCAGCTCCA(T/G)CATGA	10	81.507
fmsnp2601273	TAGCATTACACCCAG(C/T)CTCCTACTTTA	10	81.683
fsnp466175	TGGGTGAGGACATACACTCCATG(G/A)GTG	10	83.118
fdsnp41009	TTGGTCCCCACCAAGCCTCCAACATAT	10	83.478
fmsnp431175	TTACTCCACACAATA(C/A)CTCCTTGGAGT	10	83.835
fmsnp3009563	ATAAAATTAAC(T/A)TTTTCTCCTCCCTCC	10	85.056
fsnp2567469	TAGTTACAAACCCCA(T/C)CTCCTAACATG	10	86.729
fsnp791470	CATTTCAGGACTAAAACTCCTC(G/A)CATA	10	87.014
fdsnp12361	ACGACTCAAACCCCCCCTCCCCCCTCC	10	87.588
fdsnp18721	CGGCTCTTAACAGCCCCTCCTCCAATC	10	88.081
fdsnp36191	TTGTTTTTTACAATCCCTCCAATATGC	10	88.081
fsnp1006326	TGAATTATAACA(A/G)TAGCTCCAAATCCA	10	88.781
fdsnp36429	GGAAAATCCACTATTTCTCCGGGTATA	10	89.62
fsnp1055549	GATATTCCCACTCC(C/A)CCTCCCCCAATT	10	90.089
fdsnp3366	AGTATCATCACTCTTCCTCCATCTAAC	10	90.316
fdsnp52304	CCTTTCTCTACTCCTCCTCCACTCTCC	10	101.253
fdsnp53884	ACACACTCCACCCCCCCTCCTCTCCCA	10	101.465
fsnp1016333	CC(C/T)TATCTAACGTCATCTCCTATCCCC	10	104.917
fsnp654850	CCACTCCCTACCCCCACTCCCT(A/G)CCCT	10	105.824
fsnp2424950	GT(T/C)GATGGAACAACTTCTCCTAAGTAG	10	106.291
fdsnp20414	CTACCTCTTACCCTCCCTCCAACTCTC	10	106.69
fsnp133277	GAGGAGAG(A/G)ACTAGTACTCCTGGGGTC	10	106.773
fsnp1684646	ACTTATTAAAC(A/G)AATCCTCCGATTTTA	10	106.776
fsnp2404806	(G/A)AGCTTTATACTATTCCTCCATCCAAC	10	108.018
fsnp2086453	CAAA(T/A)ATCAACACTCCCTCCTCTCGGA	10	108.655
fsnp654854	CCACTCCCTACCCCCACTCCCTACCC(T/A)	10	109.778
fdsnp1500	TACAGATTTACTTTTCCTCCATTAAGT	10	116.216
fsnp2414504	ATCAT(G/A)AGAACCTACACTCCGTGGGTT	10	116.559
fsnp3099437	AT(T/A)CTTTGTACCTCTTCTCCTTTTAAC	10	116.941
fdsnp43436	GCATCCCGCACCCACGCTCCCTTCTAT	10	116.941
fsnp2178309	CCTGGC(G/A)GTACGGAACCTCCCAATTAT	10	117.73
fdsnp12799	AAAGGGAAAACCCTTACTCCCAATATA	10	118.087
fdsnp16979	TATCTGTAAACTGTCACTCCAGATAAA	10	118.396
fdsnp17715	ACTGGATGAACTGACTCTCCGTTTAAT	10	120.747
fdsnp57676	CATTATTAAACCCCCACTCCCAGAGAA	10	120.996
fdsnp10450	TGAGGGAACACTTTCTCTCCAACTATT	10	121.449
fdsnp37285	ATTATTGAAACCCCCACTCCCAGAGAA	10	121.757
fdsnp7936	ATATTACACACCAGGGCTCCCTGACCT	10	121.757
fdsnp52604	GTTTGTAGTACAACTGCTCCATCACCC	10	122.012
fsnp1837590	(G/A)GTTTCATAACATTACCTCCAAAATTG	10	122.637
fdsnp46247	AGAAAATTGACAAAATCTCCGGGTCAC	10	122.823
fdsnp31023	ATGTTTAATACCATAACTCCTAAGGTT	10	124.147
fmsnp2113289	TA(A/C)TTCTCTACCATGTCTCCTCTCAGA	10	124.461
fsnp1645776	TACACAAGAACATTTACTCCA(A/G)CACCG	10	125.018
fsnp698726	TTGCAAAGGACAGCGCCTCCAAT(T/C)GCT	10	125.475
fdsnp27768	TCATTGTCAACCAGATCTCCTTCATAT	10	125.775
fsnp839320	A(G/A)CATACATACCTCAGCTCCGATAACA	10	126.741
fdsnp320	GGGGGGACAACCTATTCTCCTGACCTC	10	126.981
fsnp1631581	A(G/A)GACACAAACATCCACTCCCTTATTT	10	127.099
fsnp3079510	C(A/G)AGGGATAACACTAGCTCCTCTGGAG	10	127.327
fsnp1282476	TTAACA(G/T)GTACAGCAGCTCCACACTGA	10	127.519
fsnp1461554	CTCTTATTAACCCCTCCTCC(A/G)CCCATC	10	127.519
fdsnp39553	ATCACCTGTACCTCTGCTCCTTCACTC	10	127.519
fdsnp47076	AACTTGATCACAATGGCTCCACTGCAG	10	127.519
fsnp698717	TTGCAAAGGACAGC(G/A)CCTCCAATTGCT	10	127.519
fsnp2229502	TGAAATC(T/C)AACACCACCTCCCATGGAC	10	128.246
fdsnp13773	ATGATAGGGACTCCCCCTCCCTCTCCC	10	128.481
fdsnp12123	AAACCAACCACCACAACTCCAAAATTT	10	132.274
fdsnp44172	ACTATCACTACTCTCTCTCCTTTTTGA	10	137.693
fsnp485100	TATGTCCTTACTTAGCCTCCT(T/C)TAAGT	10	139.828
fsnp485103	TATGTCCTTACTTAGCCTCCTTTA(A/C)GT	10	140.249
fsnp177793	T(A/T)TACGTACACACCTGCTCCTACAAGA	10	141.678
fdsnp52973	GTACTTTCCACTTCCACTCCTTCCATT	10	143.229
fdsnp3888	CTCCCTTTCACCCTTCCTCCTGCACCA	10	143.546
fdsnp24801	GTGACGCACACTGTAACTCCGCCCGCA	10	145.612
fdsnp22465	ATTGAGCTAACACTCACTCCCACACAT	10	150.495
fdsnp54351	TCTTGACTCACCGACACTCCCTCAAAG	10	152.925
fsnp2829133	CTGCAGCCGACGTTCACTCCGC(G/A)CGTC	10	154.596
fdsnp1528	TTGTTCCAGACTTCGGCTCCAACTAAT	10	156.322
fmsnp449062	C(A/C)TCTCGTGACTCCCTCTCCTCGTTCC	10	157.574
fmsnp449086	CATCTCGTGACTCCCTCTCCTCGTT(C/T)C	10	158.06
fsnp656075	CATTA(A/C)CCGACTGAACCTCCATGCAAT	10	158.645
fdsnp32217	TTTTGATCAACTTCTACTCCATTATGA	10	159.267
fsnp2624962	GAGGGATCGACTCTAACTCCACAAT(A/G)T	10	159.954
fmsnp2565270	TCC(T/C)CTTAGACTTACCCTCCAAGTTAT	10	161.15
fsnp860519	CTCCC(A/G)ACCACAGTGCCTCCTGACTAT	10	161.579
fdsnp12696	CATTTTTTCACATTAGCTCCTATCTAC	10	161.776
fmsnp540679	TACTGTA(A/G)CACGGATACTCCACAGAGT	10	161.957
fsnp2552761	TATTAAATCACAGCTTCTCCAA(C/T)AATG	10	162.561
fmsnp540678	TACTGT(A/G)ACACGGATACTCCACAGAGT	10	162.807
fdsnp35760	GGCTTGTATACCTCTTCTCCCAGCTCC	10	163.506
fdsnp49826	ATGCTAAATACACCCCCTCCCCAGGAA	10	163.506
fsnp390769	A(C/T)GTTAAAAACAACTGCTCCAAATATA	10	164.388
fdsnp6565	CACGCCCTCACTCCCCCTCCCCACACC	10	164.388
fsnp184295	CTCTCTCTCACTGACCCTCCCTT(T/G)AAT	10	165.527
fmsnp75536	CACCAAGTGACCTTTCCTCC(G/A)AAGTTT	10	169.006
fdsnp51043	TAGCGCCAGACGACATCTCCAACAAGA	10	169.194
fdsnp38235	ATTTACTTAACTTTTTCTCCCTTACCT	10	169.524
fsnp1067256	TTC(G/C)GGCATACAAAAACTCCCTCTTTC	10	170.247
fsnp933982	C(A/C)CCACCACACCAGATCTCCCATCACG	10	170.247
fsnp3184281	AAACAGGGAACT(G/A)GAGCTCCCTTATTG	10	170.535
fdsnp44199	AAGGGATGTACCCTCTCTCCACCTCCC	10	171.314
fsnp1206552	ACACAG(C/G)TTACACTCCCTCCCCATACT	10	171.914
fdsnp54295	AACACTCCTACTAACACTCCCTCTGAT	10	171.914
fdsnp712	ATGCAATTTACCATTACTCCTGGTCAA	10	172.144
fdsnp35187	ATCAGGACTACACCCTCTCCATTCAAA	10	172.919
fdsnp20475	AACAAAACAACCTTTACTCCATTTATC	10	173.155
fdsnp12421	AGTTGTTTAACAGTTCCTCCCCCCCAT	10	173.424
fdsnp29843	CCAAGTATTACTAATTCTCCCAATTCT	10	173.424
fsnp1283628	GGGATTAAAACCCAGGCTCCTGCT(C/T)TG	10	173.773
fsnp1159226	GCACCTAAAAC(T/A)GTCTCTCCCATACCA	10	176.897
fdsnp35178	TGAACAAGTACAATTCCTCCTTCTCCA	10	177.533
fsnp2759975	GAGATATTTAC(T/G)TCTGCTCCTTTATAT	10	178.309
fdsnp50834	GGTCAGAAAACAGTTTCTCCTCAGTTG	10	178.768
fdsnp15959	GGAGACAGAACTTAGCCTCCTGACCAA	10	179.433
fsnp3160463	GAGGCAAC(A/T)ACAAACACTCCTGCCAAC	10	179.433
fsnp2759966	GA(G/T)ATATTTACTTCTGCTCCTTTATAT	10	180.069
fdsnp32020	GATGGTTGTACTGCCCCTCCTGGCACT	10	181.381
fsnp1791604	ATCTTTCTGACAATGTCTCCTC(A/G)CCTC	10	182.325
fdsnp27473	TGCTTTGTCACAACTGCTCCTTCCTTT	10	182.704
fdsnp53105	GAAATAAAGACAAATACTCCAGGAGTT	10	182.704
fdsnp1244	ACTCCCTGAACAACAACTCCTTGTTCA	10	183.696
fsnp2411645	CACACTCC(T/A)ACAATATCTCCCTTTGAG	10	184.168
fdsnp56538	GAGACCGTAACTTCCTCTCCGGTGTCC	10	184.76
fmsnp1281131	AAAAGTGTAAC(G/A)CAAACTCCTCCGAGA	10	185.938
fdsnp38574	TGTTACTTAACCTGGCCTCCAAATTAA	10	187.64
fdsnp43335	TTCAGTTCTACCAGCTCTCCTTAAATG	10	188.368
fdsnp31722	CCGTCACACACCCCCTCTCCCCTCACC	10	189.001
fdsnp43966	ATATACAGTACTTCAACTCCACCATAA	10	192.423
fsnp2073698	TTTTCCTTCACACCTACTCC(C/A)GGCAGA	10	192.509
fdsnp36511	ATGAACGATACAGTCTCTCCTTTTCCT	10	192.887
fsnp2646703	TGGC(C/T)AAACACCAGTTCTCCTTGAAGA	10	193.516
fdsnp50688	ATGAGAGACACAACTCCTCCTCCTCCC	10	195.052
fdsnp34358	GACACAACAACAACCCCTCCCCCACCC	10	199.708
fdsnp12858	GAGTATAAGACTCAGCCTCCTGCATTC	10	202.064
fdsnp31112	GGTTGGGCGACTGCCCCTCCTGCTTTG	10	202.064
fdsnp3586	TGAAATGGAACATAATCTCCAAGAGAA	10	204.006
fsnp3089708	ATTTAGTAAACTCACACTCC(T/C)TGCATC	10	205.988
fsnp3089688	(A/C)TTTAGTAAACTCACACTCCTTGCATC	10	206.499
fsnp691991	AATCCTTGTAC(T/C)ATTCCTCCTATTTTC	10	213.237
fdsnp32481	TTTCTAGAGACTGATCCTCCATATTAT	10	213.659
fdsnp23064	AAGTGAGTAACCCCCCCTCCCCGCCAG	10	214.785
fsnp1033245	TATGCACACACA(C/T)AATCTCCAAAGAAT	10	215.937
fdsnp47333	TTAACTTTCACTCTCTCTCCCATAGTT	10	220.894
fsnp2128739	CGCAGGGT(C/T)ACACCCGCTCCTATATTA	10	222.372
fdsnp4860	CACACTAAGACAACCCCTCCTATACTT	10	223.795
fdsnp12652	AGGTTTTGCACTTCACCTCCTCACCTT	10	229.917
fdsnp55825	TCTCTTGTGACATATTCTCCACTTATC	10	229.917
fsnp2257690	CCCTCTA(A/G)GACTTATACTCCATGATCA	10	230.793
fsnp78618	CTATATCCCACCCACTCTCCTTCC(C/A)TG	10	239.828
fdsnp21821	AAAACATTTACACTAACTCCTGCTTGA	10	244.13
fdsnp38532	ATCAAAGTAACATTTACTCCGATATTC	10	247.991
fdsnp5993	TGTTACTGTACGTCAACTCCTCAGAAG	10	247.991
fsnp2995068	AAGTTAGTGACAGGA(G/T)CTCCATACCAT	10	248.954
fdsnp50044	ATGTTGTACACCATTCCTCCACCATTT	10	249.961
fdsnp1096	GTAAAAATAACCATTTCTCCAAAGCCG	10	250.908
fdsnp34925	TCCCCCATCACAAGCCCTCCCCTTAAC	10	251.34
fdsnp9354	TCTCCATTGACTTATACTCCAAATCCG	10	252.442
fdsnp39188	TTTAAGAGAACCTCTTCTCCAATTTTC	10	252.765
fsnp1807614	AATACATCAACAGGCTCTCCG(T/C)GTGGG	10	253.157
fsnp1807593	(A/T)ATACATCAACAGGCTCTCCGTGTGGG	10	253.334
fsnp2602748	ACTGG(A/G)GCTACCATTGCTCCAAGCTGT	10	254.721
fdsnp25737	ACTAACCCCACCCCTTCTCCCCAACCA	10	261.342
fdsnp597	GTCCCCCCCACCTCAACTCCCCACCTC	10	261.342
fdsnp16257	CGCTCCACCACCCCCCCTCCCGTATGC	10	261.527
fmsnp2846378	TATGTCGCTACTAC(A/T)ACTCCAGATACT	10	261.771
fdsnp42530	GGTCTGGGAACCACCACTCCACACTTT	10	262.254
fdsnp35801	ACTTGGACAACTATCACTCCCTAATCC	10	262.591
fdsnp31078	GAATCCCTGACCCCCCCTCCACCCCCA	10	263.097
fdsnp41930	CCCGGTCACACACCCCCTCCCCCCAAA	10	263.097
fsnp2724528	GGCAGTACCACTCAA(C/A)CTCCACAATAC	10	263.345
fsnp1206921	CTACATGTAACTCTCTCTCCCTCT(C/T)AA	10	263.575
fsnp1508878	AAAACTTGAACAT(C/A)AACTCCATTGCCA	10	263.575
fdsnp19756	ACTACTTGTACTAGTACTCCGGGCATT	10	263.575
fsnp199351	CTTTTGTACACCT(G/A)TTCTCCTGTCAAA	10	263.575
fdsnp22771	CGTACACATACAATGACTCCGTTGACT	10	263.575
fsnp2339824	GAGTACC(G/T)AACAACCCCTCCCATCGGG	10	263.575
fsnp2507816	TGTAC(T/A)CTTACCGGTACTCCGCCATTG	10	263.575
fdsnp37496	AATTTCAAGACAATATCTCCAGAATGA	10	263.575
fdsnp42269	CAATGACAAACGCACTCTCCATTAGCT	10	263.575
fdsnp55506	AATGGCGTAACCCCCCCTCCCCTCCCC	10	263.575
fdsnp6996	AAACGTTATACCATGACTCCTGCTATC	10	263.575
fdsnp9620	TCGCTTCTGACCATCTCTCCACGGCTT	10	263.575
fsnp1507175	GTATATTGTAC(T/G)TTTTCTCCCTTTCAA	10	263.897
fdsnp20294	ACCACAAACACCCTACCTCCTTCACAC	10	263.897
fsnp2545722	ATC(C/T)ACCTTACTTGGTCTCCTGGTTCA	10	263.897
fdsnp19854	TCCTCACCCACGGATACTCCAAAGAAG	10	264.169
fdsnp48430	TAATTGTTCACCAACTCTCCTCTCGTC	10	264.169
fmsnp2647434	GTATAG(G/A)ATACAATCCCTCCCTCATCA	10	264.387
fdsnp10435	TATTCAGCTACAACAACTCCTGGGGTA	10	264.59
fdsnp19254	GCTCATGAGACTGCTTCTCCATGATTC	10	264.59
fdsnp51563	CACTATGCAACATAAACTCCATGGTTA	10	264.59
fdsnp5655	ATCACACTAACACCCTCTCCTCTATAT	10	264.59
fsnp1677051	AAA(A/T)TCATGACATTTACTCCCAGCTTC	10	264.737
fdsnp15787	TTTGTGCATACAACTGCTCCAGTGAAG	10	265.068
fsnp3229858	TTTATTACGACTG(C/T)GGCTCCAATGTTT	10	265.068
fsnp1677068	AAAATCATGACATTTACTCC(C/A)AGCTTC	10	265.122
fdsnp20711	ACCTAGTTTACCTCTGCTCCTTTCAAC	10	265.481
fdsnp57172	AATATGTAAACAATCACTCCCTTCTTC	10	265.481
fdsnp10878	TCAAATTCTACACATACTCCTTCACAA	10	265.597
fsnp134858	ATACTAGAAACCTCATCTCCTCC(A/G)GTT	10	265.597
fdsnp2596	ACTAGTATAACAACACCTCCAAAGCTA	10	265.597
fdsnp11063	CAAGATCAAACATTTGCTCCAAAAGTT	10	266.021
fsnp2899011	TGGCTTAGAACTGGCACTCCAACA(C/T)AG	10	266.021
fdsnp48469	TGAACTTTAACGACTTCTCCCAGTTAC	10	266.021
fdsnp9385	TATATAGCCACACCTCCTCCACACCTC	10	266.261
fsnp2955404	TCGTTCGTGACGCA(C/A)ACTCCAAATATA	10	266.454
fsnp2031586	T(A/T)AAACTTGACTGTATCTCCTGGAGCT	10	266.565
fsnp2918181	TCTGAGTGCACAATAACTCCAGGA(C/T)TA	10	266.565
fsnp1379096	ATATTCTAAACCCAGCCTCC(T/A)CCTCTC	10	266.72
fsnp2713490	CAAAATATTACCAAGCCTCC(A/G)GAAAAT	10	266.904
fdsnp1106	ATCCCTTCTACTGTCCCTCCCCTTTTC	10	267.238
fsnp1379097	ATATTCTAAACCCAGCCTCCT(C/A)CTCTC	10	267.238
fsnp1747722	AGTGATGCCACTCCC(C/T)CTCCCTGTCCA	10	267.238
fdsnp23420	TCGTCTTCCACATACCCTCCAAAGTTT	10	267.238
fdsnp23510	TCATATGTAACCCTACCTCCAGAAAGA	10	267.238
fsnp2734471	TGGATGTCTACCTGCCCTCCTT(C/T)GAGA	10	267.238
fsnp3089654	TGCCAATTAACATATCCTCC(C/T)AGCCAA	10	267.238
fdsnp40136	TGCCGCCCTACAGATGCTCCTCTTGCC	10	267.238
fdsnp40263	GCAAGTTTTACACTTCCTCCTCTGCAA	10	267.238
fdsnp41480	CCGTTTCTAACCCCCCCTCCCCAACTT	10	267.238
fdsnp48757	ATAACCTTCACCGGTCCTCCTTACTTG	10	267.238
fsnp537832	GAATGTTCGACGTAACCTCCCC(T/A)AGGT	10	267.238
fsnp73055	TTGCCGTCCACATTCCCTCCTGA(T/A)AAT	10	267.238
fdsnp12420	TATTTGATAACCCCACCTCCATATCTT	10	267.395
fdsnp8085	TAAAAAACTACCGTTTCTCCTCTACAA	10	267.604
fsnp2146332	TAAATATCAACTTTGCCTCCATCT(A/T)AG	10	267.725
fdsnp28694	TATTTCAAGACAAGTCCTCCCCCTTCC	10	267.725
fdsnp40199	CGAGCTTGGACCGGTGCTCCTCTGTCA	10	267.725
fdsnp52301	CTCACACTGACAGCAGCTCCGACTAAA	10	267.725
fdsnp52505	ATCTGATCTACCATTTCTCCTAGATTT	10	267.725
fdsnp54760	TTGTTAAACACAATGACTCCTGTAGTA	10	267.725
fdsnp28108	ACATTTACTACATGAACTCCTCGTTGT	10	267.907
fdsnp55901	ATGTCAATAACAGTTCCTCCTATGGCC	10	267.907
fdsnp17366	CACACATCCACCCCCCCTCCCACCTCC	10	268.553
fsnp2017733	CTCCACCAAACTACAACTCCGCGGAC(C/T)	10	268.553
fdsnp3629	CTGGAGGTTACCTGCTCTCCCGATCTG	10	268.553
fsnp480821	ATTTTTCT(A/T)ACATCGGCTCCGACTTGT	10	268.553
fdsnp34653	ATTAGGCCTACTTATTCTCCACATTCA	10	268.802
fdsnp34701	CCAAATACAACCCCCCCTCCCCCGGAC	10	268.802
fsnp1403221	TACCCAT(T/C)GACCTGATCTCCACAAGAT	10	269.087
fdsnp53073	ATTCTTTCAACCTCGCCTCCCAACTAC	10	269.087
fdsnp47154	ACCACCGCCACACCCCCTCCCCCATGC	10	269.503
fdsnp47323	GCCTTCGGCACATGCCCTCCTGGTATT	10	269.815
fsnp2031597	TAAAACTTGACT(G/T)TATCTCCTGGAGCT	10	270.789
fdsnp43648	ATGATATTCACATTATCTCCTCTGGAA	10	270.789
fmsnp1403215	T(A/G)CCCATTGACCTGATCTCCACAAGAT	10	271.121
fsnp1224147	ATATATCTCACCGGAACTCCAACG(T/C)TA	11	0
fsnp1367845	G(G/T)AAACTGGACTTAGTCTCCCTGATCA	11	1.639
fsnp1066863	CCGTCTAAAACTGAC(T/C)CTCCAGCTCCT	11	2.849
fmsnp1379142	TGTATTGGAACA(T/C)CTGCTCCACCCAGC	11	5.207
fsnp2794916	TATCAACAAACTAA(T/G)CCTCCACAGTCA	11	5.577
fdsnp42740	CCACACTCCACCACTCCTCCCCACCAC	11	5.577
fdsnp56590	ATTTCCTTCACATTTTCTCCTTTTGTA	11	5.577
fsnp912568	CTCTTAGGTACTACGCCTCCACGCT(T/C)C	11	5.577
fsnp2177560	AGAAGCTACACTG(G/T)CTCTCCAATAGTC	11	6.616
fmsnp1580688	ATC(A/G)AGCAAACTCTCGCTCCTCGGCAG	11	9.6
fsnp496126	TTAT(G/A)CCCAACTGTCACTCCTATAACT	11	12.27
fsnp1153424	TCTTCTTGAACCTT(T/A)ACTCCGACATAC	11	14.325
fsnp531365	GGAGCTTT(T/A)ACTTACTCTCCCTAGGTG	11	14.99
fmsnp167421	TCTGCCACCACTTACCCTCCTACC(A/G)GT	11	15.681
fmsnp167409	TCTGCCACCACT(T/A)ACCCTCCTACCAGT	11	15.914
fsnp1577175	(C/T)CACCCTTCACTGATTCTCCAAAATTT	11	16.141
fsnp1945619	CT(A/T)ACAGACACCCTCCCTCCCCCTCAT	11	16.141
fsnp1914339	AGTCTCTACACATTA(G/A)CTCCCCTCCCA	11	16.183
fdsnp2775	AAACTTTGAACTACTTCTCCTTTCTCT	11	16.183
fdsnp4934	CCGTCGAGTACAGTATCTCCAACAGGC	11	29.097
fdsnp50143	GTTCATCCAACATTATCTCCACCCTTT	11	31.057
fmsnp2978900	ACTAAAACAACACCGGCTCC(T/C)TGACAA	11	31.627
fsnp1355300	CTGTGCCCCAC(T/C)CTGACTCCGCCACGC	11	46.906
fsnp2595341	GTACAATACACATTTTCTCCCAA(C/A)AAA	11	47.994
fsnp2595343	GTACAATACACATTTTCTCCCAACA(A/T)A	11	47.994
fsnp2213947	AAAT(A/G)TGGTACAACAGCTCCACTATGA	11	49.386
fdsnp49159	GCCCTTTCCACCGTCCCTCCTGGCGCA	11	49.386
fdsnp816	ACGCCCCATACCCTAACTCCTGCACAC	11	49.386
fdsnp46325	GTCCCAGCGACGTAATCTCCTCCAATG	11	56.351
fmsnp813141	TTAAACGTAACC(T/C)CGGCTCCTCTGAGC	11	60.9
fsnp2326665	TGTTTAATTACCCTTTCTCCGAAC(C/A)TC	11	64.883
fsnp2379675	CCATGC(G/A)AAACAAAGACTCCAAAGGGG	11	65.62
fdsnp2214	AAGAACCAAACCCAATCTCCCGATTCG	11	66.594
fsnp2379680	CCATGCGAAAC(A/G)AAGACTCCAAAGGGG	11	66.594
fsnp430086	TCCAAG(T/G)TAACAATACCTCCAATGGCT	11	66.594
fdsnp28291	GAATATATCACTAGGCCTCCTCGGCTA	11	67.25
fdsnp56994	ATGTGCCTCACGCCCCCTCCCCTCTCC	11	67.566
fsnp3295943	CA(G/C)GCTTGGACTTACCCTCCGAGAAGA	11	70.354
fsnp1293012	CTGGATTAAACC(G/A)AGCCTCCGGACCAA	11	70.702
fdsnp9816	CCACCCTGAACGGTGTCTCCTTTCTGT	11	70.702
fmsnp545721	(G/T)TTGTTGTCACAATTACTCCGTCAATG	11	71.189
fsnp3305673	TTATATCGTACC(T/C)AAACTCCTCTTATT	11	71.807
fdsnp36148	GTGAAGAGAACGGACCCTCCAGTCAAT	11	71.807
fdsnp44377	TAACTTCAAACGTACCCTCCCAAAAAA	11	71.807
fdsnp17832	AAGGTTTTCACAATTTCTCCCCAAATG	11	72.778
fdsnp19175	TGCCCTCTGACCCTCCCTCCCCTCTTA	11	73.103
fsnp3143133	ACTATTTTGACC(G/A)GAACTCCCTCATGA	11	73.103
fdsnp8535	CACTACCACACTTCAACTCCCCCCACA	11	74.319
fsnp1785829	AAGTAGCTCACACTGTCTCCTATAT(A/C)T	11	74.776
fdsnp12307	TCGTAACCAACGTTTTCTCCCTCTCTT	11	74.939
fsnp1467038	CCACCCCCTACCCCCACTCCCGA(T/T)TGT	11	74.939
fsnp225718	T(G/T)GGGAGCGACTGCCCCTCCTCTTTCA	11	74.939
fsnp225738	TGGGGAGCGACTGCCCCTCCT(C/G)TTTCA	11	74.939
fsnp2637163	TGGAGGAGAACCCTCCCTCCCC(G/A)TTGA	11	74.958
fdsnp19833	CCCCTCCTCACCTCCCCTCCCCCTGCA	11	74.967
fmsnp202199	AGAGTCCATACTATAACTCCAAAGGC(A/G)	11	75.665
fsnp3194672	TGACATTT(G/A)ACTGACTCTCCCTATCTG	11	76.008
fdsnp9593	ATTCACCCTACACCCCCTCCACCCTTA	11	76.008
[truncated: 2,010 more rows]
