# Supplementary material for: Construction of a High-Density Genetic Map and Quantitative Trait Locus Mapping in the Sea Cucumber Apostichopus japonicus
Source: Sci Rep. 2015 Oct 6;5:14852. doi: 10.1038/srep14852 (PMC4594301; doi:10.1038/srep14852)
Supplement: Supplementary Table S3 [file srep14852-s4.xls]

## Sheet: GWAS
Linkage group	Marker	P-value	q_WFDR
5	fdsnp44962	0.00018	0.048
14	fdsnp1040	0.000379	0.048			Linkage group: there are 22 linkage group in the linkage map
17	mdsnp15430	0.000429	0.048			Marker："m" and "f" represents male and female marker, separately; "d" represent parent specific tag, thus it doesn't have SNP on it
5	msnp2861051	0.000485	0.048			P-value: P-value of genome wide association for each marker using TASSEL
2	fdsnp38010	0.00051	0.048			q_WFDR: adjusted P-value of TASSEL for each SNP using WFDR
14	fdsnp35751	0.000519	0.048
17	fdsnp36935	0.000617	0.3954
20	fsnp558053	0.000646	0.048
3	msnp3208322	0.000649	0.048
5	fsnp1241192	0.000692	0.048
17	msnp716831	0.000757	0.048
14	fdsnp130	0.000818	0.048
21	fdsnp28379	0.00101	0.3954
3	fsnp1130724	0.00102	0.3954
5	fdsnp37318	0.00105	0.0521
9	fsnp896477	0.0011	0.3954
5	fdsnp22932	0.00113	0.0521
13	msnp996407	0.00113	0.3954
20	fsnp1167031	0.00113	0.0521
16	msnp3158414	0.00117	0.3954
5	fdsnp38061	0.00129	0.0526
18	mdsnp3227	0.00131	0.3954
20	fdsnp23686	0.00132	0.0526
9	fsnp432143	0.00146	0.3954
20	mdsnp21126	0.00151	0.0526
16	msnp116739	0.00153	0.3954
17	msnp3114850	0.00153	0.3954
12	msnp2352979	0.00157	0.3954
20	fdsnp44690	0.0016	0.0526
10	fsnp740468	0.00162	0.0526
6	msnp2023632	0.00163	0.3954
12	mdsnp10157	0.00163	0.0526
6	msnp2023631	0.00164	0.3954
10	fsnp1976562	0.00172	0.3954
10	fdsnp49910	0.00173	0.0532
9	fsnp274837	0.00175	0.3954
13	msnp2711991	0.00175	0.3954
19	mdsnp9680	0.00184	0.3954
5	fdsnp32961	0.00186	0.0533
5	fdsnp21873	0.0019	0.0533
8	fsnp1438698	0.00194	0.3954
18	mdsnp15269	0.00202	0.3954
10	fsnp3077549	0.00208	0.3954
5	fdsnp48791	0.00215	0.0533
18	fdsnp31415	0.00218	0.3954
17	fmsnp1080730	0.00219	0.0533
3	msnp1589867	0.00225	0.3954
3	msnp319265	0.00225	0.3954
4	fsnp1894816	0.00225	0.3954
17	fsnp1993088	0.00234	0.0533
16	fsnp757991	0.00236	0.3954
20	fdsnp48784	0.0024	0.0533
18	fdsnp57201	0.00244	0.3954
13	fsnp136064	0.00246	0.3954
5	fdsnp35886	0.00253	0.0533
22	msnp1525400	0.00253	0.3954
10	msnp2257690	0.00258	0.3954
17	fmsnp3166448	0.00261	0.0533
20	fdsnp14647	0.00266	0.0533
7	msnp2867561	0.00267	0.3954
6	fsnp3274652	0.00271	0.3954
7	msnp1135333	0.00277	0.3954
12	msnp2845631	0.00279	0.3954
13	fsnp723162	0.00289	0.3954
7	fdsnp24029	0.00291	0.3954
20	mdsnp20598	0.00291	0.0533
7	msnp511028	0.00299	0.3954
18	fdsnp21865	0.00299	0.3954
2	fdsnp15761	0.00304	0.0533
17	fdsnp47747	0.00308	0.0533
4	fsnp1350062	0.00313	0.3954
21	fdsnp40783	0.00315	0.3954
16	fsnp2880786	0.00316	0.3954
5	fdsnp49356	0.00317	0.0533
10	msnp2567469	0.00324	0.3954
20	fdsnp15316	0.00324	0.0533
5	fsnp708606	0.00327	0.0533
5	fsnp507733	0.00329	0.0533
17	mdsnp48903	0.00329	0.0533
1	fsnp2421873	0.0033	0.3954
2	fsnp707755	0.00336	0.0533
7	msnp2274078	0.00336	0.3954
12	msnp1108424	0.00336	0.3954
21	msnp2970973	0.00336	0.3954
2	fdsnp28429	0.00338	0.0533
2	fdsnp30368	0.00338	0.0533
19	fdsnp56431	0.00342	0.3954
18	mdsnp33431	0.00348	0.3954
21	msnp3143097	0.00348	0.3954
16	fdsnp27935	0.00359	0.3954
20	fdsnp28723	0.00365	0.0541
12	mdsnp37145	0.00366	0.0541
21	mdsnp11590	0.00368	0.3954
12	mdsnp29635	0.00371	0.0541
21	mdsnp56797	0.00372	0.3954
21	mdsnp21240	0.00373	0.3954
9	msnp594810	0.00376	0.3954
10	fdsnp21062	0.00376	0.3954
13	msnp345793	0.00376	0.3954
5	fdsnp4383	0.00377	0.0541
9	msnp2936241	0.00382	0.3954
10	fmsnp2371159	0.00383	0.3954
15	msnp913312	0.00384	0.3954
21	msnp382562	0.00404	0.3954
6	msnp1445717	0.00407	0.3954
13	msnp1340035	0.00408	0.3954
13	msnp824859	0.00416	0.3954
15	fsnp2412852	0.00417	0.3954
1	msnp160924	0.0042	0.3954
22	mdsnp39608	0.00421	0.3954
9	msnp1745811	0.00423	0.3954
5	fdsnp36265	0.00424	0.0584
19	fmsnp2358938	0.00427	0.3954
1	msnp2928820	0.00428	0.3954
17	msnp79760	0.00432	0.0584
20	fdsnp7370	0.0044	0.0584
18	mdsnp8198	0.00446	0.0584
7	msnp2683014	0.00451	0.3954
12	msnp2504908	0.00452	0.0584
4	msnp1578371	0.00459	0.3954
12	fsnp1922573	0.00461	0.3954
9	msnp1092887	0.00463	0.3954
13	msnp1113788	0.00464	0.3954
13	fsnp1333426	0.00468	0.3954
9	msnp2123112	0.0047	0.3954
12	msnp2113047	0.0047	0.3954
5	fdsnp49129	0.00483	0.0612
19	fdsnp18088	0.0049	0.4039
2	fdsnp21070	0.00499	0.062
6	fsnp1750955	0.00499	0.4039
15	fsnp2363333	0.00499	0.4039
3	msnp203381	0.00517	0.4113
12	mdsnp13246	0.00518	0.0631
12	msnp1034348	0.00521	0.4113
18	msnp190301	0.00535	0.4172
15	fsnp1927180	0.00544	0.4191
5	fdsnp50165	0.00547	0.0637
5	fdsnp9921	0.00558	0.4213
10	msnp839320	0.0056	0.4213
5	fsnp3232273	0.00574	0.0637
10	msnp1206552	0.00602	0.4476
22	mdsnp56148	0.00617	0.4535
5	fsnp1924471	0.00618	0.0637
20	fmsnp615139	0.00626	0.0637
5	fsnp3240147	0.00628	0.0637
20	fdsnp50357	0.00629	0.0637
18	fdsnp38743	0.00636	0.0637
10	msnp2713490	0.00651	0.473
5	fdsnp55427	0.00658	0.0637
14	fsnp1210378	0.00659	0.0637
2	fsnp388659	0.00668	0.0637
5	fdsnp32902	0.0067	0.0637
12	mdsnp15798	0.00671	0.0637
5	fdsnp23247	0.00692	0.0637
5	fdsnp49026	0.00693	0.0637
5	fdsnp3329	0.00706	0.5067
18	fsnp2275329	0.0071	0.0637
12	mdsnp8227	0.00725	0.0637
15	fsnp1239122	0.00725	0.5067
19	fdsnp16424	0.00726	0.5067
5	fdsnp30300	0.00728	0.0637
11	fsnp2926404	0.00729	0.5067
5	fsnp2094059	0.00731	0.0637
5	fsnp1628936	0.00733	0.0637
5	msnp2336306	0.00753	0.0637
2	fdsnp53486	0.00769	0.0637
5	fdsnp39463	0.0077	0.5294
15	mdsnp3458	0.00774	0.0637
14	fdsnp25098	0.00777	0.0637
3	msnp2065828	0.00784	0.0637
5	fdsnp3348	0.00788	0.0637
5	fsnp1359926	0.00795	0.0637
20	mdsnp47835	0.00801	0.0637
3	msnp236331	0.00808	0.0637
9	fdsnp33860	0.00809	0.0637
12	mdsnp24658	0.00835	0.0644
2	fdsnp7659	0.00837	0.0644
2	fdsnp24739	0.00863	0.0656
5	mdsnp26973	0.00877	0.0657
12	mdsnp50786	0.0088	0.5977
19	fsnp3265485	0.00887	0.0657
4	fsnp704374	0.00888	0.5977
19	fsnp1004183	0.00907	0.6041
5	fdsnp33569	0.00912	0.0657
5	fsnp1238837	0.00914	0.0657
5	mdsnp32152	0.00916	0.0657
19	fdsnp37408	0.00946	0.0664
12	msnp850144	0.00959	0.0664
14	fdsnp2002	0.00959	0.0664
3	fdsnp1070	0.00967	0.0664
19	fdsnp25183	0.00971	0.6401
12	msnp495579	0.00976	0.0664
18	msnp2500526	0.0101	0.659
5	fsnp2029810	0.01032	0.0687
8	fdsnp4107	0.01039	0.0687
3	msnp786791	0.01044	0.0687
19	fdsnp29787	0.01053	0.0687
14	fdsnp3730	0.0107	0.0691
1	mdsnp17953	0.01095	0.7072
9	fdsnp52820	0.01095	0.0691
5	fdsnp7081	0.01096	0.0691
5	fsnp3029666	0.01102	0.0691
14	fdsnp26062	0.01133	0.0698
3	msnp1203986	0.01134	0.0698
19	fdsnp46706	0.01139	0.7283
5	fdsnp38455	0.01156	0.0704
2	fdsnp35020	0.01166	0.0704
5	fdsnp5911	0.01205	0.0715
2	fdsnp46282	0.01212	0.0715
5	fdsnp11669	0.01225	0.0715
12	mdsnp28442	0.01228	0.0715
5	fsnp2336295	0.01239	0.0715
11	mdsnp27382	0.0125	0.0715
4	fdsnp49649	0.01253	0.7932
5	mdsnp13105	0.01272	0.0721
20	fdsnp55204	0.01288	0.0724
5	fdsnp45895	0.01317	0.0731
19	fsnp1389340	0.01344	0.0731
5	mdsnp48432	0.01349	0.0731
14	fdsnp31128	0.0135	0.0731
10	mdsnp10021	0.01358	0.0731
15	msnp826689	0.01359	0.8519
3	msnp1489033	0.01389	0.0742
20	fsnp3031481	0.01404	0.0743
5	fdsnp39560	0.01418	0.8803
5	fdsnp12285	0.01425	0.0748
5	mdsnp46375	0.01439	0.0748
12	fsnp1008940	0.01447	0.8896
5	fdsnp48467	0.01448	0.0748
5	fdsnp6823	0.01485	0.0757
5	mdsnp28790	0.01503	0.0757
5	fsnp3240145	0.01522	0.9268
5	mdsnp39975	0.01528	0.0757
14	fdsnp2028	0.01542	0.0757
5	fdsnp36329	0.01572	0.943
9	fdsnp4355	0.01578	0.943
19	mdsnp20716	0.01586	0.0757
5	fdsnp46981	0.01601	0.0757
20	mdsnp53382	0.01626	0.0757
5	mdsnp46350	0.0164	0.0757
17	mdsnp13860	0.01655	0.0757
5	fdsnp23380	0.01668	0.0757
12	mdsnp42954	0.01669	0.0757
14	fdsnp20971	0.01673	0.0757
5	mdsnp53778	0.01687	0.0757
12	msnp3078109	0.01691	0.0757
5	msnp100038	0.01693	0.0757
17	fmsnp2313625	0.01701	0.0757
18	mdsnp13945	0.01704	0.0757
5	fdsnp45974	0.01713	0.0757
5	fdsnp27318	0.01719	0.0757
5	msnp615305	0.0174	0.0757
2	fdsnp57418	0.01753	0.0757
19	fsnp565619	0.01783	0.0757
19	fdsnp4893	0.01787	0.0757
10	fdsnp36865	0.01793	0.9995
19	fdsnp12484	0.01796	0.0757
2	fsnp727444	0.01797	0.0757
12	mdsnp40765	0.018	0.0757
8	fdsnp37706	0.01829	0.9995
2	fdsnp3312	0.01831	0.0757
20	msnp664785	0.01834	0.0757
10	fdsnp47263	0.01836	0.9995
14	fdsnp1121	0.0184	0.0757
1	mdsnp38186	0.0185	0.9995
2	fdsnp44941	0.01855	0.0757
5	fsnp797752	0.01859	0.0757
9	fdsnp47130	0.01871	0.0757
20	msnp2619031	0.01873	0.0757
20	mdsnp30156	0.01877	0.9995
13	mdsnp15733	0.01881	0.9995
12	mdsnp40087	0.019	0.0757
9	mdsnp36981	0.01906	0.0757
5	fsnp3314004	0.0191	0.0757
5	fsnp1926880	0.01933	0.0757
5	fsnp1192978	0.01941	0.0757
5	fsnp2255418	0.0195	0.0757
21	mdsnp55833	0.01959	0.9995
5	mdsnp31217	0.01965	0.0757
12	mdsnp36858	0.01968	0.0757
5	fsnp2962417	0.01975	0.0757
12	msnp2710042	0.0198	0.0757
5	fdsnp35302	0.01987	0.0757
9	fsnp1963364	0.01993	0.0757
1	fsnp2455824	0.02057	0.0773
4	mdsnp4348	0.0207	0.0773
2	fdsnp33237	0.02098	0.0773
10	fdsnp31832	0.02098	0.9995
2	fsnp3169012	0.02105	0.0773
12	mdsnp49280	0.02108	0.0773
14	fdsnp45589	0.0213	0.0773
5	fdsnp56249	0.0214	0.0773
19	fsnp2062155	0.02143	0.9995
12	mdsnp19109	0.02148	0.9995
3	fsnp2444879	0.02151	0.9995
5	mdsnp33599	0.02157	0.0773
14	fdsnp42045	0.0217	0.0773
3	fmsnp2124758	0.02194	0.0773
5	fsnp1671479	0.02196	0.0773
5	fdsnp13055	0.02206	0.0773
21	fdsnp44121	0.02211	0.9995
12	mdsnp39193	0.02215	0.0773
17	fmsnp1301162	0.02219	0.0773
5	fsnp1366058	0.02235	0.0773
18	fdsnp41002	0.02247	0.0773
17	fdsnp26157	0.02263	0.9995
12	mdsnp57439	0.02265	0.0773
9	fsnp3243425	0.02283	0.0773
1	mdsnp22596	0.02293	0.9995
3	mdsnp25758	0.02296	0.0773
14	fsnp3159477	0.02326	0.0773
5	fdsnp12502	0.0234	0.0773
17	mdsnp41062	0.02356	0.0773
3	fdsnp36092	0.02362	0.0773
14	fdsnp37084	0.02362	0.0773
14	fdsnp9163	0.02363	0.0773
12	mdsnp39998	0.02371	0.0773
10	fdsnp37522	0.02386	0.9995
17	fdsnp10205	0.02403	0.0773
12	mdsnp52163	0.02408	0.0773
17	fdsnp42927	0.0241	0.9995
2	fdsnp42706	0.0244	0.0773
2	mdsnp12550	0.02449	0.0773
10	fdsnp2360	0.02455	0.0773
20	fdsnp42804	0.02458	0.0773
5	fdsnp54348	0.02473	0.0773
17	fsnp2708294	0.02505	0.9995
3	msnp1489025	0.02511	0.0773
5	mdsnp20216	0.02515	0.9995
5	msnp3281444	0.02532	0.0773
1	mdsnp41904	0.02535	0.0773
5	msnp1605285	0.02536	0.0773
2	fdsnp24287	0.02539	0.0773
5	msnp2584201	0.02539	0.0773
5	fdsnp7984	0.0254	0.0773
21	mdsnp47955	0.02543	0.0773
3	msnp2029365	0.02572	0.0773
17	mdsnp20275	0.0258	0.0773
19	fsnp2407316	0.02588	0.9995
9	fdsnp25677	0.02592	0.0773
20	msnp1857800	0.02605	0.9995
12	mdsnp10976	0.02609	0.0773
20	msnp126111	0.02614	0.0773
20	mdsnp19079	0.02644	0.0773
2	msnp1598072	0.02647	0.0773
4	mdsnp38449	0.02648	0.9995
5	mdsnp36154	0.02651	0.0773
20	mdsnp8949	0.02656	0.0773
19	fdsnp57479	0.02657	0.9995
3	msnp1548265	0.02671	0.0773
12	msnp717823	0.02675	0.0773
5	fdsnp12541	0.02676	0.0773
5	fsnp540646	0.02686	0.0773
1	mdsnp18002	0.02701	0.0773
19	mdsnp9309	0.02721	0.0773
20	msnp832488	0.02744	0.0773
16	msnp2060745	0.02771	0.9995
19	fsnp2594645	0.02791	0.0773
17	mdsnp50305	0.02813	0.0773
10	msnp691991	0.02819	0.9995
20	fdsnp4583	0.02821	0.0773
20	fsnp1614327	0.02837	0.0773
5	mdsnp40402	0.02839	0.0773
20	mdsnp50845	0.02857	0.0773
5	fdsnp37387	0.02867	0.0773
17	fsnp2093523	0.02874	0.9995
15	mdsnp32461	0.02875	0.9995
5	mdsnp43779	0.02877	0.0773
5	fdsnp37598	0.0288	0.0773
3	msnp1200776	0.02885	0.0773
14	fdsnp38240	0.02897	0.0773
17	mdsnp54357	0.02906	0.0773
20	fsnp562367	0.02906	0.0773
9	fsnp868466	0.02912	0.0773
5	fdsnp48076	0.02915	0.0773
14	fdsnp25730	0.02915	0.0773
13	mdsnp50712	0.0292	0.9995
3	mdsnp4512	0.02921	0.0773
22	mdsnp1571	0.02942	0.9995
5	fdsnp55601	0.02956	0.0775
22	fmsnp2983882	0.02957	0.9995
12	msnp691129	0.02966	0.0775
20	fdsnp53458	0.02969	0.0775
5	fsnp1661873	0.02994	0.0775
3	mdsnp28899	0.03	0.0775
3	mdsnp47115	0.03022	0.9995
5	fdsnp998	0.03037	0.0775
5	mdsnp3182	0.0304	0.0775
19	fdsnp6860	0.03044	0.0775
5	fdsnp25135	0.03066	0.0775
17	fsnp719936	0.0307	0.0775
14	fsnp205853	0.03079	0.0775
14	fdsnp21178	0.03085	0.0775
20	fdsnp27209	0.03085	0.0775
12	mdsnp55284	0.03095	0.0775
19	fmsnp715154	0.03106	0.0775
2	fdsnp26312	0.0313	0.0778
15	msnp1877052	0.03141	0.9995
20	fdsnp23752	0.0315	0.078
13	msnp1485185	0.03194	0.9995
18	fsnp3324590	0.03196	0.078
5	mdsnp29391	0.03202	0.078
20	fdsnp28109	0.03203	0.078
14	fdsnp40116	0.03215	0.078
17	mdsnp9128	0.03218	0.078
20	msnp1354213	0.03235	0.078
20	fdsnp45947	0.03236	0.078
12	msnp868592	0.03249	0.9995
19	fdsnp52664	0.03253	0.0781
10	mdsnp7155	0.03266	0.9995
13	mdsnp13847	0.03272	0.9995
11	msnp942942	0.03284	0.9995
17	mdsnp36455	0.033	0.0786
5	fdsnp53275	0.03301	0.0786
15	fdsnp2681	0.03305	0.9995
5	fdsnp26028	0.0331	0.0786
5	fdsnp55628	0.03323	0.0786
18	mdsnp3	0.03331	0.9995
17	fsnp1931355	0.03353	0.0791
11	fmsnp2978900	0.03373	0.0792
1	mdsnp21099	0.03404	0.0797
12	fdsnp26716	0.0341	0.9995
5	mdsnp5264	0.03434	0.0797
12	msnp691119	0.03446	0.0797
20	mdsnp28684	0.03449	0.0797
4	mdsnp51553	0.03452	0.9995
2	fdsnp47369	0.03464	0.0797
14	fsnp1090771	0.03474	0.0797
12	mdsnp51221	0.03496	0.0797
5	fsnp1138941	0.03501	0.0797
20	fdsnp17440	0.03505	0.0797
17	mdsnp7374	0.03515	0.9995
14	fdsnp3184	0.03544	0.0798
5	fsnp734661	0.03559	0.0798
20	fdsnp18936	0.03562	0.0798
1	msnp2192369	0.03566	0.9995
5	fsnp1975413	0.03566	0.0798
17	fdsnp56611	0.03568	0.0798
1	msnp1268144	0.0358	0.9995
12	mdsnp25814	0.03622	0.0807
19	fmsnp66752	0.03624	0.9995
5	fdsnp23883	0.03635	0.9995
5	fdsnp54776	0.03648	0.9995
17	fsnp2561753	0.03687	0.9995
5	fdsnp17027	0.0369	0.9995
13	fsnp193626	0.03704	0.9995
2	msnp2495694	0.03722	0.0826
19	fdsnp22020	0.03738	0.9995
5	mdsnp52688	0.03757	0.9995
19	fdsnp15479	0.03779	0.9995
17	fsnp237547	0.03783	0.0831
17	fsnp1082386	0.03785	0.0831
19	mdsnp48566	0.03789	0.9995
13	mdsnp9169	0.03801	0.0831
18	msnp3048186	0.03809	0.9995
20	mdsnp38783	0.03824	0.0831
13	mdsnp22791	0.03826	0.0831
22	fdsnp30479	0.03826	0.0831
17	mdsnp36150	0.03837	0.0831
10	fsnp2602769	0.0385	0.9995
12	mdsnp2391	0.03853	0.0831
20	fdsnp2264	0.03865	0.9995
2	fdsnp42408	0.03874	0.0831
5	mdsnp2875	0.03894	0.9995
4	mdsnp53786	0.03905	0.9995
17	mdsnp37596	0.03908	0.9995
20	fdsnp36721	0.03923	0.0831
17	mdsnp6369	0.03939	0.0831
5	fdsnp15241	0.0394	0.0831
22	msnp321021	0.03942	0.0831
13	msnp2838727	0.03952	0.0831
18	fdsnp50112	0.03952	0.0831
8	fsnp2110967	0.03962	0.9995
2	mdsnp41962	0.03967	0.0831
17	fdsnp29469	0.03968	0.0831
3	fdsnp41122	0.03974	0.0831
12	mdsnp40167	0.03986	0.0831
12	mdsnp52685	0.04	0.0831
9	fdsnp30330	0.04005	0.9995
12	mdsnp28784	0.04015	0.0831
16	mdsnp34698	0.04019	0.9995
5	fdsnp33885	0.04079	0.0842
17	fdsnp8342	0.04079	0.9995
5	fdsnp7080	0.04101	0.9995
10	fdsnp49769	0.04102	0.9995
13	mdsnp51111	0.04105	0.9995
3	fdsnp20051	0.04112	0.0844
3	fsnp2830501	0.04116	0.9995
17	fdsnp26137	0.04116	0.0844
17	fsnp2287773	0.04129	0.9995
2	fdsnp37079	0.04151	0.0847
3	fdsnp4751	0.04156	0.0847
16	mdsnp13937	0.04164	0.9995
5	fdsnp38393	0.04169	0.0847
21	fdsnp44238	0.04192	0.9995
17	fsnp902558	0.04197	0.085
6	fdsnp25046	0.04211	0.085
22	mdsnp1716	0.04221	0.9995
2	mdsnp30335	0.04238	0.0851
19	fdsnp25760	0.04247	0.9995
19	fdsnp13646	0.04251	0.0851
5	fdsnp39851	0.04263	0.9995
22	msnp1369260	0.04276	0.0851
5	fdsnp1947	0.04286	0.0851
5	fdsnp17217	0.043	0.0851
1	msnp2909195	0.04306	0.9995
3	fdsnp15966	0.04314	0.9995
2	fdsnp55314	0.04318	0.0851
5	fdsnp44512	0.0432	0.0851
5	mdsnp5679	0.04333	0.0851
20	mdsnp13596	0.04333	0.0851
20	mdsnp34539	0.04362	0.0852
17	fdsnp21135	0.04373	0.0852
5	mdsnp24893	0.0438	0.0852
3	fsnp3062054	0.04402	0.9995
5	fdsnp14569	0.04417	0.0855
16	fdsnp45178	0.04423	0.9995
16	mdsnp19755	0.04426	0.9995
19	fdsnp39934	0.0443	0.0855
5	fdsnp277	0.04435	0.0855
22	fmsnp912584	0.04438	0.9995
11	msnp1178690	0.04448	0.0855
5	fmsnp1314986	0.04468	0.0855
10	fdsnp25906	0.04473	0.9995
3	fmsnp421901	0.04496	0.0855
19	fsnp1072658	0.04501	0.0855
9	fdsnp10182	0.04502	0.0855
5	mdsnp41361	0.04536	0.0859
19	msnp1795213	0.04544	0.9995
12	fmsnp273896	0.04549	0.0859
12	mdsnp21524	0.04588	0.0864
4	mdsnp16459	0.04599	0.0864
12	msnp1363895	0.0462	0.0865
17	fsnp2822962	0.04623	0.9995
4	mdsnp13915	0.0463	0.9995
9	fsnp1000487	0.0466	0.087
3	fdsnp17955	0.04698	0.0875
17	fsnp806676	0.04704	0.9995
8	fdsnp40715	0.04717	0.9995
3	fsnp2627676	0.0472	0.9995
10	fdsnp1838	0.0474	0.9995
12	fdsnp49147	0.04744	0.9995
5	fsnp3003749	0.04757	0.0881
5	fdsnp13326	0.0476	0.0881
5	fdsnp37895	0.04792	0.0882
20	mdsnp1969	0.04795	0.0882
5	fsnp312534	0.04798	0.9995
13	msnp1030040	0.04853	0.0887
18	fdsnp52618	0.04855	0.9995
15	fmsnp3146013	0.04858	0.0887
22	fdsnp30881	0.04868	0.0887
9	mdsnp21960	0.04875	0.0887
12	mdsnp56183	0.04881	0.9995
6	fsnp795878	0.0489	0.9995
18	fdsnp41965	0.04895	0.0888
19	fsnp2823765	0.04907	0.9995
5	msnp215343	0.04939	0.0892
12	mdsnp47489	0.04953	0.0892
13	mdsnp23313	0.04956	0.9995
12	mdsnp39266	0.04957	0.0892
9	fdsnp9225	0.04965	0.9995
10	fsnp1429593	0.04978	0.9995
2	fdsnp49662	0.0498	0.0892
5	fdsnp36410	0.04984	0.0892
1	mdsnp8854	0.05006	0.9995
20	fdsnp36210	0.05014	0.0892
19	fsnp2514323	0.05015	0.9995
19	fsnp1900197	0.05022	0.0892
8	fdsnp6804	0.05024	0.9995
22	fdsnp17576	0.05048	0.9995
12	mdsnp28998	0.05051	0.9995
2	fdsnp31104	0.05055	0.0892
5	mdsnp49898	0.05063	0.0892
5	fsnp1359928	0.05065	0.0892
17	mdsnp39521	0.0508	0.0892
8	fsnp1769592	0.05081	0.9995
8	fsnp1125695	0.05084	0.9995
5	fdsnp56576	0.05104	0.0892
5	fsnp1012629	0.05105	0.9995
10	fsnp3020129	0.0513	0.9995
2	fdsnp16436	0.05139	0.0892
19	fdsnp37747	0.05147	0.0892
5	mdsnp44105	0.05154	0.0892
5	fdsnp42485	0.0516	0.0892
17	fsnp2904655	0.05168	0.9995
10	fdsnp55694	0.05176	0.0892
18	fdsnp21045	0.05176	0.0892
5	msnp215344	0.05202	0.9995
5	fsnp1135801	0.05204	0.0892
17	fdsnp15750	0.05218	0.0892
12	mdsnp857	0.05226	0.9995
8	fdsnp52293	0.05245	0.0892
5	mdsnp8785	0.05253	0.0892
12	mdsnp4554	0.05256	0.0892
1	fdsnp70	0.05275	0.9995
5	mdsnp56178	0.05277	0.0892
17	fdsnp46399	0.05285	0.0892
3	fdsnp25058	0.05288	0.0892
14	fsnp3007198	0.05293	0.0892
15	mdsnp30927	0.05302	0.0892
21	msnp2842319	0.05315	0.9995
13	mdsnp17198	0.05332	0.9995
5	fmsnp1927423	0.05369	0.0895
2	fdsnp10965	0.05372	0.0895
5	fdsnp27701	0.05374	0.0895
6	fdsnp2850	0.05384	0.9995
2	fdsnp20299	0.05386	0.0895
11	fmsnp2202894	0.05387	0.0895
3	mdsnp3959	0.05403	0.9995
15	mdsnp3160	0.05403	0.9995
5	fdsnp18737	0.05411	0.0896
5	fdsnp38728	0.05428	0.9995
18	fsnp2719997	0.05429	0.9995
5	fsnp2470238	0.05432	0.9995
1	fdsnp13235	0.05434	0.9995
5	fsnp1651046	0.05437	0.0897
11	fmsnp2202876	0.05454	0.0897
5	fdsnp50958	0.05456	0.0897
22	mdsnp9914	0.05467	0.9995
22	mdsnp44124	0.05508	0.0903
21	msnp1602758	0.05513	0.9995
22	msnp2975432	0.0553	0.9995
14	fdsnp1839	0.05531	0.0904
22	msnp2867233	0.05541	0.0904
1	mdsnp33004	0.05542	0.9995
19	fdsnp48183	0.05546	0.9995
14	fdsnp36809	0.05595	0.091
5	msnp1984485	0.056	0.9995
4	mdsnp50227	0.0561	0.9995
3	mdsnp44995	0.05611	0.0911
12	mdsnp53161	0.05617	0.9995
19	fdsnp2503	0.05654	0.0914
16	mdsnp37019	0.05655	0.9995
5	fdsnp38595	0.05666	0.0914
2	fdsnp47490	0.05675	0.0914
19	fsnp2937888	0.05692	0.9995
19	fdsnp20637	0.05697	0.0915
10	fsnp2869389	0.05708	0.9995
20	mdsnp50910	0.05724	0.9995
5	mdsnp14356	0.05737	0.0918
5	fdsnp31714	0.05766	0.0918
2	fdsnp40883	0.05768	0.0918
20	mdsnp41033	0.0577	0.0918
10	fsnp2220097	0.05778	0.9995
2	fsnp404357	0.05788	0.0919
15	mdsnp26615	0.05818	0.9995
17	fdsnp12526	0.05824	0.9995
13	mdsnp25167	0.05825	0.9995
5	fdsnp5929	0.05845	0.0925
18	mdsnp20187	0.05855	0.9995
14	fdsnp8658	0.05864	0.0926
18	mdsnp9470	0.05866	0.9995
8	fsnp777410	0.05868	0.9995
3	fsnp2124746	0.05923	0.9995
5	mdsnp28273	0.05928	0.9995
2	msnp2035067	0.05944	0.9995
3	fdsnp34837	0.05945	0.9995
2	mdsnp57408	0.05964	0.9995
20	msnp664778	0.05984	0.0942
5	fdsnp50160	0.05989	0.9995
5	msnp2557099	0.06011	0.0942
10	fdsnp25774	0.06016	0.9995
10	fdsnp37266	0.0602	0.9995
5	mdsnp55931	0.06021	0.0942
19	fdsnp23252	0.06021	0.9995
5	fsnp3045327	0.06024	0.0942
17	mdsnp15102	0.06066	0.0946
8	fsnp2129439	0.06067	0.9995
3	fdsnp19392	0.06081	0.9995
5	fdsnp5746	0.06081	0.9995
5	fdsnp20674	0.06081	0.0946
17	mdsnp56839	0.06089	0.0946
22	mdsnp2109	0.06094	0.9995
9	msnp1265594	0.06132	0.9995
5	fsnp772116	0.06133	0.9995
12	fdsnp5996	0.0614	0.9995
21	fdsnp28190	0.06168	0.9995
22	fsnp1956522	0.06184	0.9995
20	fsnp1838236	0.06193	0.0951
17	fdsnp50210	0.06201	0.0951
5	fdsnp22997	0.06203	0.0951
19	fsnp2586296	0.06207	0.0951
5	mdsnp53450	0.06214	0.0951
5	fdsnp8210	0.06233	0.0951
12	msnp3115178	0.06235	0.9995
5	fdsnp12509	0.06242	0.0951
2	fdsnp17805	0.06257	0.0951
14	fsnp1090792	0.06269	0.0951
3	fsnp2905852	0.06274	0.0951
9	fdsnp33953	0.06283	0.0951
3	fsnp1124651	0.06298	0.9995
14	fdsnp11589	0.06316	0.0953
8	fsnp671589	0.06327	0.9995
18	fsnp2043543	0.06341	0.9995
19	fdsnp8676	0.0639	0.9995
10	fdsnp32159	0.06421	0.9995
18	fsnp3082189	0.06433	0.0965
11	mdsnp49704	0.06441	0.0965
5	fdsnp18931	0.06448	0.0965
3	fdsnp34798	0.06456	0.0965
3	fsnp2537782	0.06471	0.9995
17	fsnp440799	0.06472	0.9995
19	fdsnp2485	0.06509	0.9995
4	fdsnp27289	0.06523	0.9995
5	fsnp262043	0.06527	0.9995
17	fdsnp21370	0.06545	0.9995
9	mdsnp45496	0.06546	0.9995
2	fsnp3236873	0.06568	0.098
22	fdsnp48439	0.06588	0.098
17	mdsnp6586	0.0661	0.9995
1	fsnp402717	0.06617	0.9995
18	msnp2262806	0.06617	0.098
19	fsnp2602530	0.06622	0.098
8	fdsnp56222	0.06627	0.9995
17	fdsnp38820	0.06627	0.9995
19	fdsnp6605	0.06632	0.9995
13	fsnp3259091	0.06643	0.9995
3	msnp1634126	0.06652	0.098
22	fdsnp37495	0.06656	0.098
14	fdsnp22511	0.06677	0.098
19	fmsnp185627	0.06677	0.098
10	fsnp1976582	0.0669	0.9995
10	fmsnp667891	0.06703	0.098
16	fdsnp30595	0.06705	0.9995
5	msnp2499220	0.06725	0.9995
5	fsnp729429	0.06734	0.9995
17	msnp1495871	0.06741	0.098
8	fsnp856164	0.06748	0.098
12	mdsnp9290	0.06751	0.098
1	mdsnp36913	0.06756	0.9995
20	mdsnp20190	0.06758	0.9995
5	fdsnp7634	0.0676	0.098
16	fsnp2258513	0.06765	0.098
16	msnp2766468	0.06804	0.9995
3	fdsnp8005	0.06807	0.9995
5	fdsnp23129	0.06815	0.0985
10	mdsnp55825	0.06823	0.9995
1	mdsnp41132	0.06841	0.0986
5	fdsnp40226	0.0686	0.0987
19	mdsnp48565	0.06874	0.9995
12	mdsnp40698	0.06886	0.0989
21	fsnp404756	0.06889	0.9995
9	mdsnp6038	0.06907	0.9995
19	fdsnp6385	0.06917	0.0989
17	fdsnp3235	0.06918	0.9995
5	mdsnp12685	0.06936	0.9995
12	msnp187275	0.06936	0.0989
5	mdsnp24639	0.06949	0.0989
22	fdsnp32896	0.06956	0.0989
12	msnp2718200	0.0696	0.9995
2	fdsnp19584	0.06969	0.0989
1	fsnp848726	0.06978	0.9995
22	fmsnp1324523	0.06979	0.9995
15	mdsnp45890	0.06981	0.9995
17	msnp170879	0.06981	0.9995
19	fsnp1860200	0.07002	0.0992
12	msnp683697	0.07037	0.0995
22	fdsnp37269	0.07056	0.9995
22	fmsnp3265145	0.07056	0.9995
18	fsnp2062900	0.07061	0.0996
2	fsnp2891405	0.07066	0.9995
19	fdsnp10323	0.07068	0.9995
3	fdsnp30598	0.0707	0.9995
9	fdsnp3236	0.07082	0.9995
17	fmsnp1055424	0.07127	0.1
12	fmsnp1658081	0.07137	0.1
12	mdsnp12400	0.07138	0.1
18	msnp2057133	0.07183	0.9995
5	fdsnp30097	0.07201	0.1007
8	fdsnp54695	0.07241	0.9995
10	fdsnp13355	0.0725	0.9995
5	fsnp782928	0.07258	0.1013
21	fdsnp52880	0.0731	0.9995
17	msnp568395	0.07324	0.102
9	fdsnp33325	0.07331	0.9995
5	mdsnp36167	0.07355	0.102
16	mdsnp21911	0.07359	0.102
18	mdsnp21058	0.07395	0.9995
9	fdsnp3848	0.07412	0.9995
2	mdsnp54525	0.07451	0.1031
3	mdsnp17954	0.07493	0.9995
8	fdsnp56683	0.07507	0.9995
8	mdsnp9454	0.07514	0.9995
15	msnp2594332	0.07521	0.9995
1	fsnp2641351	0.07528	0.1038
2	fdsnp26737	0.07534	0.1038
8	msnp2338626	0.07536	0.9995
10	fdsnp19367	0.07539	0.9995
16	msnp1170659	0.07546	0.9995
18	fdsnp6171	0.07549	0.9995
21	fsnp3036620	0.07561	0.9995
5	fdsnp9178	0.0757	0.1038
2	mdsnp53845	0.07573	0.9995
20	msnp1167033	0.07579	0.1038
6	mdsnp3997	0.07594	0.9995
8	fsnp822653	0.07595	0.9995
5	mdsnp41375	0.07623	0.1038
20	fdsnp51505	0.07625	0.1038
3	msnp2065846	0.0763	0.1038
17	fdsnp43368	0.0765	0.1038
2	fdsnp8573	0.07657	0.1038
5	fdsnp50296	0.07667	0.1038
17	fdsnp36401	0.07674	0.9995
3	fsnp2699884	0.07682	0.9995
5	fdsnp49677	0.07696	0.9995
5	fmsnp2906338	0.07724	0.1043
5	fdsnp44103	0.07733	0.1043
20	fsnp2018493	0.07769	0.1045
3	fsnp2978962	0.07785	0.9995
17	mdsnp21133	0.07792	0.1045
20	fmsnp755363	0.07799	0.1045
5	fdsnp14838	0.07804	0.9995
19	fdsnp33371	0.07804	0.9995
17	fdsnp57601	0.07823	0.1046
18	msnp2107435	0.07843	0.9995
19	mdsnp43585	0.07845	0.1047
4	fdsnp28553	0.07858	0.9995
10	fsnp2666730	0.07865	0.9995
22	fdsnp41145	0.07868	0.1048
2	fmsnp2629283	0.07894	0.1049
10	msnp2031586	0.07898	0.9995
20	msnp2178368	0.07908	0.1049
9	mdsnp7980	0.07915	0.9995
10	fsnp821819	0.07928	0.9995
15	fsnp1716679	0.07929	0.9995
8	fmsnp2086993	0.07933	0.9995
17	fsnp2838358	0.07949	0.9995
5	fdsnp46790	0.07967	0.9995
17	fdsnp32970	0.07981	0.1054
20	mdsnp47466	0.07986	0.1054
5	fdsnp18981	0.07992	0.9995
10	fdsnp12198	0.08011	0.1054
8	fsnp532612	0.08013	0.1054
22	fdsnp42093	0.08026	0.1054
19	fmsnp2913682	0.08053	0.9995
10	fdsnp28542	0.08077	0.9995
9	fsnp390845	0.08128	0.9995
5	msnp2473426	0.08129	0.9995
19	fdsnp19278	0.08136	0.1064
17	fsnp1473327	0.08138	0.1064
10	fdsnp39952	0.08149	0.9995
10	fdsnp34728	0.08154	0.9995
17	fdsnp32274	0.08164	0.9995
17	msnp1410409	0.08165	0.9995
8	fsnp110251	0.08168	0.9995
3	fsnp472980	0.08181	0.9995
10	fsnp3180193	0.08183	0.9995
17	msnp1222057	0.08186	0.1068
19	fdsnp8166	0.08221	0.9995
5	fdsnp4087	0.08222	0.1071
17	fdsnp46006	0.08242	0.9995
12	msnp2143214	0.08247	0.1072
8	fdsnp56242	0.08284	0.9995
1	fsnp364124	0.08291	0.9995
3	fdsnp39541	0.08316	0.1079
10	fdsnp45375	0.08317	0.9995
16	mdsnp11210	0.08332	0.9995
17	mdsnp15041	0.08336	0.1079
5	fdsnp41853	0.08381	0.9995
20	fdsnp18800	0.08401	0.1085
1	fsnp1312973	0.08402	0.9995
3	fdsnp36494	0.08413	0.9995
10	fsnp2827486	0.08423	0.9995
5	msnp2085326	0.0843	0.1087
19	fdsnp19418	0.08448	0.1087
15	mdsnp41167	0.08454	0.9995
9	mdsnp499	0.08489	0.9995
12	fdsnp8444	0.0849	0.9995
15	msnp1522874	0.08512	0.9995
3	mdsnp27554	0.08515	0.9995
6	msnp1042123	0.08516	0.9995
8	mdsnp26199	0.0852	0.9995
9	fdsnp4024	0.08529	0.9995
10	fdsnp16937	0.08541	0.9995
8	fdsnp32805	0.08546	0.9995
12	fdsnp53270	0.08548	0.9995
20	msnp1007424	0.08551	0.1098
2	fdsnp35227	0.08566	0.1098
11	msnp627399	0.08577	0.9995
5	msnp533106	0.08589	0.1098
19	fdsnp2425	0.08601	0.1098
1	mdsnp17139	0.08676	0.9995
17	fdsnp55632	0.08678	0.9995
2	mdsnp12789	0.08683	0.9995
20	msnp744152	0.08702	0.1109
17	fmsnp2448066	0.0874	0.1111
15	msnp688997	0.08761	0.9995
12	mdsnp46893	0.08783	0.9995
5	mdsnp24084	0.08801	0.9995
12	mdsnp49524	0.0884	0.9995
16	mdsnp54999	0.08869	0.9995
10	fsnp1698425	0.08878	0.9995
5	mdsnp35947	0.08884	0.1124
3	fdsnp14112	0.08885	0.1124
12	fsnp1049338	0.08902	0.1124
7	msnp2791000	0.08922	0.9995
8	fdsnp46768	0.08931	0.9995
8	fdsnp57352	0.08935	0.9995
22	fdsnp15273	0.08948	0.1124
19	fdsnp42778	0.08964	0.9995
5	fdsnp50634	0.0897	0.1124
17	fdsnp41940	0.0898	0.1124
17	fdsnp33845	0.08985	0.1124
10	fdsnp16804	0.08988	0.9995
1	msnp2843636	0.08992	0.9995
22	mdsnp22339	0.08999	0.9995
20	fsnp1663953	0.09001	0.1124
3	fdsnp14762	0.09002	0.1124
1	fdsnp48961	0.09016	0.1124
8	fsnp106091	0.09017	0.9995
4	msnp2426869	0.0903	0.9995
17	fdsnp40646	0.0904	0.9995
17	fdsnp25905	0.09056	0.9995
4	fdsnp20437	0.09067	0.9995
6	mdsnp44015	0.09079	0.9995
16	msnp889769	0.0908	0.9995
12	mdsnp45440	0.09097	0.9995
6	fdsnp14129	0.09102	0.9995
19	fmsnp1023967	0.09106	0.9995
5	fsnp1574324	0.09132	0.1137
21	mdsnp38263	0.09133	0.9995
8	fsnp1767905	0.0914	0.9995
5	fdsnp51241	0.09172	0.9995
5	mdsnp51575	0.09182	0.9995
20	msnp1880636	0.09186	0.1139
17	mdsnp30152	0.09205	0.9995
6	fsnp1664595	0.09219	0.1139
10	fdsnp31156	0.09221	0.9995
19	fsnp1580501	0.09243	0.1139
10	fdsnp1045	0.09255	0.9995
19	fsnp2470478	0.09262	0.1139
2	fdsnp25395	0.0927	0.1139
5	fdsnp54988	0.0927	0.1139
10	fdsnp41771	0.09271	0.9995
16	mdsnp50635	0.09272	0.1139
22	mdsnp27295	0.09314	0.9995
16	fdsnp57269	0.09317	0.9995
3	fdsnp24445	0.09326	0.9995
17	fsnp2218059	0.09329	0.9995
20	mdsnp40088	0.0933	0.1142
11	mdsnp48279	0.09331	0.1142
8	fdsnp36337	0.0936	0.9995
19	fdsnp601	0.09373	0.9995
5	mdsnp43074	0.09382	0.1144
21	fdsnp31856	0.09384	0.9995
20	msnp488315	0.09387	0.1144
3	fmsnp1148422	0.09394	0.9995
19	fsnp1391608	0.09398	0.9995
11	fmsnp1704370	0.09413	0.1145
3	msnp2603621	0.09417	0.9995
12	mdsnp25608	0.09425	0.9995
22	fdsnp30059	0.09446	0.1146
17	mdsnp14338	0.09455	0.1146
3	fmsnp319258	0.09485	0.1146
5	mdsnp39769	0.09487	0.1146
17	mdsnp14639	0.09488	0.9995
21	mdsnp3845	0.09531	0.9995
4	fsnp2874212	0.09548	0.9995
16	mdsnp32736	0.09579	0.9995
3	fdsnp47171	0.09593	0.9995
15	msnp1561378	0.0965	0.9995
5	mdsnp11341	0.09653	0.116
2	fdsnp11785	0.09661	0.116
5	mdsnp39916	0.09661	0.116
10	fdsnp54072	0.09686	0.9995
3	fsnp1767924	0.09695	0.9995
2	mdsnp1203	0.0972	0.9995
18	msnp1877772	0.09728	0.9995
8	fsnp1513185	0.09757	0.9995
5	msnp1287885	0.09767	0.9995
13	mdsnp17445	0.09779	0.9995
17	fsnp1796990	0.0978	0.9995
16	mdsnp3151	0.09781	0.9995
12	mdsnp13183	0.0981	0.9995
20	fdsnp25881	0.09811	0.1176
9	msnp839279	0.09813	0.9995
9	fsnp1707085	0.09814	0.9995
17	mdsnp1162	0.09817	0.9995
5	fdsnp13940	0.0982	0.9995
17	fsnp1076806	0.09824	0.9995
20	msnp2067049	0.09828	0.1176
17	msnp3087443	0.09863	0.1178
5	fdsnp44574	0.09878	0.9995
19	mdsnp37628	0.09891	0.9995
6	fdsnp32839	0.09898	0.9995
2	msnp2515183	0.09914	0.9995
3	fsnp1185702	0.09933	0.9995
1	mdsnp42670	0.09952	0.9995
12	mdsnp49127	0.09964	0.9995
14	fdsnp13524	0.09997	0.1181
12	mdsnp149	0.10001	0.9995
13	msnp1341958	0.10017	0.1181
12	mdsnp2279	0.10028	0.1181
20	mdsnp49714	0.10033	0.1181
17	mdsnp41695	0.10056	0.1181
10	fsnp1757627	0.10063	0.9995
5	fdsnp30210	0.10081	0.1181
9	fsnp636480	0.10082	0.9995
16	msnp2039685	0.10085	0.9995
1	mdsnp50366	0.10102	0.9995
20	fdsnp33411	0.10105	0.1181
10	fdsnp37541	0.1012	0.9995
5	fdsnp34450	0.10125	0.1181
5	msnp507745	0.10135	0.1181
16	fdsnp1663	0.10135	0.9995
20	fdsnp51497	0.10137	0.1181
16	fsnp2097191	0.10146	0.1181
12	mdsnp38220	0.10152	0.1181
19	fsnp1222317	0.10152	0.1181
20	fsnp1741197	0.10175	0.1181
5	mdsnp22820	0.10187	0.1181
22	fsnp315764	0.10193	0.1181
10	mdsnp16979	0.10205	0.9995
7	mdsnp5658	0.10213	0.9995
16	mdsnp14058	0.10215	0.1181
17	fsnp2064430	0.10219	0.1181
11	mdsnp15108	0.10224	0.9995
17	msnp2708137	0.10241	0.1181
8	fdsnp19161	0.10265	0.9995
10	mdsnp12562	0.10313	0.9995
8	fdsnp20994	0.10349	0.9995
5	mdsnp26093	0.10361	0.9995
2	mdsnp8416	0.10366	0.9995
4	fdsnp44282	0.10378	0.9995
10	fdsnp10308	0.10378	0.9995
20	mdsnp48523	0.10398	0.9995
19	msnp1161091	0.10441	0.1201
17	mdsnp22814	0.10449	0.1201
4	fdsnp56956	0.10481	0.9995
17	fdsnp38629	0.10485	0.9995
3	fdsnp26617	0.10494	0.9995
13	fdsnp37846	0.10498	0.9995
5	fdsnp5969	0.10514	0.9995
17	mdsnp51432	0.10516	0.9995
5	mdsnp38560	0.10518	0.1207
19	fdsnp38931	0.10541	0.9995
15	msnp2511995	0.10579	0.9995
20	mdsnp17838	0.10597	0.1212
17	msnp565049	0.10602	0.1212
4	fdsnp2393	0.10603	0.9995
17	msnp1212871	0.1061	0.9995
10	fdsnp24402	0.10621	0.9995
1	fsnp2223927	0.10637	0.1214
3	fsnp2233733	0.10654	0.1214
17	msnp733373	0.10663	0.9995
2	mdsnp38520	0.10665	0.9995
12	msnp1245546	0.10693	0.9995
22	mdsnp15141	0.10696	0.1216
4	fdsnp1664	0.10697	0.9995
15	msnp688986	0.10702	0.9995
4	msnp185482	0.10731	0.9995
3	fsnp1782832	0.10759	0.9995
5	fdsnp50028	0.10771	0.9995
2	msnp2917992	0.10788	0.9995
17	fdsnp45284	0.10788	0.1225
5	fdsnp32168	0.1081	0.9995
5	fdsnp41169	0.10812	0.9995
10	fdsnp28331	0.10821	0.9995
3	fdsnp45206	0.10832	0.9995
20	fdsnp46092	0.10833	0.1227
21	fsnp368058	0.10845	0.9995
19	fdsnp44234	0.10846	0.9995
4	mdsnp6486	0.10852	0.9995
17	msnp2311932	0.10857	0.1227
5	mdsnp25585	0.10884	0.1227
17	fsnp2064420	0.10885	0.1227
9	fdsnp33550	0.10886	0.9995
15	mdsnp23198	0.10902	0.9995
4	msnp2426891	0.10917	0.9995
13	msnp1558598	0.10921	0.1227
17	fdsnp6652	0.10924	0.1227
18	mdsnp47059	0.10927	0.9995
2	fsnp2081060	0.10934	0.9995
3	mdsnp4976	0.10937	0.9995
5	mdsnp54862	0.10957	0.1229
10	mdsnp30079	0.10984	0.123
5	mdsnp28927	0.11026	0.9995
2	fsnp2844184	0.11035	0.1233
3	fdsnp2274	0.11047	0.1233
17	fdsnp18229	0.11078	0.9995
17	mdsnp38466	0.1109	0.9995
13	mdsnp25689	0.11092	0.9995
1	mdsnp51509	0.11098	0.9995
3	fdsnp30593	0.11109	0.9995
15	mdsnp36333	0.11114	0.9995
8	fdsnp18882	0.11122	0.9995
12	msnp2794658	0.11124	0.1236
17	fdsnp15170	0.11127	0.1236
16	fsnp3072864	0.11135	0.9995
5	fdsnp35628	0.11139	0.1236
22	msnp1487015	0.11159	0.9995
22	fdsnp24	0.11184	0.1238
4	mdsnp30015	0.11188	0.9995
5	fsnp2648353	0.1119	0.1238
1	mdsnp33853	0.11207	0.9995
5	mdsnp4386	0.11207	0.1238
18	fsnp177020	0.11237	0.9995
22	fsnp2881000	0.11253	0.1239
20	mdsnp17435	0.11259	0.1239
4	fdsnp54702	0.11276	0.9995
21	fdsnp42023	0.11291	0.9995
5	msnp886967	0.11296	0.124
3	mdsnp55768	0.11304	0.124
6	fsnp1833609	0.11305	0.9995
8	mdsnp52614	0.1131	0.9995
22	fdsnp19032	0.11319	0.9995
3	msnp2016315	0.11328	0.9995
19	msnp677612	0.11328	0.124
5	fdsnp38370	0.11347	0.9995
18	mdsnp56200	0.11351	0.9995
2	mdsnp21845	0.11357	0.9995
20	mdsnp49328	0.11367	0.9995
16	fdsnp14531	0.11371	0.9995
2	fdsnp57467	0.11382	0.1244
6	fdsnp40273	0.11398	0.9995
5	fdsnp52238	0.1141	0.9995
16	mdsnp7015	0.11411	0.9995
22	fdsnp13490	0.11422	0.1244
10	mdsnp18206	0.11428	0.9995
2	fdsnp35556	0.11443	0.1244
13	fsnp533432	0.1145	0.1244
22	fdsnp31450	0.11458	0.1244
12	mdsnp36405	0.11464	0.9995
5	mdsnp56401	0.11473	0.9995
19	fsnp1258992	0.11487	0.1244
20	mdsnp56695	0.11495	0.1244
13	mdsnp24291	0.11501	0.9995
22	fdsnp1020	0.11524	0.1244
19	msnp3223927	0.11538	0.9995
1	mdsnp33114	0.11541	0.9995
17	fdsnp2135	0.11541	0.1244
11	msnp2770030	0.11558	0.1244
5	mdsnp45643	0.1156	0.9995
12	msnp2615768	0.11577	0.9995
10	fdsnp27300	0.11578	0.9995
17	fdsnp2205	0.11579	0.9995
12	msnp477975	0.11581	0.1245
5	mdsnp36543	0.11593	0.9995
8	fsnp110260	0.11625	0.9995
12	fdsnp4238	0.11636	0.9995
4	fsnp2226158	0.11644	0.9995
4	fdsnp49180	0.11648	0.9995
22	mdsnp42986	0.11652	0.9995
13	fmsnp360043	0.11653	0.125
17	msnp1368137	0.11663	0.9995
7	fdsnp23935	0.11717	0.9995
10	fmsnp1991709	0.11729	0.9995
5	fdsnp37366	0.1177	0.9995
10	msnp3118427	0.11777	0.1262
20	mdsnp22181	0.11799	0.1262
5	fdsnp18015	0.11827	0.9995
17	mdsnp35991	0.11834	0.9995
9	fsnp2433556	0.11847	0.9995
20	fmsnp638588	0.11853	0.1264
5	mdsnp7296	0.11854	0.1264
17	fsnp2145199	0.11862	0.9995
3	fsnp104115	0.11868	0.9995
21	msnp1367246	0.1187	0.9995
22	fsnp1263519	0.11876	0.9995
17	fdsnp21814	0.11881	0.9995
19	fdsnp38412	0.11899	0.9995
10	mdsnp15989	0.11922	0.9995
18	fdsnp39186	0.11926	0.1269
10	fdsnp48588	0.11927	0.9995
13	mdsnp11447	0.11935	0.9995
9	msnp3127887	0.11942	0.9995
12	mdsnp55195	0.11953	0.9995
5	fdsnp39768	0.11973	0.9995
4	mdsnp19787	0.11989	0.9995
17	fsnp1473306	0.12029	0.1278
8	mdsnp45075	0.12046	0.9995
10	fdsnp23080	0.12068	0.9995
6	fsnp916533	0.12075	0.9995
19	fdsnp31006	0.12099	0.9995
2	fdsnp23542	0.12141	0.9995
17	fdsnp21460	0.12148	0.1289
11	msnp1612328	0.12173	0.9995
19	fsnp1161098	0.1223	0.9995
21	mdsnp43600	0.12246	0.1291
5	fdsnp25219	0.12248	0.9995
5	msnp3281653	0.12255	0.1291
21	mdsnp49639	0.12261	0.9995
22	fdsnp5172	0.12261	0.1291
17	fdsnp38616	0.12266	0.1291
5	msnp2770867	0.12267	0.1291
2	msnp1190018	0.12279	0.9995
15	fdsnp35832	0.12285	0.9995
11	msnp1730780	0.12287	0.9995
13	mdsnp22413	0.1232	0.1294
13	fdsnp24252	0.12326	0.9995
13	mdsnp51124	0.12329	0.9995
17	fdsnp33965	0.12334	0.9995
8	fsnp757078	0.12346	0.9995
5	fdsnp18507	0.12355	0.9995
16	fdsnp1165	0.1237	0.1297
17	fsnp832013	0.12373	0.9995
2	mdsnp18137	0.12383	0.9995
10	fsnp1994494	0.12386	0.9995
7	fsnp2570343	0.12387	0.9995
21	msnp2018393	0.12391	0.9995
16	mdsnp35261	0.12401	0.9995
9	fdsnp7205	0.12443	0.9995
16	msnp1250488	0.1247	0.9995
19	msnp627239	0.12475	0.1305
14	mdsnp51065	0.12501	0.1305
18	mdsnp16885	0.12509	0.1305
11	msnp1612310	0.12517	0.9995
21	fdsnp27031	0.12531	0.9995
22	fdsnp24033	0.12558	0.9995
10	msnp1943712	0.12561	0.9995
19	fdsnp39517	0.12577	0.131
3	fsnp158500	0.12632	0.9995
22	fdsnp43977	0.12666	0.1317
5	mdsnp17358	0.12676	0.1317
10	fdsnp30566	0.12697	0.9995
17	fsnp3087910	0.12706	0.9995
17	msnp2161306	0.12707	0.1318
16	fsnp2874829	0.12742	0.9995
19	fdsnp51609	0.12754	0.9995
8	fdsnp45100	0.12767	0.9995
1	mdsnp12155	0.12768	0.9995
15	fdsnp40933	0.12794	0.9995
19	fmsnp2313453	0.12798	0.1324
3	msnp2647220	0.12805	0.9995
4	fsnp881682	0.12805	0.9995
11	msnp2853493	0.12812	0.9995
3	fdsnp27639	0.12816	0.9995
5	mdsnp17426	0.12816	0.1324
12	mdsnp20560	0.12822	0.9995
20	msnp421659	0.12827	0.1324
18	mdsnp26845	0.12829	0.9995
8	fdsnp48401	0.12846	0.9995
5	msnp3090304	0.1285	0.1324
18	msnp2559628	0.12862	0.9995
4	fsnp3225062	0.12866	0.9995
6	fsnp3117969	0.12899	0.9995
10	fdsnp7809	0.12953	0.9995
3	fmsnp148612	0.12957	0.9995
19	fsnp2200578	0.12959	0.9995
12	mdsnp35677	0.12965	0.9995
19	fdsnp26413	0.12965	0.1331
14	fdsnp48211	0.12985	0.1331
1	fdsnp17349	0.12986	0.9995
5	msnp3194451	0.12993	0.9995
9	mdsnp39027	0.13001	0.9995
17	fsnp2560778	0.13003	0.1331
16	mdsnp54885	0.13009	0.9995
5	fdsnp35781	0.13019	0.1331
22	fsnp2741900	0.13019	0.9995
5	msnp3327453	0.1302	0.1331
13	fdsnp25666	0.13046	0.9995
20	mdsnp15469	0.13068	0.1331
18	fdsnp26700	0.13074	0.1331
19	fdsnp34267	0.13082	0.1331
3	fdsnp48265	0.13094	0.9995
4	fsnp326871	0.13115	0.9995
17	fdsnp14061	0.13134	0.1334
10	mdsnp13773	0.13144	0.9995
10	fdsnp3094	0.13173	0.9995
19	fdsnp50934	0.13182	0.1337
4	mdsnp49349	0.13205	0.9995
10	fdsnp23229	0.13208	0.9995
18	msnp1863842	0.13222	0.9995
19	fdsnp52441	0.13233	0.134
17	msnp2537375	0.13252	0.9995
1	fdsnp57004	0.13255	0.9995
21	mdsnp11328	0.13283	0.9995
10	fsnp2327545	0.13315	0.9995
2	msnp2469098	0.1332	0.9995
1	msnp114188	0.13321	0.9995
15	fdsnp18149	0.13333	0.9995
17	fdsnp5813	0.13335	0.1343
16	fsnp1137641	0.13344	0.9995
5	fdsnp30137	0.13351	0.9995
9	fdsnp16404	0.13355	0.9995
10	mdsnp23064	0.1339	0.9995
3	fsnp2403746	0.13394	0.9995
20	fdsnp23707	0.13396	0.9995
10	fdsnp2539	0.13415	0.1343
9	fsnp2390822	0.1342	0.9995
5	mdsnp1691	0.1343	0.1343
20	mdsnp36307	0.13433	0.1343
19	mdsnp17203	0.13435	0.1343
20	mdsnp12150	0.13435	0.9995
10	mdsnp21821	0.13438	0.9995
3	fdsnp56913	0.13453	0.1343
18	fsnp1393760	0.13454	0.9995
10	mdsnp33251	0.13462	0.1343
15	mdsnp22614	0.13493	0.9995
19	mdsnp37225	0.13501	0.1343
17	fsnp3148359	0.13504	0.9995
9	mdsnp40906	0.13507	0.1343
1	mdsnp5606	0.13509	0.9995
8	fdsnp51549	0.13513	0.9995
5	fsnp3248720	0.13517	0.1343
20	fdsnp43580	0.13517	0.1343
2	mdsnp10882	0.1352	0.9995
8	fsnp2351330	0.13523	0.9995
6	fdsnp33051	0.1354	0.9995
5	msnp3003773	0.13549	0.1343
22	fdsnp31914	0.13554	0.9995
3	fsnp1545724	0.1357	0.1343
22	fdsnp36292	0.13578	0.9995
7	mdsnp12428	0.1358	0.9995
5	msnp2164121	0.13586	0.1343
22	mdsnp22709	0.13587	0.1343
15	fdsnp16376	0.13592	0.9995
5	mdsnp15832	0.13597	0.1343
9	fdsnp43884	0.13637	0.9995
5	fdsnp23521	0.13639	0.9995
16	mdsnp54144	0.13639	0.9995
2	mdsnp7670	0.13644	0.9995
16	fdsnp16597	0.13646	0.9995
11	mdsnp51439	0.1365	0.9995
17	fdsnp37661	0.13652	0.9995
12	fdsnp55830	0.13686	0.9995
4	msnp2856732	0.13687	0.9995
19	msnp1959520	0.137	0.9995
17	fsnp2315193	0.13729	0.1354
4	fdsnp10740	0.13732	0.9995
9	fsnp616475	0.13746	0.9995
12	msnp2425448	0.13766	0.9995
1	mdsnp41498	0.13776	0.9995
12	msnp2658428	0.13798	0.1359
4	fdsnp17294	0.13809	0.9995
2	mdsnp8754	0.13817	0.1359
2	mdsnp44434	0.13821	0.9995
1	fmsnp2692388	0.13832	0.9995
8	fdsnp17506	0.13849	0.9995
22	fdsnp21106	0.13852	0.9995
9	msnp193017	0.13866	0.9995
1	fdsnp35384	0.13879	0.9995
4	mdsnp40822	0.13897	0.1361
8	fdsnp6801	0.13918	0.9995
13	msnp1814721	0.13942	0.9995
16	fdsnp25032	0.13958	0.1361
2	fdsnp39802	0.13959	0.1361
13	mdsnp24405	0.13974	0.9995
20	fmsnp2989052	0.13979	0.1361
17	mdsnp14057	0.13986	0.9995
3	fdsnp13901	0.13993	0.9995
2	msnp928621	0.13998	0.1361
22	fsnp1748819	0.14001	0.1361
5	mdsnp26843	0.14029	0.1361
10	fdsnp51379	0.14029	0.9995
22	fsnp1990864	0.1404	0.1361
21	mdsnp31026	0.14049	0.9995
19	fsnp1492859	0.14069	0.9995
6	fdsnp44576	0.14077	0.9995
5	mdsnp21332	0.14084	0.1361
16	msnp2431934	0.14084	0.9995
2	mdsnp7061	0.14088	0.9995
19	mdsnp44843	0.1409	0.1361
5	fdsnp8254	0.14099	0.1361
20	fdsnp11885	0.14103	0.1361
5	msnp2282211	0.14144	0.1361
11	msnp2050756	0.1417	0.1361
3	mdsnp4725	0.14177	0.1361
20	mdsnp28953	0.14177	0.1361
19	msnp162485	0.14189	0.9995
3	fdsnp40233	0.14212	0.9995
19	fsnp515408	0.14216	0.9995
5	fmsnp925882	0.14233	0.1362
20	msnp2999088	0.14274	0.1362
16	fsnp944551	0.14276	0.9995
8	fdsnp51442	0.14278	0.9995
22	fdsnp47461	0.14279	0.9995
19	fdsnp10222	0.14284	0.1362
3	fdsnp195	0.14292	0.9995
14	fdsnp36746	0.143	0.9995
19	mdsnp38930	0.14301	0.9995
5	mdsnp44543	0.14304	0.1362
19	fdsnp16223	0.14307	0.1362
5	mdsnp7594	0.14338	0.1362
20	fdsnp20934	0.14346	0.9995
17	msnp514070	0.1435	0.1362
17	fsnp605729	0.14362	0.1362
3	mdsnp57281	0.14377	0.9995
8	fsnp1885684	0.14389	0.9995
1	msnp1268136	0.14397	0.9995
8	fdsnp32971	0.14399	0.9995
21	fsnp1260767	0.1441	0.9995
21	mdsnp34849	0.14435	0.9995
20	fdsnp47152	0.14439	0.1368
15	msnp1577675	0.14495	0.9995
5	mdsnp28606	0.14535	0.1369
12	fdsnp912	0.1454	0.9995
20	fdsnp7250	0.14543	0.1369
19	fsnp1767803	0.14545	0.1369
6	mdsnp30974	0.14554	0.9995
22	fsnp1442146	0.14558	0.1369
12	fdsnp37515	0.14562	0.9995
5	mdsnp55843	0.14563	0.1369
10	fdsnp56732	0.14584	0.9995
1	fdsnp20376	0.146	0.9995
5	mdsnp52046	0.1462	0.1372
11	fmsnp472907	0.14633	0.9995
17	fmsnp2177521	0.14638	0.1372
13	fdsnp8301	0.14648	0.9995
17	mdsnp42884	0.1468	0.1374
7	mdsnp21858	0.14686	0.9995
19	fdsnp55383	0.14709	0.1375
1	msnp627564	0.14724	0.9995
18	msnp705587	0.14724	0.9995
22	fsnp691952	0.14725	0.9995
5	fdsnp34384	0.14752	0.9995
13	msnp2576746	0.14761	0.9995
5	fdsnp19612	0.14763	0.1378
9	fdsnp4848	0.1477	0.9995
13	fdsnp45337	0.1477	0.9995
2	mdsnp38846	0.14777	0.9995
5	mdsnp14758	0.14793	0.9995
17	msnp1428218	0.14809	0.9995
20	mdsnp27732	0.14819	0.9995
19	mdsnp54382	0.14836	0.1382
13	mdsnp30959	0.1484	0.9995
16	mdsnp28597	0.14848	0.1382
19	fsnp1934508	0.14859	0.9995
5	fsnp1116217	0.14861	0.9995
17	msnp2160085	0.14862	0.9995
18	mdsnp23215	0.14865	0.9995
10	fdsnp19636	0.14917	0.9995
12	mdsnp32538	0.14932	0.9995
1	fdsnp13324	0.14935	0.1388
12	msnp642674	0.14948	0.9995
9	fdsnp47991	0.14949	0.9995
4	mdsnp41937	0.14955	0.9995
5	mdsnp48980	0.14955	0.1388
7	fdsnp52001	0.14957	0.9995
6	fdsnp7464	0.14959	0.9995
9	fdsnp53231	0.14974	0.9995
20	msnp624078	0.14997	0.1389
17	msnp2104350	0.15007	0.1389
5	fdsnp23998	0.15038	0.9995
9	fsnp3179243	0.15041	0.139
10	fmsnp732071	0.15075	0.9995
22	fdsnp39663	0.15083	0.1392
18	mdsnp3818	0.15086	0.9995
4	fdsnp34619	0.15128	0.9995
17	mdsnp29455	0.15131	0.9995
17	fsnp1479409	0.15137	0.1395
8	fdsnp31173	0.15158	0.9995
13	mdsnp53317	0.15162	0.9995
4	mdsnp16591	0.1519	0.9995
3	fsnp2830496	0.15192	0.9995
5	fdsnp37067	0.15193	0.1397
3	fdsnp18797	0.15195	0.9995
2	fdsnp26461	0.15208	0.1397
13	mdsnp56142	0.15213	0.9995
4	fdsnp6793	0.15248	0.9995
21	mdsnp39823	0.15254	0.9995
14	msnp897076	0.15256	0.9995
2	mdsnp964	0.15289	0.9995
21	mdsnp56254	0.15291	0.9995
10	fdsnp26392	0.15292	0.9995
5	mdsnp27233	0.15299	0.1402
18	fdsnp14720	0.15299	0.9995
10	fdsnp811	0.15302	0.9995
13	msnp2576749	0.15311	0.9995
8	msnp2182518	0.15315	0.1402
10	msnp2782324	0.15323	0.1402
6	fdsnp18170	0.15353	0.9995
6	fdsnp19754	0.15374	0.9995
1	mdsnp38900	0.15378	0.9995
19	mdsnp11854	0.15403	0.9995
20	msnp3320803	0.15431	0.141
1	msnp236604	0.15432	0.9995
15	msnp960671	0.15433	0.9995
19	fsnp1955936	0.15459	0.9995
10	fdsnp14865	0.15463	0.9995
5	fdsnp54381	0.15485	0.9995
22	fmsnp1589301	0.15485	0.1413
20	msnp2042952	0.1549	0.9995
15	fmsnp1577684	0.15496	0.9995
4	fdsnp2122	0.15507	0.9995
6	fdsnp44767	0.15517	0.9995
8	mdsnp2556	0.15536	0.9995
8	fsnp598428	0.15543	0.9995
13	fmsnp2170020	0.15562	0.9995
6	fdsnp11620	0.15564	0.9995
15	msnp776294	0.15574	0.9995
5	fsnp372206	0.15577	0.9995
12	fdsnp36839	0.15587	0.9995
6	fsnp3074897	0.15603	0.9995
1	fdsnp34362	0.15625	0.9995
9	fdsnp34943	0.15626	0.9995
18	fsnp164161	0.15628	0.9995
5	mdsnp16077	0.1564	0.9995
1	fdsnp16728	0.15682	0.9995
4	msnp2535655	0.15697	0.9995
1	msnp1784603	0.15699	0.9995
10	msnp1684646	0.15705	0.9995
8	fdsnp52929	0.15713	0.9995
17	fsnp935150	0.15745	0.9995
10	fdsnp45662	0.15753	0.9995
8	mdsnp8748	0.1577	0.9995
1	mdsnp41561	0.15772	0.9995
5	fdsnp4802	0.15789	0.9995
17	fmsnp827473	0.15795	0.9995
15	msnp2618576	0.15807	0.9995
20	mdsnp11605	0.15833	0.1441
5	mdsnp18304	0.15864	0.1441
3	fdsnp34872	0.15871	0.1441
8	msnp728955	0.15873	0.9995
5	mdsnp20202	0.15885	0.1441
1	mdsnp57266	0.15894	0.9995
18	mdsnp15444	0.15903	0.9995
18	mdsnp48741	0.15947	0.9995
9	msnp2725087	0.15954	0.9995
17	fdsnp24949	0.15964	0.9995
9	mdsnp13731	0.15974	0.9995
22	mdsnp7990	0.16001	0.9995
16	fdsnp47491	0.16003	0.145
17	mdsnp3638	0.16049	0.9995
3	fdsnp3354	0.16062	0.9995
13	msnp460539	0.16073	0.9995
8	fsnp766054	0.16081	0.9995
2	fdsnp15129	0.16104	0.1456
20	mdsnp4621	0.1612	0.1456
6	mdsnp33659	0.16134	0.9995
22	fdsnp24759	0.16157	0.1458
5	fmsnp1977453	0.16165	0.9995
22	fdsnp5616	0.16172	0.9995
12	mdsnp54135	0.16181	0.9995
16	mdsnp34204	0.16188	0.9995
5	msnp2635688	0.16193	0.1459
10	msnp1860048	0.16202	0.9995
14	mdsnp37313	0.16206	0.9995
1	mdsnp37100	0.16225	0.9995
5	fdsnp54188	0.16232	0.9995
16	mdsnp13506	0.16243	0.1461
3	fdsnp17329	0.16259	0.9995
5	mdsnp55748	0.1628	0.9995
10	fdsnp23799	0.16286	0.9995
17	fdsnp27165	0.16294	0.1464
11	fmsnp2001919	0.16322	0.9995
11	mdsnp45292	0.16326	0.1464
8	mdsnp29526	0.16341	0.9995
20	fmsnp1462683	0.16341	0.1464
5	fdsnp23533	0.16354	0.9995
4	fsnp2772425	0.16359	0.9995
9	fsnp3070201	0.16364	0.9995
13	fsnp1842470	0.16373	0.9995
15	mdsnp21585	0.16379	0.9995
17	fdsnp1536	0.16383	0.9995
15	msnp3155383	0.16385	0.9995
5	msnp2635708	0.1639	0.1466
19	fdsnp38951	0.16395	0.9995
19	mdsnp4492	0.16404	0.9995
3	mdsnp38562	0.16425	0.1466
5	mdsnp48730	0.16443	0.1466
12	fsnp1407717	0.16446	0.9995
22	fdsnp50522	0.16449	0.1466
17	mdsnp22887	0.16503	0.9995
11	msnp2326665	0.16505	0.1469
6	fdsnp48047	0.16512	0.9995
21	msnp2993502	0.16512	0.9995
2	fmsnp2629257	0.16564	0.147
18	mdsnp43354	0.16569	0.147
15	mdsnp25474	0.16572	0.9995
6	fdsnp44676	0.16601	0.9995
9	fdsnp49310	0.16601	0.9995
12	mdsnp49461	0.16611	0.9995
8	fdsnp9761	0.16613	0.9995
9	fdsnp27141	0.1663	0.9995
8	fdsnp32759	0.16633	0.9995
4	fdsnp50215	0.16642	0.9995
2	fdsnp28048	0.16645	0.9995
12	mdsnp47213	0.16645	0.1474
22	fdsnp4524	0.16652	0.1474
7	fdsnp55192	0.1668	0.9995
3	mdsnp52859	0.16681	0.9995
8	fdsnp32090	0.16688	0.9995
4	fdsnp12701	0.16689	0.9995
8	fdsnp41374	0.16698	0.9995
10	fsnp1655556	0.16725	0.9995
22	fsnp1620160	0.16765	0.1482
10	fsnp3264038	0.16789	0.9995
14	mdsnp48570	0.168	0.9995
20	mdsnp27396	0.16802	0.1483
2	mdsnp10207	0.16814	0.9995
2	fdsnp43441	0.16822	0.9995
9	fsnp2407897	0.16822	0.9995
16	fsnp944538	0.16831	0.9995
4	mdsnp48697	0.16858	0.9995
12	fdsnp27107	0.1686	0.9995
2	mdsnp14677	0.16874	0.9995
21	mdsnp41115	0.16885	0.9995
19	fdsnp51175	0.1689	0.1488
12	fdsnp48304	0.16902	0.9995
2	fdsnp56655	0.16903	0.1488
8	fdsnp3318	0.16939	0.9995
1	mdsnp42333	0.16941	0.9995
14	fdsnp2819	0.16942	0.9995
2	mdsnp39542	0.16944	0.1489
6	mdsnp1701	0.1696	0.9995
17	msnp1765863	0.16965	0.1489
4	fdsnp51365	0.16978	0.9995
9	fdsnp5467	0.16987	0.9995
2	fdsnp33652	0.1701	0.149
7	fsnp1941338	0.17028	0.9995
10	fsnp1884322	0.17064	0.9995
10	mdsnp3478	0.17065	0.149
18	msnp1788397	0.17066	0.9995
11	msnp1785829	0.17098	0.9995
17	mdsnp31390	0.17109	0.149
16	mdsnp310	0.17121	0.149
19	msnp299087	0.17129	0.149
20	mdsnp18675	0.17131	0.9995
13	mdsnp32204	0.17139	0.149
5	mdsnp3242	0.17164	0.149
5	mdsnp11126	0.17175	0.149
20	mdsnp24560	0.17182	0.149
2	msnp595433	0.1719	0.9995
21	fsnp2424598	0.1719	0.9995
16	mdsnp38662	0.17227	0.9995
17	fsnp534133	0.17228	0.9995
9	fdsnp26061	0.17231	0.9995
12	msnp1487853	0.17232	0.9995
15	msnp3130508	0.17239	0.1493
19	fdsnp43716	0.17243	0.9995
5	fdsnp46390	0.17251	0.9995
10	fsnp2220075	0.17256	0.9995
5	fmsnp3024260	0.17257	0.9995
4	fdsnp27750	0.17258	0.9995
4	fdsnp10560	0.17278	0.9995
20	mdsnp46224	0.1728	0.1494
13	mdsnp48142	0.17282	0.9995
16	mdsnp21151	0.1733	0.9995
12	fsnp2758574	0.17334	0.1497
4	mdsnp54085	0.17345	0.9995
5	mdsnp42812	0.17354	0.9995
13	mdsnp23242	0.17371	0.9995
20	fdsnp1113	0.17386	0.1498
3	fdsnp22102	0.17392	0.1498
5	msnp1939624	0.17434	0.15
2	mdsnp10007	0.17448	0.9995
9	mdsnp27283	0.1745	0.9995
13	mdsnp49430	0.17455	0.9995
21	fmsnp368047	0.17462	0.9995
3	mdsnp1395	0.17471	0.9995
4	fsnp2226150	0.17495	0.9995
12	msnp838693	0.17501	0.9995
16	mdsnp31169	0.17501	0.9995
6	mdsnp36366	0.17507	0.9995
6	fsnp2388513	0.17529	0.1505
19	fdsnp20770	0.17529	0.9995
13	fdsnp42523	0.17552	0.9995
9	fdsnp28243	0.17559	0.9995
2	mdsnp15699	0.17575	0.1505
5	msnp1980689	0.17582	0.1505
19	fsnp633822	0.17605	0.1505
22	fdsnp10225	0.17608	0.1505
5	fsnp3127699	0.17657	0.9995
8	msnp532600	0.17661	0.9995
2	mdsnp43668	0.17666	0.1508
2	mdsnp41129	0.1767	0.9995
9	fsnp224887	0.17705	0.9995
4	fdsnp8819	0.1771	0.9995
19	fdsnp43678	0.17716	0.151
20	fdsnp3677	0.17737	0.151
2	msnp1292946	0.1775	0.9995
5	mdsnp458	0.17774	0.1511
8	fsnp879293	0.1778	0.9995
15	fsnp2894572	0.1781	0.9995
5	fdsnp40008	0.17814	0.1512
18	fdsnp30814	0.17817	0.9995
16	fmsnp957494	0.17842	0.1513
21	msnp1189097	0.17852	0.9995
19	fdsnp4139	0.17892	0.1513
17	fdsnp46823	0.17901	0.9995
20	mdsnp12164	0.17939	0.1513
17	fdsnp48295	0.1794	0.1513
5	mdsnp33182	0.17942	0.9995
20	msnp223643	0.17946	0.1513
8	fdsnp15199	0.17953	0.9995
19	fdsnp3406	0.17967	0.9995
9	fsnp1092880	0.17971	0.9995
10	msnp267596	0.17986	0.9995
15	msnp1577669	0.18003	0.9995
2	fdsnp40859	0.18013	0.9995
17	msnp351619	0.18014	0.1514
5	fdsnp43667	0.1802	0.9995
17	fdsnp29219	0.18037	0.1514
3	fsnp912934	0.18045	0.9995
5	fdsnp28488	0.18049	0.1514
17	fdsnp18468	0.18051	0.1514
19	fmsnp2913680	0.18069	0.9995
20	msnp3229120	0.18083	0.1515
13	mdsnp26659	0.18094	0.9995
5	fsnp2906344	0.18116	0.9995
11	msnp1515360	0.1812	0.1516
10	fdsnp17402	0.18216	0.9995
8	fdsnp9084	0.18221	0.9995
9	mdsnp13084	0.18222	0.9995
8	fdsnp39349	0.18226	0.9995
9	fdsnp23672	0.18236	0.9995
9	fsnp1205120	0.18245	0.9995
12	mdsnp25134	0.1825	0.9995
13	fsnp1797398	0.18274	0.9995
8	fdsnp52026	0.18291	0.9995
5	mdsnp11171	0.18309	0.153
17	mdsnp3424	0.18348	0.9995
6	fdsnp38320	0.18351	0.9995
19	fdsnp44274	0.18368	0.9995
8	fsnp741925	0.18369	0.9995
8	fdsnp37393	0.18388	0.9995
13	mdsnp45114	0.18391	0.9995
16	mdsnp28467	0.18414	0.9995
15	fdsnp7838	0.1843	0.1538
3	fmsnp1137107	0.18439	0.9995
2	msnp2331535	0.18478	0.154
1	msnp2314920	0.18479	0.9995
10	fsnp2674305	0.18481	0.9995
12	fdsnp29520	0.18492	0.9995
22	mdsnp25061	0.18494	0.9995
5	fdsnp43491	0.18525	0.9995
21	mdsnp48057	0.18526	0.1542
1	mdsnp9231	0.18543	0.9995
3	fmsnp995303	0.18573	0.9995
17	mdsnp19697	0.18586	0.9995
6	fdsnp56785	0.18587	0.9995
21	mdsnp23525	0.18588	0.9995
12	fdsnp47971	0.18596	0.9995
3	fdsnp24766	0.18624	0.1547
16	mdsnp37996	0.1863	0.9995
18	mdsnp34285	0.18646	0.9995
22	fdsnp46101	0.18663	0.1547
19	fdsnp52586	0.18664	0.1547
4	msnp1812878	0.18667	0.9995
9	mdsnp3690	0.1868	0.9995
2	fdsnp30616	0.18682	0.1547
9	fdsnp23566	0.18758	0.9995
15	fmsnp158769	0.18794	0.9995
6	mdsnp38477	0.18799	0.9995
18	mdsnp53838	0.18804	0.1555
10	fsnp1587455	0.18806	0.9995
10	fsnp2841200	0.18831	0.1556
15	msnp1076759	0.18839	0.9995
10	fdsnp29704	0.18862	0.9995
7	fsnp3208834	0.18867	0.9995
3	fmsnp2414719	0.18888	0.1556
22	fdsnp24684	0.1889	0.1556
8	fdsnp30501	0.18902	0.9995
9	fsnp1784710	0.18904	0.9995
17	msnp368208	0.1896	0.156
2	fdsnp28912	0.18993	0.9995
18	mdsnp19456	0.19002	0.9995
22	msnp2132571	0.1905	0.1566
14	mdsnp30157	0.19051	0.9995
16	mdsnp8174	0.19056	0.9995
21	fdsnp46968	0.19063	0.9995
8	mdsnp33585	0.19094	0.9995
22	fsnp846380	0.19111	0.9995
10	fdsnp46732	0.19123	0.157
4	fdsnp16964	0.19125	0.9995
3	msnp1229858	0.19126	0.9995
3	mdsnp24569	0.19139	0.9995
17	fsnp477156	0.19144	0.9995
10	mdsnp26118	0.19149	0.9995
2	mdsnp29940	0.19166	0.9995
11	mdsnp2478	0.19175	0.9995
8	fsnp2338590	0.19176	0.9995
8	fsnp1930170	0.1918	0.9995
11	msnp845711	0.19182	0.157
17	fdsnp40532	0.19184	0.157
4	fsnp3134872	0.19188	0.9995
19	fdsnp48503	0.19202	0.157
10	fdsnp51048	0.19207	0.9995
8	fdsnp46680	0.19215	0.9995
4	mdsnp51747	0.19225	0.9995
13	fsnp1811783	0.19249	0.9995
5	mdsnp15280	0.19272	0.1574
15	mdsnp942	0.19303	0.9995
9	fsnp2652708	0.19315	0.9995
3	msnp1069876	0.19319	0.9995
12	mdsnp24544	0.19324	0.9995
3	fdsnp23175	0.1937	0.158
16	mdsnp7224	0.19379	0.9995
8	fdsnp18396	0.19382	0.9995
2	msnp1403688	0.19389	0.9995
1	fdsnp3679	0.19401	0.9995
17	mdsnp34842	0.19403	0.9995
4	fdsnp6196	0.19404	0.9995
15	msnp190619	0.19406	0.9995
8	mdsnp7378	0.19427	0.9995
21	mdsnp17104	0.19458	0.9995
12	mdsnp19916	0.19461	0.1585
1	mdsnp50065	0.19462	0.9995
3	fdsnp42286	0.19463	0.9995
4	msnp3027569	0.1947	0.9995
5	fdsnp56709	0.19502	0.9995
10	fdsnp56432	0.19513	0.9995
6	msnp2033199	0.19519	0.9995
13	fdsnp21695	0.19519	0.1586
22	fdsnp716	0.19519	0.1586
3	fsnp2440525	0.19522	0.9995
17	fdsnp12423	0.19529	0.9995
18	mdsnp53371	0.19547	0.9995
9	fdsnp50485	0.19549	0.9995
12	msnp232424	0.19551	0.9995
2	mdsnp41864	0.19554	0.9995
8	fdsnp49460	0.19564	0.9995
3	fmsnp160527	0.19567	0.1588
18	mdsnp40983	0.19569	0.9995
3	fdsnp21403	0.1958	0.9995
9	mdsnp50566	0.19607	0.9995
6	fdsnp51257	0.19637	0.9995
9	mdsnp6794	0.1967	0.9995
8	fdsnp37777	0.19681	0.9995
8	fdsnp13287	0.19691	0.9995
19	fdsnp52166	0.19707	0.1597
19	fdsnp44163	0.19723	0.9995
2	mdsnp57199	0.19729	0.1597
16	mdsnp41407	0.19729	0.9995
2	mdsnp48935	0.19732	0.9995
16	msnp646165	0.19751	0.9995
12	mdsnp20177	0.1976	0.1598
10	fsnp730192	0.19793	0.9995
5	fdsnp21479	0.19823	0.9995
2	mdsnp12651	0.19829	0.9995
20	msnp2128997	0.19851	0.9995
19	fdsnp14254	0.19868	0.9995
22	msnp1816550	0.19899	0.9995
8	fdsnp6660	0.19955	0.9995
9	fdsnp44270	0.19999	0.9995
10	mdsnp12652	0.20026	0.9995
5	fdsnp45738	0.20049	0.9995
1	mdsnp32042	0.2005	0.9995
16	mdsnp22848	0.2006	0.9995
10	mdsnp36511	0.20073	0.9995
9	mdsnp23504	0.20075	0.9995
17	fdsnp7389	0.2008	0.9995
20	fdsnp42328	0.20087	0.9995
1	msnp3096091	0.20116	0.9995
3	fdsnp9743	0.20129	0.9995
3	mdsnp6131	0.20143	0.9995
9	fsnp1997091	0.20186	0.9995
2	mdsnp4745	0.202	0.1631
11	msnp2194049	0.202	0.9995
21	mdsnp56256	0.202	0.9995
10	fdsnp55090	0.20226	0.9995
16	fdsnp4408	0.20249	0.1633
10	fsnp199972	0.20259	0.9995
5	mdsnp49324	0.20269	0.1633
8	msnp2339663	0.20282	0.9995
13	msnp371378	0.2032	0.9995
3	fsnp190756	0.20324	0.9995
17	fsnp253749	0.20368	0.9995
5	mdsnp23221	0.20372	0.1639
8	fsnp598431	0.20423	0.9995
3	fsnp1535930	0.20428	0.9995
5	mdsnp54471	0.20433	0.1642
2	mdsnp19102	0.20441	0.9995
10	fsnp714092	0.20454	0.9995
1	fsnp443365	0.20456	0.1642
13	msnp1451928	0.20468	0.9995
10	fsnp1836191	0.20497	0.9995
1	mdsnp20930	0.20526	0.9995
20	fdsnp11724	0.2053	0.1645
12	mdsnp50729	0.20536	0.9995
1	fdsnp5425	0.20547	0.9995
2	mdsnp5538	0.20575	0.9995
1	fdsnp11859	0.20581	0.9995
10	fsnp537830	0.20582	0.9995
20	fmsnp1112201	0.20594	0.9995
10	mdsnp54760	0.20612	0.9995
3	fdsnp21723	0.20617	0.9995
5	msnp2705102	0.20645	0.1649
5	mdsnp24283	0.20655	0.1649
8	fdsnp54463	0.20664	0.9995
19	fdsnp31019	0.20664	0.1649
4	fsnp974539	0.20665	0.9995
15	fmsnp127228	0.20688	0.1649
14	fsnp987092	0.20703	0.9995
13	mdsnp44470	0.20704	0.9995
3	fdsnp47552	0.20706	0.9995
4	fdsnp33525	0.20708	0.9995
7	fdsnp57517	0.20712	0.9995
12	fsnp1049332	0.20734	0.1649
12	msnp1030896	0.20756	0.9995
22	fdsnp22306	0.2077	0.1649
3	fsnp1496255	0.20772	0.9995
9	fdsnp45384	0.20778	0.9995
17	fsnp1479413	0.20787	0.1649
19	fdsnp482	0.20788	0.1649
20	msnp1776286	0.20798	0.1649
7	mdsnp55979	0.20807	0.9995
16	fdsnp2336	0.20824	0.9995
3	fsnp1243287	0.20855	0.9995
5	fdsnp41098	0.20855	0.9995
12	mdsnp7955	0.20857	0.9995
19	fsnp3204827	0.20858	0.9995
8	fdsnp7422	0.2086	0.9995
19	fsnp633471	0.20873	0.1651
17	fdsnp51066	0.20874	0.9995
18	msnp741882	0.20881	0.1651
18	mdsnp12763	0.20891	0.9995
2	mdsnp16523	0.20894	0.9995
1	mdsnp5403	0.20921	0.9995
4	fmsnp2622128	0.20935	0.9995
22	mdsnp45843	0.20936	0.1653
22	mdsnp21232	0.20947	0.9995
10	fsnp1621049	0.20949	0.9995
3	fdsnp20454	0.2095	0.9995
21	fdsnp19205	0.20999	0.9995
2	fdsnp22850	0.21008	0.9995
17	fsnp2900155	0.21022	0.9995
7	fdsnp46626	0.21039	0.9995
5	fdsnp44189	0.21043	0.9995
8	fdsnp48654	0.21049	0.9995
22	mdsnp35406	0.2105	0.9995
5	msnp771285	0.21057	0.1661
11	fmsnp813141	0.21068	0.9995
10	fdsnp38024	0.21074	0.9995
16	mdsnp4121	0.21079	0.9995
21	fsnp1123551	0.21092	0.9995
16	mdsnp33708	0.21093	0.9995
20	mdsnp33264	0.21103	0.9995
16	fdsnp44966	0.21112	0.1663
3	fsnp1917946	0.2112	0.9995
3	fdsnp14995	0.21125	0.9995
3	fmsnp114713	0.21126	0.9995
19	fdsnp12094	0.21131	0.9995
19	fsnp2427489	0.2115	0.9995
4	mdsnp36245	0.21176	0.9995
16	fdsnp11105	0.2118	0.9995
18	msnp2140128	0.21185	0.9995
3	mdsnp438	0.21199	0.1668
12	msnp74848	0.21202	0.9995
9	fdsnp52558	0.21209	0.9995
13	msnp352515	0.21225	0.9995
3	fmsnp184852	0.21232	0.9995
4	fdsnp4004	0.21253	0.9995
9	mdsnp12909	0.21254	0.9995
3	fdsnp34465	0.21262	0.9995
5	mdsnp7213	0.21281	0.1672
5	fdsnp44532	0.21284	0.9995
5	fdsnp28884	0.21314	0.9995
8	fdsnp18627	0.2132	0.9995
8	mdsnp4404	0.21329	0.9995
10	fsnp2327544	0.21348	0.9995
6	fmsnp1633606	0.21358	0.9995
16	fdsnp28852	0.21367	0.1676
22	fsnp2597421	0.21381	0.1676
15	fdsnp46130	0.21409	0.9995
17	fdsnp21305	0.21412	0.1677
6	msnp2030835	0.21424	0.9995
8	fdsnp20375	0.21445	0.9995
20	mdsnp32694	0.21467	0.9995
6	fdsnp34035	0.21468	0.9995
4	fdsnp14186	0.21482	0.9995
2	mdsnp43096	0.21524	0.9995
22	fmsnp1930724	0.21528	0.1684
10	fsnp1386075	0.21529	0.9995
10	fdsnp52682	0.2153	0.9995
2	mdsnp3060	0.21543	0.9995
17	mdsnp13674	0.21568	0.9995
15	fdsnp2927	0.21574	0.9995
20	fdsnp6686	0.21635	0.1688
21	fsnp1342467	0.21639	0.9995
22	fdsnp23188	0.21647	0.1688
3	fdsnp33498	0.21653	0.9995
17	fdsnp17687	0.2166	0.1688
10	fdsnp32875	0.21737	0.9995
21	msnp1213844	0.21765	0.9995
21	mdsnp54990	0.21782	0.9995
9	mdsnp14471	0.21785	0.9995
7	mdsnp41681	0.21798	0.9995
7	fsnp99631	0.21801	0.9995
19	fdsnp50944	0.21808	0.9995
4	fdsnp39241	0.21815	0.9995
2	mdsnp56504	0.2183	0.9995
11	fdsnp2111	0.21835	0.9995
6	fsnp766557	0.21853	0.9995
22	fdsnp6273	0.21856	0.1701
1	fdsnp15891	0.21866	0.9995
10	fsnp2237644	0.21866	0.9995
17	fdsnp17872	0.21887	0.9995
19	fmsnp1688606	0.21901	0.9995
6	fsnp2425649	0.21904	0.9995
17	mdsnp5654	0.21917	0.1704
3	mdsnp1220	0.21933	0.9995
4	fdsnp53726	0.2196	0.9995
16	fdsnp38395	0.21966	0.9995
11	msnp1435487	0.21975	0.9995
13	msnp959354	0.21975	0.9995
17	fdsnp2794	0.21981	0.1706
20	msnp3115235	0.21985	0.9995
4	mdsnp18107	0.21986	0.9995
13	fsnp2649665	0.22003	0.1706
13	mdsnp52690	0.22023	0.9995
16	mdsnp165	0.22029	0.9995
10	fsnp99820	0.22064	0.1709
10	fsnp1169185	0.22068	0.9995
8	fdsnp28357	0.22086	0.9995
6	mdsnp17686	0.22096	0.9995
4	fdsnp50822	0.22118	0.9995
6	fsnp1668907	0.22142	0.9995
[truncated: 5,840 more rows]
